# Supplementary material for: Expansion and collapse of VEGF diversity in major clades of the animal kingdom
Source: Angiogenesis. 2023 Apr 5;26(3):437–61. doi: 10.1007/s10456-023-09874-9 (PMC10328876; doi:10.1007/s10456-023-09874-9)
Supplement: Supplementary file 2 — Supplementary data (ZIP 52 KB) [file 10456_2023_9874_MOESM2_ESM.zip]

Archive with 22 entries (21 files):
- Supplementary_Data_VEGF_protein_and_mRNA_fasta_files_for_selection_analysis copy/
- __MACOSX/._Supplementary_Data_VEGF_protein_and_mRNA_fasta_files_for_selection_analysis copy
- Supplementary_Data_VEGF_protein_and_mRNA_fasta_files_for_selection_analysis copy/VEGFB_mRNA_alignment.fasta
- __MACOSX/Supplementary_Data_VEGF_protein_and_mRNA_fasta_files_for_selection_analysis copy/._VEGFB_mRNA_alignment.fasta
- Supplementary_Data_VEGF_protein_and_mRNA_fasta_files_for_selection_analysis copy/PGF_mRNA_alignment.fasta
- __MACOSX/Supplementary_Data_VEGF_protein_and_mRNA_fasta_files_for_selection_analysis copy/._PGF_mRNA_alignment.fasta
- Supplementary_Data_VEGF_protein_and_mRNA_fasta_files_for_selection_analysis copy/VEGFC_protein.fasta
- __MACOSX/Supplementary_Data_VEGF_protein_and_mRNA_fasta_files_for_selection_analysis copy/._VEGFC_protein.fasta
- Supplementary_Data_VEGF_protein_and_mRNA_fasta_files_for_selection_analysis copy/VEGFD_protein.fasta
- __MACOSX/Supplementary_Data_VEGF_protein_and_mRNA_fasta_files_for_selection_analysis copy/._VEGFD_protein.fasta
- Supplementary_Data_VEGF_protein_and_mRNA_fasta_files_for_selection_analysis copy/VEGFC_mRNA_alignment.fasta
- __MACOSX/Supplementary_Data_VEGF_protein_and_mRNA_fasta_files_for_selection_analysis copy/._VEGFC_mRNA_alignment.fasta
- Supplementary_Data_VEGF_protein_and_mRNA_fasta_files_for_selection_analysis copy/PGF_protein.fasta
- __MACOSX/Supplementary_Data_VEGF_protein_and_mRNA_fasta_files_for_selection_analysis copy/._PGF_protein.fasta
- Supplementary_Data_VEGF_protein_and_mRNA_fasta_files_for_selection_analysis copy/VEGFA_protein.fasta
- __MACOSX/Supplementary_Data_VEGF_protein_and_mRNA_fasta_files_for_selection_analysis copy/._VEGFA_protein.fasta
- Supplementary_Data_VEGF_protein_and_mRNA_fasta_files_for_selection_analysis copy/VEGFD_mRNA_alignment.fasta
- __MACOSX/Supplementary_Data_VEGF_protein_and_mRNA_fasta_files_for_selection_analysis copy/._VEGFD_mRNA_alignment.fasta
- Supplementary_Data_VEGF_protein_and_mRNA_fasta_files_for_selection_analysis copy/VEGFA_mRNA_alignment.fasta
- __MACOSX/Supplementary_Data_VEGF_protein_and_mRNA_fasta_files_for_selection_analysis copy/._VEGFA_mRNA_alignment.fasta
- Supplementary_Data_VEGF_protein_and_mRNA_fasta_files_for_selection_analysis copy/VEGFB_protein.fasta
- __MACOSX/Supplementary_Data_VEGF_protein_and_mRNA_fasta_files_for_selection_analysis copy/._VEGFB_protein.fasta
