# Supplementary material for: Expansion and collapse of VEGF diversity in major clades of the animal kingdom
Source: Angiogenesis. 2023 Apr 5;26(3):437–61. doi: 10.1007/s10456-023-09874-9 (PMC10328876; doi:10.1007/s10456-023-09874-9)
Supplement: Supplementary file 2 — Supplementary data (ZIP 52 KB) [file 10456_2023_9874_MOESM2_ESM.zip › Supplementary_Data_VEGF_protein_and_mRNA_fasta_files_for_selection_analysis copy/VEGFB_mRNA_alignment.fasta]

>NP_001172093.1
CAG---AAGAAAGTGGTGCCATGGATAGACGTTTATGCACGTGCCACATGCCAGCCCAGG
GAGGTGGTGGTGCCTCTGAGCATGGAACTCATGGGCAATGTGGTC---AAACAACTAGTG
CCCAGCTGTGTGACTGTGCAGCGCTGTGGTGGCTGCTGCCCTGACGATGGCCTGGAATGT
GTGCCCACTGGGCAACACCAAGTCCGAATGCAG------------ATCCTCATG---ATC
CAGTACCCGAGCAGTCAGCTGGGGGAGATGTCCCTGGAAGAACACAGCCAATGTGAATGC
AGACCAAAAAAAAAG
>XP_030424317.1
CTG---GGGGAAGTGATGCAGTGGATGGAGGTTTATAACCGCAGCTTCTGCCAGCCGAAG
GAGATGCTGGTGCCCGTGAGTGAGGAGCACCCGGCCGAGGTGGAG---CACCTGCTGGCA
CCCTCCTGTGTGCCCCTGCATCGCTGCGCCGGGTGCTGCGCTGACGAGGGGCTGCAGTGT
GTGCCTACCCGCATGCATGTGGTGGTGATGGAG------------GTGATGAAAACC---
CGCTACCTGCACAGCCACCTGGGCCAGCTGGCCTTTGTGGAGCACAGTGCCTGCGAATGC
AGACCAAAG---ACA
>XP_017392776.1
CAG---AAGAAAGTAGTGTCATGGATAGATGTGTATACTCGTGCTACCTGCCAGCCCCGG
GAGGTGGTGGTGCCCCTGACTGTGGAGCTCATGGGCACCGTGGCC---AAACAGCTGGTG
CCCAGCTGTGTGACTGTGCAGCGCTGTGGTGGCTGCTGCCCTGACGATGGCCTGGAGTGT
GTGCCTACTGGGCAGCACCAAGTCCGGATGCAG------------ATCCTCATG---ATC
CGGTACCCAAGCAGTCAGCTGGGGGAGATGTCCCTGGAAGAACACAGCCAGTGTGAATGC
AGACCTAAAAGAAAG
>XP_005894213.1
CAG---AAGAAAGTGGTGTCATGGATAGACGTGTATGCTCGTGCCACCTGCCAGCCGCGG
GAGGTGGTGGTGCCCCTGAACATGGAGCTCATGGGCACTGTGGCC---AAGCAACTGGTG
CCCAGCTGCGTGACAGTGCAGCGCTGTGGCGGCTGCTGCCCTGACGATGGCCTGGAGTGC
GTGCCCACTGGGCAGCACCAAGTCCGAATGCAG------------ATCCTCATG---ATC
CAGTACCCAAGCAGTCAGCTGGGGGAGATGTCCCTGGAAGAACACAGCCAGTGTGAATGC
AGACCAAAAAAACGA
>XP_029065286.1
CAG---AAGAAAGTGGTGTCATGGATAGACGTGTATGCTCGTGCCACCTGCCAGCCGCGG
GAGGTTGTGGTGCCCCTGACCATGGAGCTCATGGGCACTGTGGCC---AAGCAACTGGTG
CCCAGCTGCGTGACGGTGCAGCGCTGTGGCGGCTGCTGCCCTGACGACGGCCTGGAGTGT
GTGCCCACTGGGCAGCACCAAGTCCGAATGCAG------------ATCCTCATG---ATC
CGGTACCCAAGCAGTCAGCTGGGAGAGATGTCCCTGGAAGAACACAGCCAGTGTGAATGC
AGACCAAAAAAACGA
>XP_020657449.1
TCT---GAGGAAGTGGTCCGGTTCTTAGACGTCTATAACCGCAGCAGCTGCCAGCCAAAG
GAGACCATGGTGCCTGTGACGGTCGAGCACCCGTATATGGTCAAC---CACATCGTCATG
CCCTCGTGTGTAGCCCTGAAGCGTTGCGTCGGCTGCTGTGCAGACGAATCGCTCGAATGC
GTGCCTGCCCAGACCCGGGACTTGGTCATGGAG------------GTAATGCTAAGT---
TTATTCCCTCACCATCATCTAAATCGACTGACTTTTGTGGAACACACAGCGTGTATATGC
AGATCAAAGAAGACA
>XP_005577503.1
CAG---AAGAAAGTGGTGTCATGGATAGATGTGTATACTCGCGCTACCTGCCAGCCCCGG
GAGGTGGTGGTGCCCCTGACTGTGGAGCTCATGGGCACCGTGGCC---AAACAGCTGGTG
CCCAGCTGTGTGACTGTGCAGCGTTGTGGTGGCTGCTGCCCTGATGATGGCCTGGAGTGT
GTGCCCACTGGGCAGCACCAAGTCCGGATGCAG------------ATCCTCATG---ATC
CGGTACCCGAGCAGTCAGCTGGGGGAGATGTCCCTGGAAGAACACAGCCAGTGTGAATGC
AGACCTAAAAAAAAG
>XP_027991700.1
CAG---AAGAAAGTGGTGTCATGGATAGATGTGTATGCTCGTGCCACCTGCCAGCCACGG
GAGGTGGTGGTGCCCCTAACTTTGGAGCTCATGGGCACTGTGGCC---AAGCAACTGGTA
CCCAGCTGCGTGACTGTGCAGCGCTGTGGCGGCTGCTGCCCTGACGATGGCCTGGAATGC
GTGCCCACTGGGCAGCACCAAGTCCGAATGCAG------------ATCCTCATG---ATC
CGGTATCCGAGCAGTCAGCTGGGGGAAATGTCCCTGGAAGAACACAGCCAGTGTGAATGC
AGACCAAAAAAAAGA
>XP_024430262.1
CAG---AAGAAAGTGGTGTCATGGATAGATGTGTATGCTCGTGCCACCTGCCAGCCACGG
GAGGTGGTAGTGCCCCTAACTCTGGAGCTCGTGGGCACTGTGGCC---AAGCAACTGGTA
CCCAGCTGTGTGACCGTGCAGCGCTGCGGCGGCTGCTGCCCTGACGATGGCCTGGAGTGC
GTGCCTACCGGGCAGCACCAAGTCCGAATGCAG------------ATCCTCATG---ATC
CGGTATCCGAGCAGTCAGCTGGGGGAAATGTCCCTGGAAGAACACAGCCAGTGTGAATGC
AGACCAAAAAAAAAA
>XP_021528697.1
CAG---AAGAAAGTAGTGTCATGGATAGATGTGTATACTCGTGCTACCTGCCAGCCCCGG
GACGTGGTGGTGCCCCTGACTGTGGAGCTCATGGGCACCGTGGCC---AAACAGCTGGTG
CCCAGCTGTGTCACTGTGCAGCGCTGTGGTGGCTGCTGCCCTGACGACGGCCTGGAGTGT
GTGCCTACTGGGCAGCACCAAGTCCGGATGCAG------------ATCCTCATG---ATC
CGGTACCCAAGCAGTCAGCTGGGGGAGATGTCCCTGGAAGAACACAGCCAGTGTGAATGC
AGACCTAAAAGAAAG
>XP_012633374.2
CAG---AAGAAAGTGGTATCATGGATAGACGTGTATGCTCGTGCTACCTGTCAGCCACGG
GAGGTGGTGGTGCCCCTGACTGTGGAACTTATGGGCACTGTGGCC---AAACAACTGGTG
CCCAGCTGTGTGACTGTGCAACGCTGCGGTGGCTGCTGCCCTGACGATGGCCTGGAGTGT
GTGCCCACTGGGCAGCACCAGGTCCGGATGCAG------------ATCCTCATG---ATC
CGGTACCCGAGCAGTCAGCTGGGGGAGATGTCCCTGGAAGAACACAGCCAATGTGAATGC
AGACCAAAAAAAAAA
>XP_027973936.1
CAG---AAGAAAGTGGTGTCATGGATAGATGTGTATACCCGTGCCACCTGCCAGCCCCGG
GAGGTGGTGGTGCCCCTGACTGTGGAGCTCATGGGCACCGTGGCC---AAGCAACTGGTG
CCCAGCTGCGTGACGGTGCAGCGCTGCGGGGGCTGCTGTCCTGACGACGGCCTGGAGTGC
GTGCCCACCGGGCAGCACCAAGTCCGAATGCAG------------ATCCTCATG---ATC
CGTTACCCGAGCAGTCAGCTGGGCGAGATGTCCCTGGAAGAACACAGCCAGTGTGAATGC
AGACCAAAAAGGAGA
>XP_028566508.1
CCAGTTACAGAAGTGGTGAGGTTCCTGGAGGTGTTCAGCCGCAGCGCCTGCCAGGCCAAG
GAGACAATGGTATCTCTGGACAAGGAGTACCCAGACTTGGTCATCAGCCACCTCATTGTG
CCCTCCTGCGTGGCTCTGAAGCGCTGTGTCGGCTGCTGCGCCGATGAATCGGCACAGTGT
ATGCCGTCCCGGACGTATACAGTGACCATGGAG------------GTGTTATTGTTGAGC
AAGTTCCAACGCAGCCACTTGCAGCAGCTGACTTTTGAGGAGCATGCTACCTGTGAATGC
AGACCAAAG---GAA
>XP_032138888.1
CAG---AAGAAAGTAGTGTCATGGATAGATGTGTATACTCGTGCTACCTGCCAGCCCCGG
GAGGTGGTGGTGCCCCTGACTGTGGAGCTCATGGGCACCGTGGCC---AAACAGCTGGTG
CCCAGCTGTGTGACCGTGCAGCGCTGTGGTGGCTGCTGCCCTGACGATGGCCTGGAGTGT
GTGCCTACTGGGCAGCACCAAGTCCGGATGCAG------------ATCCTCATG---ATC
CGGTACCCAAGCAGTCAGCTGGGGGAGATGTCCCTGGAAGAACACAGCCAGTGTGAATGC
AGACCTAAAAGAAAG
>XP_003909671.1
CAG---AAGAAAGTGGTGTCATGGATAGATGTGTATACTCGCGCTACCTGCCAGCCCCGG
GAGGTGGTGGTGCCCCTGACTGTGGAGCTCATGGGCACCGTGGCC---AAACAGCTGGTG
CCCAGCTGCGTGACCGTGCAGCGTTGTGGTGGCTGCTGCCCTGATGATGGCCTGGAGTGT
GTGCCCACTGGGCAGCACCAAGTCCGGATGCAG------------ATCCTCATG---ATC
CGGTACCCGAGCAGTCAGCTGGGGGAGATGTCCCTGGAAGAACACAGCCAGTGTGAATGC
AGACCTAAAAAAAAG
>XP_005305587.1
CTG---GGGGAAGTGATACAGTGGATGGAGGTTTATAACCGCAGCTTCTGCCAGCCGAAG
GAGATGCTGGTGCCCGTGAGCGAGGAGCACCCGGCTGAGGTGGAG---CACCTGCTGGCA
CCCTCCTGCGTGCCCCTGCGTCGCTGCGCTGGGTGCTGTGCCGACGAGGGGCTGCAGTGT
GTGCCTACCCGCATGCATGTGGTGGTGATGGAG------------GTGATGAAAACC---
CGCTACCTGTACAGCCACCTGGACCAGCTGGCCTTCGTGGAGCACAGTGCCTGCGAATGC
AGACCAAAG---ACA
>XP_023095758.1
CAG---AAGAAAGTGGTGTCATGGATAGACGTGTATGCCCGTGCCACCTGCCAGCCACGG
GAGGTGGTGGTGCCCCTGACCGTGGAGCTCATGGGCACCGTGGCC---AAGCAGCTGGTG
CCCAGCTGTGTGACCGTGCAGCGCTGTGGTGGCTGCTGCCCTGACGACGGCCTGGAGTGC
GTGCCCACAGGGCAGCACCAAGTCCGAATGCAG------------ATACTCATG---ATC
CGTTACCCGAGCAGTCAGCTGGGCGAGATGTCCCTGGAAGAACACAGCCAGTGTGAATGC
AGACCAAAAAAGAGA
>XP_008837175.1
CAG---AAGAAAGTGGTGTCTTGGATGGACGTCTATACCCGTGCTACCTGCCAGCCCAGG
GAGGTGGTGGTGCCTCTGAGCATGGAGCTCATGGGCAGCGTGGCC---AAACAACTGGTG
CCCAGCTGTGTGACCGTGCAACGCTGTGGTGGCTGCTGCCCTGACGACGGCCTGGAATGT
GTGCCCACTGGGCAGCACCAAGTCCGAATGCAG------------ATCCTCATG---ATC
CAGTACCCAAGCAGTCAGCTGGGGGAGATGTCCTTGGAAGAACACAGCCAATGTGAATGC
AGACCCAAACAAAAG
>XP_009006644.2
CAG---AAGAAAGTAGTGTCATGGATAGATGTGTATACTCGTGCTACCTGCCAGCCCCGG
GAGGTGGTGGTGCCCCTGACTGTGGAGCTCATGGGCACCGTGGCC---AAACAGCTGGTG
CCCAGCTGTGTGACCGTGCAGCGCTGTGGTGGCTGCTGCCCTGACGATGGCCTGGAGTGT
GTGCCTACTGGGCAGCACCAAGTCCGGATGCAG------------ATCCTCATG---ATC
CGGTACCCAAGCAGTCAGCTGGGGGAGATGTCCCTGGAAGAACACAGCCAGTGTGAATGC
AGACCTAAAAGAAAA
>XP_026946056.1
CAG---AAGAAAGTGGTGTCATGGATAGACGTGTATGCTCGTGCCACCTGCCAGCCGCGG
GAGGTTGTGGTGCCCCTGACAATGGAGCTCATGGGCACTGTGGCC---AAGCAACTGGTG
CCCAGCTGCGTGACGGTGCAGCGCTGTGGCGGCTGCTGCCCTGACGACGGCCTGGAGTGT
GTGCCCACTGGGCAGCACCAAGTCCGAATGCAG------------ATCCTCATG---ATC
CGGTACCCAAGCAGTCAGCTGGGGGAGATGTCCCTGGAAGAACACAGCCAGTGTGAATGC
AGACCAAAAAAACGA
>XP_007435125.1
CCT---ACGGAAGTGATCAGTTTCTTGGAAGTCTACAACCGTAGCATCTGCCAGCCCAAG
GAGATGATGGTGTCGGTAACAGCTGAGCATCCGTCCTTGGCCAGC---CACATCATGCTT
CCCTCCTGCGTGGCCCTGATGCGCTGCACAGGCTGCTGTTCGGACGACTCGTTGGACTGC
GTGCCCAGCCGTTCTCGGGAATTAATCATGGAG------------GTAATGGCAAGT---
CTTTTCCCGCATAGATATCTAAACCAGCTGACATTTGAAGAACACCTGGAATGTATGTGC
AGATCAAGGACGACG
>XP_004394070.1
CAG---AAGAAAGTGGTGTCATGGATAGATGTGTATACCCGTGCCACCTGCCAGCCCCGG
GAGGTGGTGGTGCCCCTGACTGTGGAGCTCATGGGCACCGTGGCC---AAGCAACTGGTG
CCCAGCTGCGTGACGGTGCAGCGCTGCGGGGGCTGCTGCCCTGACGACGGCCTGGAGTGC
GTGCCCACCGGGCAGCACCAAGTCCGAATGCAG------------ATCCTCATG---ATC
CGTTACCCGAGCAGTCAGCTGGGCGAGATGTCCCTGGAAGAACACAGCCAGTGTGAATGC
AGACCAAAAAGGAGA
>XP_029813264.1
CAG---AAGAAAGTGGTGTCATGGATAGACGTGTATGCCCGTGCCACCTGCCAGCCACGG
GAGGTGGTGGTGCCCCTGACCGTGGAGCTCATGGGCACCGTGGCC---AAGCAGCTGGTG
CCCAGCTGTGTGACTGTGCAGCGCTGTGGTGGCTGCTGCCCTGATGATGGCCTGGAGTGC
GTCCCCACCGGGCAGCACCAAGTCCGAATGCAG------------ATACTCATG---ATC
CGTTACCCGAGCAGTCAGCTGGGTGAGATGTCCCTGGAAGAACACAGCCAGTGTGAATGC
AGACCAAAAAAAAGA
>XP_008119589.1
TCC---GAGGAAGTGGTCCGGTTCTTGGACGTCTACAACCGCAGCAGCTGCCAACCCAAG
GAGGCGATGGTGTCGGTGACGTCAGAGCACCCGTACATGGTCAAC---CACATCGTGATG
CCCTCTTGCGTGGCCTTGAAGCGCTGCGCCGGCTGCTGCGCCGACGAATCGCTGCAGTGC
GTGCCCACCCGGACCCGGGAGTTGGTCATGGAG------------GTGATGCTGACC---
CTCTTCCCGCACCACCGTTTGAACCAACTGACATTTCTGGAGCACACCCAGTGCGCCTGC
AGGTCCAAGAAGACC
>XP_028709569.1
CAG---AAGAAAGTGGTGTCCTGGATAGATGTTTATGCACGTGCCACATGCCAGCCCAGG
GAGGTGGTGGTGCCTCTGAGCATGGAGCTCGTGGGCAATGTGGTC---AGACAACTAGTG
CCCAGCTGTGTGACCGTGCAGCGTTGTGGTGGCTGCTGCCCTGACGACGGCCTGGAATGT
GTGCCCACTGGGCAACACCAAGTCCGAATGCAG------------ATCCTCATG---ATC
CAGTACCCGAGCAGTCAGCTGGGGGAGATGTCCCTGGAAGAACACAGCCAATGTGAATGC
AGACCAAAAAAG---
>XP_032977808.1
CAG---AAGAAAGTGGTGTCATGGATAGATGTGTATGCTCGTGCCACCTGCCAGCCGCGA
GAGGTGGTGGTGCCCCTGACTGTGGAGCTCATGGGCACCGTGGCC---AAGCAACTGGTG
CCCAGCTGTGTGACTGTGCAGCGCTGCGGTGGCTGCTGCCCTGACGACGGCCTAGAGTGC
GTGCCTACTGGGCAGCACCAAGTCCGAATGCAG------------ATCCTTATG---ATC
CGGTACCCGAGCAGTCAGCTGGGGGAAATGTCCCTGGAAGAACACAGCCAGTGTGAATGC
AGACCAAAAAAAAAA
>XP_025735130.1
CAG---AAGAAAGTGGTGTCATGGATAGATGTGTATACCCGTGCCACCTGCCAGCCCCGG
GAGGTGGTGGTGCCCCTGACTGTGGAGCTCATGGGCACCGTGGCC---AAGCAACTGGTG
CCCAGCTGCGTGACGGTGCAGCGCTGCGGGGGCTGCTGCCCTGACGACGGCCTGGAGTGC
GTGCCCACCGGGCAGCACCAAGTCCGAATGCAGGTGCCGGGGCAGATCCTCATG---ATC
CGTTACCCGAGCAGTCAGCTGGGCGAGATGTCCCTGGAAGAACACAGCCAGTGTGAATGC
AGACCAAAAAGGAGA
>XP_006149884.1
CAG---AAGAAAGTGGTGTCATGGATAGATGTGTATGCTCGTGCCACCTGCCAGCCTCGG
GAGGTGGTGGTGCCTCTCACTGTGGAGCTCATGGGCAGTGTGGCC---AAGCAGCTGGTG
CCCAGCTGCGTGACTGTGCAGCGCTGTGGTGGCTGTTGCCCTGACGACGGCCTGGAGTGC
GTACCCACCGGGCAGCACCAAGTCCGAATGCAG------------ATCCTCATG---ATC
CGATACCCGAGCAGTCAGTTGGGGGAGATGTCCCTGGAAGAACACAGCCAATGTGAATGC
AGACCAAAACAAGCA
>XP_030872218.1
CAG---AAGAAAGTGGTGTCATGGATAGATGTGTATACTCGCGCTACCTGCCAGCCCCGG
GAGGTGGTGGTGCCCTTGACTGTGGAGCTCATGGGCACCGTGGCC---AAACAGCTTGTG
CCCAGCTGCGTGACTGTGCAGCGCTGTGGTGGCTGCTGCCCTGACGATGGCCTGGAATGT
GTGCCCACTGGGCAGCACCAAGTCCGGATGCAG------------ATCCTCATG---ATC
CGGTACCCGAGCAGTCAGCTGGGGGAGATGTCCCTGGAAGAACACAGCCAGTGTGAATGC
AGACCTAAAAAAAAG
>XP_003313105.1
CAG---AGGAAAGTGGTGTCATGGATAGATGTGTATACTCGCGCTACCTGCCAGCCCCGG
GAGGTGGTGGTGCCCTTGACTGTGGAGCTCATGGGCACCGTGGCC---AAACAGCTGGTG
CCCAGCTGCGTGACTGTGCAGCGCTGTGGTGGCTGCTGCCCTGACGATGGCCTGGAGTGT
GTGCCCACTGGGCAGCACCAAGTCCGGATGCAG------------ATCCTCATG---ATC
CGGTACCCGAGCAGTCAGCTGGGGGAGATGTCCCTGGAAGAACACAGCCAGTGTGAATGC
AGACCTAAAAAAAAG
>XP_024842753.1
CAG---AAGAAAGTGGTGTCATGGATAGACGTGTATGCTCGTGCCACCTGCCAGCCGCGG
GAGGTGGTGGTGCCCCTGAACATGGAGCTCATGGGCACTGTGGCC---AAGCAACTGGTG
CCCAGCTGCGTGACAGTGCAGCGCTGTGGCGGCTGCTGCCCTGACGATGGCCTGGAGTGC
GTGCCCACTGGGCAGCACCAAGTCCGAATGCAG------------ATCCTCATG---ATC
CAGTACCCAAGCAGTCAGCTGGGAGAGATGTCCCTGGAAGAACACAGCCAGTGTGAATGC
AGACCAAAAAAACGA
>XP_028627044.1
CAG---AAGAAAGTGGTGTCATGGATGGATGTCTATGCTCGTGCCACATGCCAGCCCAGG
GAGGTGGTGGTGCCTCTGAGCACGGAGCTCATGGGCAACGTGGTC---AAACAACTAGTA
CCCAGCTGTGTGACTGTGCAGCGCTGTGGTGGCTGCTGTCCTGACGATGGCCTGGAATGT
GTGCCCACTGGGCAACACCAAGTCCGAATGCAG------------ATCCTCATG---ATC
CAGTACCCGAGCAGTCAGCTGGGGGAGATGTCCCTGGAAGAACACAGCCAATGTGAATGC
AGACCAAAAAAAAAG
>XP_006129709.2
GCC---CCCCCAGTGATGCAGTGGATGGAGGTTTATAACCGCAGCTTCTGCCAGCCGAAG
GAGATGCTGGTGCCAGTGAGCGAGGAGCACCCGAGTGAGGTGGAG---CACCTCCTGGCA
CCCTCCTGCGTGCTCCTGCGTCGCTGTGCCGGGTGCTGCGCCGACGAGGGACTGCAGTGC
ATGCCCACCCGCATGCATGTGGTGGTGATGGAG------------GTGATGAAAACC---
CGCTACCCGCACAGCCACCTGGGCCAGCTGGCCTTCGTGGAGCACAGTGCCTGCGAGTGC
AGACCAAAG---ACA
>XP_007462142.1
CAG---AAGAAAGTGGTGTCATGGATAGACGTGTATGCTCGTGCCACCTGCCAGCCGCGG
GAGGTGGTGGTGCCCCTGACCATGGAGCTCATGGGCACTGTGGCC---AAGCAACTGGTG
CCCAGCTGCGTGACGGTGCAGCGCTGTGGCGGCTGCTGCCCTGACGATGGCCTGGAGTGT
GTGCCCACTGGGCAGCACCAAGTCCGAATGCAG------------ATCCTCATG---ATC
CGGTACCCAAGCAGTCAGCTGGGGGAGATGTCCCTGGAAGAACACAGCCAGTGTGAATGC
AGACCAAAAAAACGA
>XP_032991780.1
CCAGTTACAGAAGTGGTGAGGTTCCTGGAGGTGTTCAGCCGCAGCGCCTGCCAGGCCAAG
GAGACAATGGTATCTCTGGACAAGGAGTACCCGGACTTAGTCATCAGCCACCTCATTGTG
CCCTCCTGCGTGTCTCTAAAGCGCTGTGTCGGCTGCTGCGCTGATGAATCGGCACAGTGT
ATGCCGTCCCGGACGTATACAGTGGCCATGGAG------------GTGTTGTTGCTGAGC
AAGTTCCAACACAGCCACTTGCAGCAGCTGACTTTTGAGGAGCACGCTACCTGTGAATGC
AGACCAAAG---GAA
>XP_010955364.1
CAG---AAGAAAGTGGTGTCATGGATAGACGTGTATGCTCGTGCCACCTGCCAGCCGCGG
GAGGTGGTGGTGCCCCTGTCCATGGAGCTCATGGGCACTGTGGCC---AAGCAGCTGGTG
CCCAGCTGCGTGACTGTGCAGCGCTGCGGCGGTTGCTGCCCTGACGATGGCCTGGAGTGC
GTGCCCACTGGGCAGCACCAAGTCCGAATGCAG------------ATCCTCATG---ATC
CGGTACCCGAGCAGTCAGCTGGGGGAGATGTCCCTGGAAGAACACAGCCAATGTGAATGC
AGACCAAAAAAAAGA
>XP_007992367.1
CAG---AAGAAAGTGGTGTCATGGATAGATGTGTATACTCGCGCTACCTGCCAGCCCCGG
GAGGTGGTGGTGCCCCTGACTGTGGAGCTCATGGGCACCGTGGCC---AAACAGCTGGTG
CCCAGCTGCGTGACCGTGCAGCGTTGTGGTGGCTGCTGCCCTGACGATGGCCTGGAGTGT
GTGCCCACTGGGCAGCACCAAGTCCGGATGCAG------------ATCCTCATG---ATC
CGGTACCCGAGCAGTCAGCTGGGGGAGATGTCCCTGGAAGAACACAGCCAGTGTGAATGC
AGACCTAAAAAAAAG
>XP_028371443.1
CAG---AAGAAAGTGGTGTCATGGATAGATGTGTATGCTCGTGCCACCTGCCAGCCACGG
GAGGTGGTAGTGCCCCTCACTCTGGAGCTTGTGGGCACCGTGGCC---AAGCAGCTGGTA
CCCAGCTGTGTGACTGTGCAGCGCTGCGGCGGCTGCTGCCCCGACGATGGCCTGGAGTGC
GTGCCTACTGGGCAGCACCAAGTCCGAATGCAG------------ATCCTCATG---ATC
CGGTACCCAAGCAGTCAGCTGGGGGAAATGTCCCTGGAAGAACACAGCCAGTGTGAATGC
AGACCAAAAAAAAAA
>XP_003419666.1
CAA---AAGAAAGTGGTGTCATGGATCGATGTATATGCCCGTGCCACCTGCCAGCCTCGG
GAGGTGGTAGTGCCCCTGACAGTGGAGCTCATGGGCACTGTGGCC---AAGCAACTGGTG
CCCAGCTGCGTAACTGTGCACCGCTGTGGCGGCTGCTGTCCTGACGACGGCCTGGAGTGC
GTGCCTACTGGGCAACACCAAGTCCGAATGCAG------------ATCCTCGTG---ATC
CGGTACCCTAGCAGTCAGCTGGGGGAGATGTCCCTGGAGGAGCACAGCCAGTGTGAATGC
AGACCCAAAAAAAGA
>XP_007174393.1
CAG---AAGAAAGTGGTGTCATGGATAGACGTGTATGCTCGTGCCACCTGCCAGCCGCGG
GAGGTGGTGGTGCCCCTGACCATGGAGCTCATGGGCACTGTGGCC---AAGCAACTGGTG
CCCAGCTGCGTGACGGTGCAGCGCTGTGGCGGCTGCTGCCCTGACGACGGCCTGGAGTGT
GTGCCCACTGGGCAGCACCAAGTCCGAATGCAG------------ATCCTCATG---ATC
CGGTACCCAAGCAGTCAGCTGGGGGAGATGTCCCTGGAAGAACACAGCCAGTGTGAATGC
AGACCAAAAAAACCT
>XP_017898274.1
CAG---AAGAAAGTGGTGTCATGGATAGACGTGTATGCTCGTGCCACCTGCCAGCCGCGG
GAGGTGGTGGTGCCCCTGAACATGGAGCTCATGGGCACTGTGGCC---AAGCAACTGGTG
CCCAGCTGCGTGACAGTGCAGCGCTGTGGCGGCTGCTGCCCTGACGATGGCCTGGAGTGC
GTGCCCACTGGGCAGCACCAAGTCCGAATGCAG------------ATCCTCATG---ATC
CAGTACCCAAGCAGTCAGCTGGGGGAGATGTCCCTGGAAGAACACAGCCAGTGCGAATGC
AGACCAAAAAAACGA
>XP_026908774.1
CAG---AAGAAAGTGGTGTCATGGATAGACGTGTATGCCCGTGCCACCTGCCAGCCACGG
GAGGTGGTGGTGCCCCTGACCGTGGAGCTCATGGGCACCGTGGCC---AAGCAGCTGGTG
CCCAGCTGTGTGACCGTGCAGCGCTGTGGTGGCTGCTGCCCTGACGACGGCCTGGAGTGC
GTGCCCACAGGGCAGCACCAAGTCCGAATGCAG------------ATACTCATG---ATC
CGTTACCCGAGCAGTCAGCTGGGCGAGATGTCCCTGGAAGAACACAGCCAGTGTGAATGC
AGACCAAAAAAGAGA
>XP_032213065.1
CAG---AAGAAAGTGGTGTCCTGGATAGATGTGTATACCCGTGCCACCTGCCAGCCGCGG
GAGGTGGTGGTGCCCCTGACCGTGGAGCTCATGGGCACTGTGGCC---AAGCAACTGGTG
CCCAGCTGTGTGACCGTGCAGCGCTGCGGTGGCTGCTGCCCTGACGACGGCCTGGAGTGC
GTGCCCACTGGGCAGCACCAAGTCCGAATGCAG------------ATCCTCATG---ATC
CGTTACCCGAGCAGTCAGCTGGGTGAGATGTCCCTGGAAGAACACAGCCAATGTGAATGC
AGACCAAAAAAGAGA
>XP_022362638.1
CAG---AAGAAAGTGGTGTCCTGGATAGATGTGTATACCCGTGCCACCTGCCAGCCGCGG
GAGGTGGTGGTGCCCCTGACCGTGGAGCTCATGGGCACCATGGCC---AAGCAACTGGTG
CCCAGCTGTGTGACCGTGCAGCGCTGCGGCGGCTGCTGCCCTGACGACGGCCTGGAGTGC
GTGCCCACTGGGCAGCACCAAGTCCGAATGCAG------------ATCCTCATG---ATC
CGTTACCCGAGCAGTCAGCTGGGCGAGATGTCCCTGGAAGAACACAGCCAATGTGAATGC
AGACCAAAAAAGAGA
>XP_027711928.1
CAA---CAGAAAGTGGTTCCCTGGCTGGAGGTGTTCAGCCGAGCCTCCTGCCAGCCCCGG
GAGGTGCTGGTGCCCTTGAGCCTGGAGTTCCCAGGCGAGGTGGCC---CACCGGCTGGTG
CCTAGCTGCGTGACCTTGCAGCGATGTGGAGGCTGCTGCCATGATGAGGCTCTGGAGTGT
GTGCCTACTAGCCAGCGCCACGTCCGAATGCAG------------ATCCTGATG---ATC
AGGTACCTGAGCAGTCACCTGGGGGAGATGTCCCTTGTGGAGCACAGCCAATGTGAATGC
AGACCAAAAAAG---
>XP_027264234.1
CAG---AAGAAAGTGGTGCCATGGATGGATGTTTATGCCCGTGCCACATGCCAGCCCAGG
GAGGTGGTGGTGCCTCTGAGCATGGAGCTCATGGGTAATGTGGTC---AAACAACTAGTG
CCCAGCTGTGTGACTGTGCAGCGCTGTGGTGGCTGCTGCCCTGACGACGGCCTGGAATGT
GTGCCCATTGGGCAACACCAAGTCCGAATGCAG------------ATCCTCATG---ATC
CAGTACCCGAGCAGTCAGCTGGGGGAGATGTCCCTGGAAGAACACAGCCAATGTGAATGC
AGACCAAAAAAAAGG
>XP_031799668.1
CAA---GAGAAAGTGGTTCCTTGGCTGGAGGTGTTCAGCCGAGCCTCCTGCCAGCCCAGG
GAGGTGCTGGTGCCCTTGAGCCAGGAGTTCCCCGGGGAGGTCGCC---CACCAGCTGGTC
CCTAGCTGCGTGCCCCTGCAGCGCTGCGGAGGCTGCTGCTCGGACGAGGCTTTCGAATGT
GTGCCTACTGGCCAGCGCCACGTCCGGATGCAG------------ATCCTGATG---ATC
AGATACCTGAGCAGTCACCTGGGGGAGATGTCCTTCGTGGAGCACAGCCAGTGTGAATGC
AGACCCAAAAAG---
>XP_027815350.1
CAG---AAGAAAGTGGTGTCATGGATAGACGTGTATGCTCGTGCCACCTGCCAGCCGCGG
GAGGTGGTGGTGCCCCTGAACATGGAGCTCATGGGCACTGTGGCC---AAGCAACTGGTG
CCCAGCTGTGTGACAGTGCAGCGCTGTGGCGGCTGCTGCCCTGACGATGGCCTGGAGTGC
GTGCCCACTGGGCAGCACCAAGTCCGAATGCAG------------ATCCTCATG---ATC
CAGTACCCAAGCAGTCAGCTGGGGGAGATGTCCCTGGAAGAACACAGCCAGTGCGAATGC
AGACCAAAAAAACGA
>XP_030773312.1
CAG---AAGAAAGTGGTGTCATGGATAGATGTATATACTCGCGCTACCTGCCAGCCCCGG
GAGGTGGTGGTGCCCCTGACTGTGGAGCTCATGGGCACCGTGGCC---AAACAGCTGGTG
CCCAGCTGCGTGACCGTGCAGCGTTGTGGTGGCTGCTGCCCTGACGATGGTCTGGAGTGT
GTGCCCACTGGGCAGCACCAAGTCCGGATGCAG------------ATCCTCATG---ATC
CGGTACCCGAGCAGTCAGCTGGGGGAGATGTCCCTGGAAGAACACAGCCAGTGTGAATGC
AGACCTAAAAAAAAG
>XP_015272314.1
TCC---GGGGAAGTGATCCGGTGGATGGACGTGTATAACCGCAGCTTTTGCCAGCCCAAG
GAGACACTGGTGCCCGTGAGTGCCGAGCACCCCGGGGAGGTGGAG---CACATCCTGGTG
CCCTCCTGCGTGCCCTTGCGCCGTTGCGTCGGCTGCTGCTCGGATGAGGAGTTGCAGTGC
GTGCCTGTCCAGATGCACGTGGTGATCATGGAG------------GTGATGAAGACC---
CGATTCCCACGCAGCCACCTAGGTCAGATGTCTTTTGTGGAGCACAGCGCATGTGAATGC
AGG------------
>XP_016071869.1
CAG---AAGAAAGTGGTGTCATGGATAGATGTGTATGCTCGTGCCACCTGCCAGCCACGG
GAGGTGGTTGTGCCCCTAACTCTGGAGCTCATGGGCACTGTGGCC---AAACAACTAGTA
CCCAGCTGTGTGACTGTGCAGCGCTGTGGTGGCTGCTGCCCTGACGATGGCCTGGAGTGT
GTGCCTACTGGGCAGCACCAAGTCCGAATGCAG------------ATCCTCATG---ATC
CGGTATCCAAGCAGTCAGCTGGGGGAAATGTCCCTGGAAGAACACAGCCAGTGTGAATGC
AGACCAAAAAAAAAA
>XP_031546693.1
CAG---AAGAAAGTGGTGTCATGGATAGACGTGTATGCTCGTGCCACCTGCCAGCCGCGG
GAGGTGGTGGTGCCCCTGTCCATGGAGCTCATGGGCACTGTGGCC---AAGCAGCTGGTG
CCCAGCTGCGTGACTGTGCAGCGCTGCGGCGGTTGCTGCCCTGACGATGGCCTGGAGTGC
GTGCCCACTGGGCAGCACCAAGTCAGAATGCAG------------ATCCTCATG---ATC
CGGTACCCGAGCAGTCAGCTGGGGGAGATGTCCCTGGAAGAACACAGCCAATGTGAATGC
AGACCAAAAAAAAGA
>XP_006230972.1
CAG---AAGAAAGTGGTGTCATGGATAGATGTTTATGCACGTGCCACATGCCAGCCCAGG
GAGGTGGTGGTACCTCTGAGCATGGAACTCATGGGTAATGTGGTC---AAACAACTCGTG
CCCAGCTGTGTGACTGTGCAGCGCTGTGGTGGCTGCTGTCCTGACGATGGCCTGGAGTGT
GTGCCCATTGGGCAACACCAAGTCCGAATGCAG------------ATCCTCATG---ATC
CAGTACCCGAGCAGTCAGCTGGGGGAGATGTCCCTGGAAGAACACAGCCAATGTGAATGC
AGACCAAAAAGAAAG
>XP_003938050.2
------------------------------------------------------------
------------------------------ATGGGCACTGTGGCC---AAACAGCTGGTG
CCCAGCTGTGTGACCGTGCAGCGCTGTGGTGGCTGCTGCCCTGACGATGGCCTGGAGTGT
GTGCCTACTGGGCAGCACCAAGTCCGGATGCAG------------ATCCTCATG---ATC
CGGTACCCAAGCAGTCAGCTGGGGGAGATGTCCCTGGAAGAACACAGCCAGTGTGAATGC
AGACCTAAAAGAAAG
>XP_026339154.1
CAG---AAGAAAGTGGTGTCATGGATAGATGTGTATGCCCGTGCCACCTGCCAGCCGCGG
GAGGTGGTGGTGCCCCTGACCGTGGAGCTCATGGGCTCCATGGCC---AAGCAACTGGTG
CCCAGCTGCGTGACGGTGCAGCGCTGCGGTGGCTGCTGCCCTGACGACGGCCTGGAGTGC
GTGCCCACCGGGCAGCACCAAGTCCGAATGCAG------------ATCCTCATG---ATC
CGTTACCCGAGCAGTCAGCTGGGCGAGATGTCCCTGGAAGAACACAGCCAGTGTGAATGC
AGACCAAAAAAGAGA
>XP_004770246.1
CAG---AAGAAAGTGGTGTCCTGGATAGATGTGTATACCCGTGCCACCTGCCAGCCACGG
GAGGTGGTGGTGCCCCTGACCGTGGAGCTCATGGGCACCGTGGCC---AAGCAACTGGTG
CCCAGCTGTGTGACCGTGCAGCGCTGCGGCGGCTGCTGCCCTGACGATGGCCTGGAGTGC
GTGCCCACTGGGCAGCACCAAGTCCGAATGCAG------------ATCCTCATG---ATC
CGTTACCCGAGCAGTCAGCTGGGTGAGATGTCCCTGGAAGAACACAGCCAGTGTGAATGC
AGACCAAAAAAGAGA
>XP_032269839.1
CAG---AAGAAAGTGGTGTCATGGATAGATGTCTATACCCGTGCCACCTGCCAGCCCCGG
GAGGTGGTGGTGCCCCTGACTGTGGAGCTCATGGGCACCGTGGCC---AAGCAACTGGTA
CCCAGCTGCGTGACGGTGCAGCGCTGCGGGGGCTGCTGCCCTGACGACGGCCTGGAGTGC
GTGCCCACCGGGCAGCACCAAGTCCGAATGCAG------------ATCCTCATG---ATC
CGTTACCCGAGCAGTCAGCTGGGCGAGATGTCCCTGGAAGAACACAGCCAGTGTGAATGC
AGACCAAAAAAGAGA
>XP_003432380.1
CAG---AAGAAAGTGGTGTCATGGATAGATGTATATGCCCGTGCCACCTGCCAGCCACGG
GAGGTGGTAGTGCCTCTGACTGTGGAGCTCATGGGCACGGTGGCC---AAGCAACTGGTG
CCCAGCTGCGTGACAGTGCAACGCTGCGGTGGCTGCTGCCCTGACGATGGCCTGGAGTGT
GTGCCCACTGGGCAGCACCAAGTCCGAATGCAG------------ATCCTCATG---ATT
CGTTACCCAAGCAGTCAGCTGGGCGAGATGTCCCTGGAAGAACACAGCCAGTGTGAATGC
AGACCAAAAAAGAGA
>XP_025301794.1
CAG---AAGAAAGTGGTGTCATGGATAGATGTATATGCCCGTGCCACCTGCCAGCCACGG
GAGGTGGTAGTGCCTCTGACTGTGGAGCTCATGGGCACGGTGGCC---AAGCAACTGGTG
CCCAGCTGCGTGACAGTGCAACGCTGCGGTGGCTGCTGCCCTGACGATGGCCTGGAGTGT
GTGCCCACTGGGCAGCACCAAGTCCGAATGCAG------------ATCCTCATG---ATT
CGTTACCCAAGCAGTCAGCTGGGCGAGATGTCCCTGGAAGAACACAGCCAGTGTGAATGC
AGACCAAAAAAGAGA
>XP_032660204.1
CTG---GGGGAAGTGATGCAGTGGATGGAGGTTTATAACCGCAGCTTCTGCCAGCCGAAG
GAGATGCTAGTGCCCGTGAGCGAGGAACACTCGGCTGAGGTGGAG---CACCTGCTGGCA
CCCTCCTGCGTGGCCCTGCATCGCTGCGCCGGGTGCTGCGCTGACGAGGGACTGCAGTGT
GTGCCTACTCGCATGCATGTGGTGGTGATGGAG------------GTGATGAAAACC---
CGCTACCCGCACAGCCACCTGGGCCAGCTGGCCTTCATTGAGCACAGTGCCTGCGAATGC
AGACCAAAG---ACA
>XP_025860353.1
CAG---AAGAAAGTGGTGTCATGGATAGATGTATATGCCCGTGCCACCTGCCAGCCACGG
GAGGTGGTAGTGCCTCTGACTGTGGAGCTCATGGGCACAGTGGCC---AAGCAACTGGTG
CCCAGCTGCGTGACAGTGCAACGCTGCGGTGGCTGCTGCCCTGACGATGGCCTGGAGTGC
GTGCCCACTGGGCAGCACCAAGTCCGAATGCAG------------ATCCTCATG---ATT
CGTTACCCAAGCAGTCAGCTGGGCGAGATGTCCCTGGAAGAACACAGCCAGTGTGAATGC
AGACCAAAAAAGAGA
>XP_010836391.1
CAG---AAGAAAGTGGTGTCATGGATAGACGTGTATGCTCGTGCCACCTGCCAGCCGCGG
GAGGTGGTGGTGCCCCTGAACATGGAGCTCATGGGCACTGTGGCC---AAGCAACTGGTG
CCCAGCTGCGTGACAGTGCAGCGCTGTGGCGGCTGCTGCCCTGACGATGGCCTGGAGTGC
GTGCCCACTGGGCAGCACCAAGTCCGAATGCAG------------ATCCTCATG---ATC
CAGTACCCAAGCAGTCAGCTGGGGGAGATGTCCCTGGAAGAACACAGCCAGTGTGAATGC
AGACCAAAAAAACGA
>XP_021007397.2
CAG---AAGAAAGTGGTGCCATGGATAGACGTTTATGCACGTGCCACATGCCAGCCCCGG
GAGGTGGTGGTGCCTCTGAGCATGGAACTCATGGGCAATGTGGTC---AAACAATTAGTG
CCCAGCTGCGTGACTGTGCAGCGCTGTGGTGGCTGCTGCCCTGACGATGGCCTGGAATGT
GTGCCCATTGGGCAACACCAAGTCCGAATGCAG------------ATCCTCATG---ATC
CAGTACCCGAGCAGTCAGCTGGGGGAGATGTCCCTGGAAGAACACAGCCAATGTGAATGC
AGACCAAAAAAAAAG
>XP_030689625.1
CAG---AAGAAAGTGGTGTCATGGATAGACGTGTATGCTCGTGCCACCTGCCAGCCGCGG
GAGGTTGTGGTGCCCCTGACCATGGAGCTCATGGGCACTGTGGCC---AAGCAACTGGTG
CCCAGCTGCGTGACGGTGCAGCGCTGTGGCGGCTGCTGCCCTGACGACGGCCTGGAGTGT
GTGCCCACTGGGCAGCACCAAGTCCGAATGCAG------------ATCCTCATG---ATC
CGCTACCCAAGCAGTCAGCTGGGGGAGATGTCCCTGGAAGAACACAGCCAGTGTGAATGC
AGACCAAAAAAACGA
>XP_011719664.1
CAG---AAGAAAGTGGTGTCATGGATAGATGTGTATACTCGCGCTACCTGCCAGCCCCGG
GAGGTGGTGGTGCCCCTGACTGTGGAGCTCATGGGCACCGTGGCC---AAACAGCTGGTG
CCCAGCTGTGTGACCGTGCAGCGTTGTGGTGGCTGCTGCCCTGATGATGGCCTGGAGTGT
GTGCCCACTGGGCAGCACCAAGTCCGGATGCAG------------ATCCTCATG---ATC
CGGTACCCGAGCAGTCAGCTGGGGGAGATGTCCCTGGAAGAACACAGCCAGTGTGAATGC
AGACCTAAAAAAAAG
>XP_022447348.1
CAG---AAGAAAGTGGTGTCATGGATAGACGTGTATGCTCGTGCCACCTGCCAGCCGCGG
GAGGTTGTGGTGCCCCTGACCATGGAGCTCATGGGCACTGTGGCC---AAGCAACTGGTG
CCCAGCTGCGTGACGGTGCAGCGCTGTGGCGGCTGCTGCCCTGACGACGGCCTGGAGTGT
GTGCCCACTGGGCAGCACCAAGTCCGAATGCAG------------ATCCTCATG---ATC
CGGTATCCAAGCAGTCAGCTGGGAGAGATGTCCCTGGAAGAACACAGCCAGTGTGAATGC
AGACCAAAAAAACGA
>XP_032345590.1
CAG---AAGAAAGTGGTGTCATGGATAGACGTGTATGCTCGTGCCACCTGCCAGCCGCGG
GAGGTGGTGGTGCCCCTGTCCATGGAGCTCATGGGCACTGTGGCC---AAGCAGCTGGTG
CCCAGCTGCGTGACTGTGCAGCGCTGCGGCGGTTGCTGCCCTGACGATGGCCTGGAGTGC
GTGCCCACTGGGCAGCACCAAGTCCGAATGCAG------------ATCCTCATG---ATC
CGGTACCCGAGCAGTCAGCTGGGGGAGATGTCCCTGGAAGAACACAGCCAATGTGAATGC
AGACCAAAAAAAAGA
>XP_008565679.1
CAG---AAGAAAGTGGTGTCATGGATAGATGTGTATGCTCGTGCCACCTGCCAGCCACGG
GAGGTAGTGGTGCCTCTGACTGTGGAACTCATGGGTACAGTGGCC---AAACAGCTAGTG
CCGAGCTGTGTGACCGTGCAGCGCTGCGGTGGCTGCTGCCCTGACGACGGCCTGGAGTGT
GTGCCCACTGGGCAGCACCAAGTCCGAATGCAG------------ATCCTCATG---ATC
CGGTACCCAAGCAGTCAGCTGGGGGAGATGTCCCTGGAAGAACACAGCCAATGTGAATGC
AGACCAAAAAAAAGA
>XP_006106610.1
CAG---AAGAAAGTGGTGTCATGGATAGATGTGTACGCTCGTGCCACCTGCCAGCCGCGG
GAGGTGGTGGTGCCCCTAACTTTGGAGCTCATGGGCACTGTGGCC---AAACAACTGGTA
CCCAGCTGTGTGACTGTGCAGCGCTGTGGCGGCTGCTGCCCTGACGATGGCCTGGAATGC
GTGCCCACTGGGCAGCACCAAGTCCGAATGCAG------------ATCCTCATG---ATC
CGGTATCCGAGCAGTCAGCTGGGGGAAATGTCCCTGGAAGAACACAGCCAGTGTGAATGC
AGACCAAAAAAAAGG
>XP_019270881.1
CAG---AAGAAAGTGGTGTCATGGATAGACGTGTATGCCCGTGCCACCTGCCAGCCCCGG
GAGGTGGTGGTGCCCCTGACTGTGGAGCTCATGGGCACCGTGGCC---AAGCAGCTGGTG
CCCAGCTGTGTGACCGTGCAGCGCTGTGGTGGCTGCTGCCCTGACGACGGCCTGGAGTGC
GTGCCCACAGGGCAGCACCAAGTCCGAATGCAG------------ATACTCATG---ATC
CGTTACCCGAGCAGTCAGCTGGGCGAGATGTCCCTGGAAGAACACAGCCAGTGTGAATGC
AGACCAAAAAAGAGG
>XP_033271392.1
CAG---AAGAAAGTGGTGTCATGGATAGACGTGTATGCTCGTGCCACCTGCCAGCCGCGG
GAGGTTGTGGTGCCCCTGACCATGGAGCTCATGGGCACTGTGGCC---AAGCAACTGGTG
CCCAGCTGCGTGACGGTGCAGCGCTGTGGCGGCTGCTGCCCTGACGACGGCCTGGAGTGT
GTGCCCACTGGGCAGCACCAAGTCCGAATGCAG------------ATCCTCATG---ATC
CGGTACCCAAGCAGTCAGCTGGGGGAGATGTCCCTGGAAGAACACAGCCAGTGTGAATGC
AGACCAAAAAAACGA
>XP_011897297.1
CAG---AAGAAAGTGGTGTCATGGATAGATGTGTATACTCGCGCTACCTGCCAGCCCCGG
GAGGTGGTGGTGCCCCTGACTGTGGAGCTCATGGGCACCGTGGCC---AAACAGCTGGTG
CCCAGCTGCGTGACCGTGCAGCGTTGTGGTGGCTGCTGCCCTGATGATGGCCTGGAGTGT
GTGCCCACTGGGCAGCACCAAGTCCGGATGCAG------------ATCCTCATG---ATC
CGGTACCCGAGCAGTCAGCTGGGGGAGATGTCCCTGGAAGAACACAGCCAGTGTGAATGC
AGACCTAAAAAAAAG
>XP_004087881.2
CAG---AAGAAAGTGGTGTCATGGATAGATGTGTATACTCGCGCTACCTGCCAGCCCCGG
GAGGTGGTGGTGCCCCTGACTGTGGAGCTCATGGGGACCGTGGCC---AAACAGCTGGTG
CCCAGCTGCGTGACTGTGCAGCGCTGTGGTGGCTGCTGCCCTGACGATGGCCTGGAGTGT
GTGCCCACTGGGCAGCACCAAGTCCGGATGCAG------------ATCCTCATG---ATC
CGGTACCCGAGCAGTCAGCTGGGGGAGATGTCCCTGGAAGAACACAGCCAGTGTGAATGC
AGACCTAAAAAAAAG
>XP_020743378.1
CAG---AAGAAAGTAGTGTCATGGATAGACGTGTATGCTCGTGCCACCTGCCAGCCGCGG
GAGGTGGTAGTGCCCCTGAACATGGAGCTCGTGGGCACTGTGGCC---AAGCAGCTGGTG
CCCAGCTGCGTGACGGTGCAGCGTTGTGGCGGCTGCTGCCCTGACGACGGCCTGGAGTGC
GTGCCCACTGGGCAGCACCAAGTCCGAATGCAG------------ATCCTCATG---ATC
CGGTACCCAAGCAGTCAGCTGGGGGAGATGTCCCTGGAAGAACACAGCCAGTGTGAATGC
AGACCAAAAAAACGA
>XP_021062941.1
CAG---AAGAAAGTGGTGCCATGGATAGACGTTTATGCACGTGCCACATGCCAGCCCAGG
GAGGTGGTGGTGCCTCTGAACATGGAACTCATGGGCAATGTGGTC---AAACAACTAGTG
CCCAGCTGTGTGACTGTGCAGCGCTGTGGTGGCTGCTGCCCTGACGATGGCCTGGAATGT
GTGCCCACTGGGCAACACCAAGTCCGAATGCAG------------ATCCTCATG---ATC
CAGTACCCGAGCAGTCAGCTGGAGGAGATGTCCCTGGAAGAACACAGCCAATGCGAATGC
AGACCAAAAAAAAAG
>XP_033716811.1
CAG---AAGAAAGTGGTGTCATGGATAGACGTGTATGCTCGTGCCACCTGCCAGCCGCGG
GAGGTTGTGGTGCCCCTGACCATGGAGCTCATGGGCACTGTGGCC---AAGCAACTGGTG
CCCAGCTGCGTGACGGTGCAGCGCTGTGGCGGCTGCTGCCCTGACGACGGCCTGGAGTGT
GTGCCCACTGGGCAGCACCAAGTCCGAATGCAG------------ATCCTCATG---ATC
CGGTACCCAAGCAGTCAGCTGGGGGAGATGTCCCTGGAAGAACACAGCCAGTGTGAATGC
AGACCAAAAAAACGA
>XP_032735233.1
CAG---AAGAAAGTGGTGTCCTGGATAGATGTGTATACCCGTGCCACCTGCCAGCCACGG
GAGGTGGTGGTGCCCCTGACCGTGGAGCTCATGGGCACCGTGGCC---AAGCAATTGGTG
CCCAGCTGTGTGACCGTGCAGCGCTGCGGCGGCTGCTGCCCTGACGACGGCCTGGAGTGC
GTGCCCACTGGGCAGCACCAAGTCCGAATGCAG------------ATCCTCATG---ATC
CGTTACCCGAGCAGTCAGCTGGGCGAGATGTCCCTGGAAGAACACAGCCAATGTGAATGC
AGACCAAAAAAGAGA
>XP_031304392.1
CAG---AAGAAAGTGGTGTCATGGATAGACGTGTATGCTCGTGCCACCTGCCAGCCGCGG
GAGGTGGTGGTGCCCCTGTCCATGGAGCTCATGGGCACTGTGGCC---AAGCAGCTGGTG
CCCAGCTGCGTGACTGTGCAGCGCTGCGGCGGTTGCTGCCCTGACGATGGCCTGGAGTGC
GTGCCCACTGGGCAGCACCAAGTCCGAATGCAG------------ATCCTCATG---ATC
CGGTACCCGAGCAGTCAGCTGGGGGAGATGTCCCTGGAAGAACACAGCCAATGTGAATGC
AGACCAAAAAAAAGA
>NP_001230662.1
CAG---AGGAAAGTGGTGTCATGGATAGATGTGTATACTCGCGCTACCTGCCAGCCCCGG
GAGGTGGTGGTGCCCTTGACTGTGGAGCTCATGGGCACCGTGGCC---AAACAGCTGGTG
CCCAGCTGCGTGACTGTGCAGCGCTGTGGTGGCTGCTGCCCTGACGATGGCCTGGAGTGT
GTGCCCACTGGGCAGCACCAAGTCCGGATGCAG------------ATCCTCATG---ATC
CGGTACCCGAGCAGTCAGCTGGGGGAGATGTCCCTGGAAGAACACAGCCAGTGTGAATGC
AGACCTAAAAAAAAG
>XP_003777770.1
CAG---AAGAAAGTGGTGTCATGGATAGATGTGTATACTCGTGCTACCTGCCAGCCCCGG
GAGGTGGTGGTGCCCCTGACTGTGGAGCTCATGGGCACCGTGGCC---AAACAGCTGGTG
CCCAGCTGCGTGACTGTGCAGCGCTGTGGTGGCTGCTGCCCTGACGATGGCCTGGAGTGT
GTGCCCACTGGGCAGCACCAAGTCCGGATGCAG------------ATCCTCATG---ATC
CGGTACCCGAGCAGTCAGCTGGGGGAGATGTCCCTGGAAGAACACAGCCAGTGTGAATGC
AGACCTAAAAAAAAG
>XP_027435304.1
CAG---AAGAAAGTGGTGTCATGGATAGATGTGTATACCCGTGCCACCTGCCAGCCCCGG
GAGGTGGTGGTGCCCCTGACTGTGGAGCTCATGGGCACCGTGGCC---AAGCAACTGGTG
CCCAGCTGCGTGACGGTGCAGCGCTGCGGGGGCTGCTGTCCTGACGACGGCCTGGAGTGC
GTGCCCACCGGGCAGCACCAAGTCCGAATGCAG------------ATCCTCATG---ATC
CGTTACCCGAGCAGTCAGCTGGGCGAGATGTCCCTGGAAGAACACAGCCAGTGTGAATGC
AGACCAAAAAGGAGA
