# Supplementary material for: Expansion and collapse of VEGF diversity in major clades of the animal kingdom
Source: Angiogenesis. 2023 Apr 5;26(3):437–61. doi: 10.1007/s10456-023-09874-9 (PMC10328876; doi:10.1007/s10456-023-09874-9)
Supplement: Supplementary file 2 — Supplementary data (ZIP 52 KB) [file 10456_2023_9874_MOESM2_ESM.zip › Supplementary_Data_VEGF_protein_and_mRNA_fasta_files_for_selection_analysis copy/PGF_mRNA_alignment.fasta]

>NP_032853.1
GAAGTGGAAGTG---GTGCCTTTCAACGAAGTGTGGGGTCGCAGCTACTGTCGGCCCATG
GAGAAGCTGGTGTACATCTTGGATGAATACCCTGATGAGGTGTCTCACATATTCAGTCCG
TCCTGTGTCCTTCTGAGTCGCTGTAGTGGCTGCTGTGGTGATGAAGGTCTGCACTGTGTG
CCGATAAAGACAGCCAACATCACTATGCAGATCTTGAAGATTCCCCCCAATCGG---GAT
CCACATTTCTATGTGGAGATGACATTTTCTCAGGATGTGCTCTGTGAATGCAGACCTATT
CTGGAG
>XP_030418150.1
GAAGGGCAAGTC---CTGCCCTTCCAGGAGGTTTGGGGCCGCAGCTTCTGTCGGCCCTTG
GAGATGCTGGTGGATATTGTGTCCGAGTACCCCAGTGAGGTGGAGCACATGTTCAGCCCT
TCCTGCATCTCCCTGCAACGCTGCACTGGCTGCTGCGGAGACGAGACACTGCAGTGTGTC
CCTGTGGAGACGGCCAATGTCACCATGCAGCTCCTGAAGATGAAG---CCAGTGGGGCAG
ATGCCC---TATGTGGAACTGTCCTTTACAGAGCACAGGCAGTGCACGTGCAGGCCTCGA
CGGGAT
>XP_017384126.1
GAGGTGGAAGTG---GTGCCCTTCCAGGAAGTGTGGGGCCGCAGCTACTGCCGGGCGCTG
GAGAGGCTGGTGGACATCGTGTCTGAGTACCCCAGTGAGGTGGAGCACATGTTCAGCCCG
TCCTGCGTCTCCCTGCTGCGCTGCACTGGCTGCTGCGGTGATGAGAACCTGCACTGTGTG
CCGGTGGAGACGGTCAACGTCACCATGCAGCTCCTAAAGATCAGC---TCTGGG---GAC
CGGCCGTCCTACGTGGAGCTGACGTTCTCTCAGCACGTGCGTTGCCAGTGCCGGCCTCTG
CGGGAG
>XP_014335350.1
GAGGTGGAAGTG---GTGCCCTTCCAGCAAGTGTGGAGCCGCAGCTACTGCCGGCCGGTG
GAGAGGTTGGTGGACATTGTGTCTGAGTACCCCAGCGAGATGGAGCATCTATTCAGCCCA
TCCTGCGTCTCCCTGATGCGCTGCACTGGCTGCTGCAGCGATGAGAGCATGCACTGTGTG
CCCCTGGAGACAGCCAACGTCACCATGCAGCTCATGAAGTACCGC---TCTCTG---GAC
CAGCCCTTCTTTGTGGAGATGAGCTTCTCTCAGCACGTCCGCTGCGAGTGCAAACCTCTA
TGGGAG
>XP_029094489.1
GAGGTGGAAGTG---GTGCCCTTCCAGGAAGTGTGGGGCCGTAGCTACTGCCGGGCCCTG
GAGAGGCTGGTGGACATCGTGTCTGAATACCCCGGCGAGGTTGAGCACATGTTCAGCCCG
TCCTGCGTCTCCCTGCTGCGCTGCACGGGCTGCTGTGGTGATGAGAACCTGCACTGTGTT
CCAGTGGAGACGGTCAATGTCACCATGCAGCTCCTGAAGATCCGC---TCTGGG---GAC
CGGCCCTCCTACGTGGAGCTGACGTTCTCTCAGCATGTGCGCTGCGAGTGCAGGCCTCTG
CGGGAG
>XP_020649548.1
GAAGCAGCAACCTTCATGTCCTTTCCTGACGTTTGGAATCGCAGCTTCTGCCAGCCCTTG
GAAAAATTGGTTAGCATTGTGTCCGAATATCCCAGTGAAGTTGAGCATATGTTCAGCCCT
TCCTGCGTCCCTTTGCATCGCTGCAGTGGGTGCTGCAGAGATGAGAGGCTCCATTGTGTC
CCAACGGAGACGACCAATGTCACTATGCAGCTGGTGAAGATTAAT---TCAGGG---AAG
CAGGTGCCTTATGTGGAGTTGTCCTTTGTGGAGCACAGGAAATGTGTCTGCAGGCCACGA
CAAGAA
>XP_005561844.1
GAGGTGGAAGTG---GTGCCCTTCCAGGAAGTGTGGGGCCGCAGCTACTGCCGGGCGCTG
GAGAGGCTGGTGGACATCGTGTCCGAGTACCCCAGCGAGGTGGAGCACATGTTCAGCCCA
TCGTGTGTCTCCCTGCTGCGCTGCACCGGCTGCTGTGGCGATGAGAACCTGCACTGTGTG
CCGGTGGAGACGGTCAATGTCACCATGCAGCTCCTAAAGATCCGC---TCTGGG---GAC
CGGCCCTCCTACGTGGAGCTGACGTTCTCTCAGCACGTGCGTTGCGAGTGCCGGCCTCTG
CGGGAG
>XP_008137049.1
CAGACGAAAGTG---ATGCCCTTCCAGGTAGTGTGGGGCCGCAGCTACTGCCGGGCAATG
GAGAAGCTGGTGGACATCTTGTCGGAGTACCCCCACGAGATGCAGTACATGTTCAGCCCC
TCCTGTGTCCCCTTGCTGCGCTGCACGGGCTGCTGTGGGGACGAGGCCCTGCACTGTGTG
CCGGTGGAGACGGCCAACGTCACCATGCAGATCCTGAGGATCAGC---TCTGAG---CAG
CGGACCTCCTACGTGGAGATGACGTTCTCTCAGCACACACACTGCACGTGCAGGCCTCTG
CCGCAG
>XP_024423732.1
GAGACGGAAGTG---GTGCCCTTCCAGGAAGTGTGGGGCCGCAGCTACTGCCGGTCGATG
GAGAAGCTGGTGAACATCGTGTCTCTGTACCCCAACGAAGTGCAGTACATGTTCAACCCG
TCCTGCGTCGCCCTGCTGCGCTGCACCGGCTGCTGTGGTGACGAGTCCCTGCACTGTGTG
CCGGTGGAGACGGCCAATATCACCATGCAGATCCTGAAGATCGGC---TCTAAG---AAG
CAGCCCTCTTACGTGGAGATGACGTTCTCTCAGCACAAGCGCTGCGAGTGCAGGCCTGTG
TGGGAC
>XP_012293632.1
GAGGTGGAAGTG---GTGCCCTTCCAGGAAGTGTGGGGCCGCAGCTACTGCCGGGCACTG
GAGAGGCTGGTGGACATCGTGTCCGAGTACCCCAGTGAGGTGGAGCACATGTTCAGCCCG
TCCTGCGTCTCCCTGCTGCGCTGCACTGGCTGCTGTGGCGATGAGAACCTGCACTGTGTG
CCGGTGGAGACGGTCAACGTCACCATGCAGCTCCTAAAGATCGGC---TCTGGG---GAC
CGGCCGTCCTACGTGGAGCTGGCGTTCTCTCAGCATGTGCGCTGCGAGTGCCGGCCTCTG
CGGGAG
>XP_012597568.1
GAGGCAGAAGTG---GTGCCCTTCCAGGAAGTGTGGGGCCGCAGCTACTGCCGGGCGCTG
GAGAGGCTGGTGGACATCGTGTCCGAGTACCCCAGCGAGGTGGAGCACATGTTCAGCCCG
TCCTGCGTCTCCCTGCTGCGCTGCACCGGCTGCTGTGGTGATGAGAACCTGCACTGTGTG
CCGGTGGAGACGGTCAACGTCACCATGCAGCTCCTGAAGATCCGC---TCTGGG---GAC
AAGCCTTCCTATGTGGAGCTAACGTTCTCGCAGCACGTGCAGTGCGAGTGCCGACCTCTG
CGGGAG
>XP_027954156.1
GAGGTGGAAGTG---GTGCCCTTCCAGGAGGTGTGGGGCCGCAGCTACTGCCGGGCACTG
GAGAGGTTGGTGGACATCGTGTCAGAGTACCCCGGCGAGGTGGAGCACATGTTCAGCCCA
TCCTGCGTCTCCCTGCTGCGCTGCGCTGGGTGCTGTGGTGACGAGAATCTGCACTGTGTG
CCCGCAGAGACCGTCAATGTTACCATGCAGCTCCTGAAGATCCAC---TCTGAG---GAC
CGGCCCTCCTACGTGGAGCTGACGTTCTCTCAGCACATCCGTTGCGAGTGCAGGCCTCTG
TGGGAG
>XP_028575451.1
GAAGCGGCAGTT---GTCTCCTTTCATGACGTTTGGAACCGCAGCTCCTGCCAGCCCTTG
GAGAAGCTCGTTGATGTGGTATCCGAGTACCCCAGTGAAGTAGAGCATGTGTTCAGCCCT
TCCTGCGTCTTCTTGCAGCGCTGCAGCGGGTGCTGCGGAGACGAGAGGCTCCAGTGCGTC
CCGACGGAGGTAGCCAACGTCACCATGCAGCTCCTGAAGGTGAAT---TCAGAA---GAA
CAAGCGCCCTATGTGGAGCTGTCCTTTGTGGAGCATAGGAAATGTGTATGCAGGCCTCGG
CGAGAT
>XP_032143730.1
GAGGTGGAAGTG---GTGCCCTTCCAGGAAGTGTGGGGCCGCAGCTACTGCCGGGCGCTG
GAGAGGCTGGTGGACATCGTTTCCGAGTACCCCAGTGAGGTGGAGCACATGTTCAGCCCG
TCCTGCGTCTCCCTGCTGCGCTGCACTGGCTGCTGCGGTGATGAGAACCTGCACTGTGTG
CCGGTGGAGACGGTCAACGTCACCATGCAGCTCCTAAAGATCAGC---TCTGGG---GAC
CGGCCATCCTACGTGGAGCTGACGTTCTCTCAGCACGTGCGCTGCCAGTGCCGGCCTCTG
CGGGAG
>XP_003902109.1
GAGGTGGAAGTG---GTGCCCTTCCAGGAAGTGTGGGGCCGCAGCTACTGCCGGGCGCTG
GAGAGGCTGGTGGACATCGTGTCCGAGTACCCCAGCGAGGTGGAGCACATGTTCAGCCCA
TCGTGTGTCTCCCTGCTGCGCTGCACCGGCTGCTGTGGCGATGAGAACCTGCACTGTGTG
CCGGTGGAGACGGTCAATGTCACCATGCAGCTCCTAAAGATCCGC---TCTGGG---GAC
CGGCCCTCCTACGTGGAGCTGACGTTCTCTCAGCACGTGCGTTGCGAGTGCCGGCCTCTG
CGGGAG
>XP_005301653.1
GAAGGGCAAGTC---CTGCCCTTCCAGGAGGTTTGGGGCCGCAGCTTCTGTCGGCCCTTG
GAGATGCTGGTGGATATTGTGTCCGAGTACCCCAGTGAGGTGGAGCACATGTTCAGCCCT
TCCTGCATCTCCCTGCAACGCTGCACCGGCTGCTGTGGAGACGAGACACTGCAGTGTGTC
CCAGTGGAGACGGCCAATGTCACCATGCAGCTCCTGAAGATGAAG---CCAGCGGGGCAG
GTGCCC---TATGTGGAACTGTCCTTTACAGAGCACAGGCAGTGCGAGTGCAGGCCTCGG
CGGGAT
>XP_019688869.1
GAGGTGGAAGTG---GTGCCCTTCCAGGAAGTGTGGGGCCGCAGCTACTGCCGGGCGCTA
GAGAGGCTGGTGGACATCGTGTCGGAGTACCCCAGTGAGGTGCAGCACATGTTCAGCCCC
TCCTGCATCTCCCTGCTGCGCTGCACCGGCTGCTGTGGTGATGAGAACCTGCACTGCGTG
CCCGTAGAGACGGTCAATGTCACCATGCAGCTCCTGAAGATCCAC---TCTGAG---GAC
CGGCCCTCCTACGTGGAGCTGACATTCTCTCAGCACGTCCGTTGCGAGTGCAGGCCTCTG
CGGGAG
>XP_029410295.1
GAAGCAAAAGTG---GTGCCCTTCAATGAAGTGTGGGGCCGCAGTTACTGCCGACCAATG
GAGAAGATGATTGATATTGTGGATGAGTACCCCAGTGAGGTGGGGCACATTTTCAGCCCA
TCCTGTGTCTCCCTGTTGCGCTGTACCGGCTGCTGTGGTGATGAGAGTCTGCATTGTGTA
CCATTAAAGACAGCCAACATAACCATGCAGGTCGTGAAGATCCCCAACATTGTA---GCG
CAGCACTCCTACGTGGAACTGACGTTCTCTCAACATGAACTCTGTGAATGCAGACCTATT
CAGGAA
>XP_002754160.1
GAGGTGGAAGTG---GTGCCCTTCCAGGAAGTGTGGGGCCGCAGCTACTGCCGGGCGCTG
GAGAGGCTGGTGGACATTGTGTCCGAGTACCCCAGTGAGGTGGAGCACATGTTCAGCCCA
TCCTGCGTCTCCCTGCTGCGCTGCACCGGCTGCTGTGGTGATGAGAACCTGCACTGTGTG
CCAGTGGAGACAGTCAATGTCACCATGCAGCTCCTAAAGATCAGC---TCTGGG---GAC
CGGCCGTCTTACGTGGAGCTGGCGTTCTCTCAGCACGTGGGCTGCGAGTGCCGGCCTCTG
CGGGAG
>XP_026975848.1
GAGGTGGAAGTG---GTGCCCTTCCAGGAAGTGTGGGGCCGTAGCTACTGCCGGGCCCTG
GAGAGGCTGGTGGACATCGTGTCTGAGTACCCCGGCGAGGTTGAGCACATGTTCAGCCCG
TCCTGCGTCTCCCTGCTGCGCTGCACGGGCTGCTGTGGCGATGAGAACCTGCACTGTGTT
CCAGTGGAGACGGTCAATGTCACCATGCAGCTCCTGAAGATCCGC---TCTGGG---GAC
CGGCCCTCCTACGTGGAGCTGACGTTCTCTCAGCATGTGCGCTGCGAGTGCAGGCCTCTG
CGGGAG
>XP_007425501.1
GACACAGCAGTG---GTATCCTTTCACGATGTTTGGAATCGCAGCTCGTGCCAGCCCTTG
GAAAAACTGGTCAGTGTTGTATCGGAATACCCAAATGAAGTGGAGCACGTGTTCAGCCCC
TCCTGTGTTTCTTTGCGTCGCTGCTGTGGATGCTGTGGAGATGAGGTGCTGCAATGTGTC
CCAGTGGAAATTGCCAATGTCACCATGCAGCTCATGAAGATCAAT---TCAGAG---GAT
CAGGTACCCTTTGTGGAGTTGTCGTTCATTGAACACAGGAAATGTGCATGCAGGCCCCGA
CAAGAT
>XP_004399414.1
GAGGTGGAAGTG---GTGCCCTTCCAGGAGGTGTGGGGCCGCAGCTACTGCCGGGCACTG
GAGAGGTTGGTGGACATCGTGTCAGAGTACCCCGGCGAGGTGGAGCACATGTTCAGCCCA
TCCTGCGTCTCCCTGCTGCGCTGCGCCGGGTGCTGTGGTGACGAGAATCTGCACTGTGTG
CCCGCAGAGACCGTCAATGTTACCATGCAGCTCCTGAAGATCCAC---TCTGAG---GAC
CGGCCCTCCTACGTGGAGCTGACGTTCTCTCAGCACATCCGTTGCGAGTGCAGGCCTCTG
TGGGAG
>XP_029808368.1
GAGGTAGAAGTG---GTGCCCTTCCAGGAAGTGTGGGGCCGCAGCTACTGCCGGGCGCTG
GAGAGGCTGGTGGATGTCGTGACGGAGTACCCCGGCGAAGTGCAGCACATGTTCAGCCCC
TCCTGCGTCTCCCTGCTGCGCTGCACCGGCTGCTGCGGGGATGAGAACCTGCACTGCGTG
CCGGTAGAGACGGTCAATGTCACCATGCAGCTCTTGAAGATCCAC---TCTGAG---GAC
CCGCCTTCCTACGTGGAGCTGACATTCTCTCAGCACGTCCGTTGCGAGTGCAGGCCTCTG
CGGGAG
>XP_008121803.1
GAGGCGTCAGTG---GTATCCTTCCATGATGTATGGAATCGCAGCTTATGCCAGCCTTTG
GAAAAGCTGGTCAATGTTGTGTCGGAGTACCCCAGTGAAGTTGAGCATGTGTTCAGCCCT
CCCTGCGTTCCTTTGCACCGCTGCAGTGGATGCTGCCAGGATGAGAGGCTCCAGTGCATC
CCAGTGGAGACAGCCAATGTCACCATGCAGCTTGTGAAGATTAAT---TCAGAG---AAG
CCTATGCCATATGTAGAACTGTCCTTTGTGGAGCACAGGAAATGTGTCTGCAGGCCGCGG
CAAGAC
>XP_028732401.1
GAAGCGGAAGTG---GTGCCTTTCAATGAAGTGTGGGGACGCAGCTACTGCCGGCCAATG
GAGAAACTGGTGGAAATTGTGGACGAGTACCCTGATGAGGTGGCCCACATGTTCAGCCCG
TCCTGTGTCCCCCTGAATCGCTGTACTGGCTGCTGTGGAGATGAGAGTCTACACTGTGTG
CCGCTCAAGACAGCCAACGTCACCATGCAGATCTTGAAGATCCCCGCCATCGGG---GAC
CAGCATTCCTATGTGGAGATGACGTTCTCTCAGGATGTGCTCTGTGAATGCAGGCCTATC
CAGGAG
>ENSRFEP00010002126
GAGATGGAAGTG---GTGCCCTTCCAGGAAGTGTGGGGCCGCAGCTACTGCCGGGCCCTG
GAGAGGCTGGTGGACATCGTGTCGGAGTACCCCAGCGAGGTGGAGCACATGTTCAGCCCG
TCCTGCGTCTCCCTGCTGCGCTGCACTGGCTGCTGTGGTGATGAAAACCTGCACTGTGTG
------GTGGAGGTCAATGTCACCATGCAGCTCCTGAAGATCCGT---TCTGGG---GAC
CGGCCCTCCTATGTGGAGCTGACATTCTCTCAGCATGTGCGCTGTGAGTGCAGGCCTCTG
CGGGAG
>XP_025725425.1
GAGGTGGAAGTG---GTGCCCTTCCAGGAGGTGTGGGGCCGCAGCTACTGCCGGGCACTG
GAGAGGTTGGTGGACATCGTGTCAGAGTACCCCGGCGAGGTGGAGCACATGTTCAGCCCA
TCCTGCGTCTCCCTGCTGCGCTGCGCCGGGTGCTGTGGTGACGAGAATCTGCACTGTGTA
CCCGCAGAGACCGTCAATGTTACCATGCAGCTCCTGAAGATCCAC---TCTGAG---GAC
CGGCCCTCCTACGTGGAGCTGACATTCTCTCAGCACATCCGTTGCGAGTGCAGGCCTCTG
TGGGAG
>XP_006170615.1
GAGGTGGAAGTG---GTGCCCTTCCAGGAGGTTTGGGGCCGCAGCTACTGCCGTGTGCTG
GAGAGGCTGGTGGACATTGTGGCCGAGTACCCCAGCGAGGTGGAGCACATGTTCAGCCCA
TCCTGCGTCTCCCTGCTGCGCTGCACCGGCTGCTGCGGCGATGAGAACCTGCACTGCATG
CCGGTGGAGACGGTCAACGTCACCATGCAGCTCCTGAAGATCCGC---TCCGGA---GAC
CGGCCCTCCTACGTGGAGCTGACGTTCTCTCAGCACGTGCGCTGCGAGTGCAGGCCCCTG
CGGGAG
>XP_004055507.1
GAGGTGGAAGTG---GTGCCCTTCCAGGAAGTGTGGGGCCGCAGCTACTGCCGGGCGCTG
GAGAGGCTGGTGGACATCGTGACCGAGTACCCCAGCGAGGTGGAGCACATGTTCAGCCCA
TCCTGTGTGTCCCTGCTGCGCTGCACTGGCTGCTGCGGCGATGAGAACCTGCACTGTGTG
CCGGTGGAGACGGCCAATGTCACCATGCAGCTCCTAAAGATCCGT---TCTGGG---GAC
CGGCCCTCCTACGTGGAGCTGACGTTCTCTCAGCACGTTCGCTGCGAATGCCGGCCTCTG
CGGGAG
>XP_001158268.1
GAGGTGGAAGTG---GTGCCCTTCCAGGAAGTGTGGGGCCGCAGCTACTGCCGGGCGCTG
GAGAGGCTGGTGGACATCGTGTCTGAGTACCCCAGCGAGGTGGAGCACATGTTCAGCCCA
TCCTGTGTCTCCCTGCTGCGCTGCACCGGCTGCTGCGGCGATGAGAACCTGCACTGTGTG
CCGGTGGAGACGGCCAATGTCACCATGCAGCTCCTAAAGATCCGT---TCTGGG---GCC
CGGCCCTCCTACGTGGAACTGACGTTCTCTCAGCACGTTCGCTGCGAATGCCGGCCTCTG
CGGGAG
>XP_005211978.1
GAGGTGGAAGTG---GTGCCCTTCCAGCAAGTGTGGAGCCGCAGCTACTGCCGGCCGGTG
GAGAGGTTGGTGGACATTGTGTCTGAGTACCCCAGCGAGATGGAGCATCTATTCAGCCCA
TCCTGCGTCTCCCTGATGCGCTGCACTGGCTGCTGCAGCGATGAGAGCATGCACTGCGTG
CCCCTGGAGACAGCCAACGTCACCATGCAGCTCATGAAGTACCGC---TCTCTG---GAC
CAGCCCTTCTTTGTGGAGATGAGCTTCTCTCAGCACGTCCGCTGCGAGTGCAAACCTCTA
TGGGAG
>XP_028627744.1
GAAACGGAAGTG---GTGCCCTTCAATGAAGTGTGGGGCCGCAGCTACTGCCGGCCAATG
CAGAAGCTTGTGTACATTGTGGATGAATACCCTGATGAGGTGTCTCACATATTCAGTCCA
TCGTGTGTCCTTCTGAGTCGCTGTGGTGGCTGCTGTGGTGACGAGGGTCTGCACTGTGTG
CCGCTAAAGACGGCCAACATCACTATGCAGATCTTGAAGATCCCCCCCAATCGG---GGT
CCACATTCCTATGCGGAGATGACATTTTCTCAGGATGTGCTCTGCGAATGCAGACCTATT
CTGGAG
>XP_006117819.1
GAAGCGCAAGTA---CTGCCCTTCCAGGAGGTTTGGGGGCGCAGCTTCTGTCGGCCCTTG
GAAATGCTGGTGGATATTGTGTCCGAGTACCCCAGTGAGATGGAGCACATGTTCAGCCCT
TCCTGTATTTCCCTGCAACGCTGCACTGGCTGCTGTGGAGATGAGACACTGCAGTGTGTC
CCAGTGGAGACAGCCAACATCACCATGCAGCTCCTGAAGATGAAG---CCAGCGGGGCAG
GTGCCC---TATGTGGAGCTGTCCTTTACTGAGCACAGGCAGTGCGAGTGCAGGCCTCGG
CGGACT
>XP_007459804.1
GAGGTGGAAGTG---GTGCCCTTCCAGGAAGTGTGGGGCCGTAGCTACTGCCGGGCCCTG
GAGAGGCTGGTGGACATCGTGTCTGAGTACCCCAGCGAGGTTGAGCACATGTTCAGCCCG
TCCTGCGTCTCCCTGCTGCGCTGCACGGGCTGCTGTGGCGATGAGAACCTGCACTGTGTG
CCAGTGGAGACAGTCAATGTCACCATGCAGCTCCTGAAGATCCGC---TCTGGG---GAC
CGGCCCTCCTACGTGGAGCTGACGTTCTCTCAGCATGTGCGCTGCGAGTGCAGGCCTCTG
CGGGAG
>XP_032998539.1
GAAGCGGCAGTT---GTCTCCTTTCATGACGTTTGGAACCGCAGCTCCTGCCAGCCCTTA
GAGAAGCTCGTTGATGTCGTATCCGAGTACCCCAGTGAAGTAGAGCATGTGTTCAGCCCT
TCCTGCGTCTTCTTGCAGCGCTGCAGCGGGTGCTGCGGAGACGAGAGGCTCCAGTGCGTC
CCGACAGAGGTAGCCAACGTCACCATGCAGCTCCTGAAGGTGAAT---TCAGAA---GAA
CAAGCGCCCTATGTGGAGCTGTCCTTTGTGGAGCATAGGAAATGTGTATGCAGGCCTCGG
CGAGAT
>XP_010961235.1
GAGGTGGAAGTG---GTACCCTTCCAGGAAGTGTGGGGCCGCAGCTACTGCCGGGCACTG
GAGAGGCTGGTGGACATCGTATCTGAGTACCCCAGCGAAGTGGAGCACATATTTAGCCCG
TCCTGTGTCTCCCTGCTGCGCTGCACCGGCTGCTGTGGTGATGAGGACCTGCACTGTATG
CCGGTAGAGACAGTCAATGTCACCATGCAGCTCCTAAAGATCCGC---TCTGGG---GAC
CCGCCCTCCTACGTGGAGCTGACATTCTCTCAGCACGTGCGCTGCGAGTGCAGGCCTCTG
TGGGGG
>XP_007985483.1
GAGGTGGAAGTG---GTGCCCTTCCAGGAAGTGTGGGGCCGCAGCTACTGCCGGGCGCTG
GAGAGGCTGGTGGATATCGTGTCCGAGTACCCCAGCGAGGTGGAGCACATGTTCAGCCCA
TCGTGTGTCTCCCTGCTGCGCTGCACCGGCTGCTGTGGCGATGAGAACCTGCACTGTGTG
CCGGTGGAGACAGTCAATGTCACCATGCAGCTCCTAAAGATCCGC---TCTGGG---GAC
CGGCCCTCCTACGTGGAGCTGACGTTCTCTCAGCACGTGCGTTGCGAGTGCCGGCCTCTG
CGGGAG
>XP_028362901.1
GAGACGGAAGTG---GTGCCCTTCCAGGAAGTGTGGGGCCGCAGCTACTGCCGGTCGATG
GAGAAGCTGGTGAACATCGTGTCGCTGTACCCCAACGAAGTGCAGTACATGTTCAACCCG
TCCTGCGTCGCCCTGCTGCGCTGCACCGGCTGCTGCGGCGACGAGTCCCTGCACTGTGTG
CCCGTGGAGACGGCCAATATCACCATGCAGATCCTGAAGATCAGC---TCTAAG---AAG
CAGTCCTCCTACGTGGAGATGACATTCTCCCAGCACAAGCGCTGCGAGTGCAGGCCTGTG
TGGGAC
>XP_003408822.1
GAGGTGGAAGTG---GTGCCCTTCCAGGAGGTGTGGGGCCGCAGCTACTGCAGGGCCCTG
GAGAGGCTGGTGGACATCGTGTCTGAGTACCCCAGCGAGGTGGAGCACATGTTCAGCCCA
TCCTGCGTCTCCCTGCTGCGCTGCACCGGCTGCTGTGGTGACGAGAACCTGCACTGTGTG
CCCGTGGAGACGGTCAACGTCACCATGCAGCTCCTAAAGATCCGC---TCTGGG---GAC
CCGCTCTCCTATGTGGAGCTAACGTTCTCTCAGCACGTGCGCTGCGAGTGCAGGCCCCTG
CGGGAG
>XP_007184531.1
GAGGTGGAAGTG---GTGCCCTTCCAGGAAGTGTGGGGCCGAAGCTACTGCCGGGCCCTG
GAGAGGCTGGTGGACATCGTGTCCGAGTACCCCAGCGAGGTGGAGCACATGTTCAGCCCG
TCCTGCGTCTCCCTGCTGCGCTGCACGGGCTGCTGTGGCGATGAGAACCTGCACTGTGTG
CCAGTGGAGACGGTCAACGTCACCATGCAGCTCCTGAAGATCCGC---TCCGGG---GAC
CGGCCCTCCTACGTGGAGCTGACGTTCTCTCAGCATGTGCGCTGCGAGTGCAGGCCTCTG
CGGGAG
>XP_005686145.1
GCGGTGGAAGTG---GTGCCCTTCGAGCAAGTGTGGAGCCGCAGCTACTGCCGGCCGGTG
GAGAGGCTGGTGGACATCGTGTCTGAGTACCCCAGCGAGGTGGAGCACATGTTCAGCCCA
TCCTGCGTCTCCCTGATGCGCTGCACCGGCTGCTGCAGCGATGAGACGGTGCACTGCATG
CCCCTGGAGACAGCCAACGTCACCATGCAGCTCATGAAGTACCAC---TCTCTG---GAC
CAGCCCTTCTTTGTGGAGATGAGCTTCTCTCAGCACGTCCGCTGCGAGTGCAAACCTCTG
CGGGGG
>XP_026921977.1
GAGGTGGAAGTG---GTGCCCTTCCAGGAAGTGTGGGGCCGCAGCTACTGCCGGGCGCTA
GAGAGGCTGGTGGACATCGTGTCGGAGTACCCCAGTGAGGTGCAGCACATGTTCAGCCCC
TCCTGCATCTCCCTGCTGCGCTGTACCGGCTGCTGTGGTGACGAGAACCTGCACTGCGTG
CCCGTAGAGACGGTCAATGTCACCATGCAGCTCCTGAAGATCCAC---TCTGAG---GAC
CGGCCCTCCTACGTGGAGCTGACATTCTCTCAGCATGTCCGTTGCGAGTGCAGGCCTCTG
CGGGAG
>XP_032200798.1
GAGGTGGAAGTG---GTGCCCTTCCAGGAAGTGTGGGGCCGCAGCTACTGCCGGGCACTG
GAGAAGCTGGTGGACATTGTGTCGGAGTACCCCAGCGAGGTGGAGTACATCTTCAGCCCG
TCCTGCGTCTCCCTGATGCGCTGCACAGGCTGCTGCGGCGACGAGAACCTGCACTGTGTG
CCCATAGAGACCGTCAATGTCACCATGCAGGTCCTGAAGATCCGC---GCTAAG---ACC
CGGCCCTCCTACGTGGAGCTGACATTCTCTCAGCACATCCGCTGCGAGTGCAGGCCTCTG
TGGGAG
>XP_022360950.1
GAGGTGGAAGTG---GTGCCCTTCCAGGAAGTGTGGGGCCGCAGCTACTGCCGGGCACTG
GAGAAGCTGGTGGACATCGTGTCGGAGTACCCCAGCGAGGTGGAGTACATCTTCAGCCCG
TCCTGCGTCTCCCTGATGCGCTGCACGGGCTGCTGCGGCGACGAGAACCTGCACTGTGTG
CCCATAGAGACCGTCAATGTCACCATGCAGGTCCTGAAGATCCGA---GCTAAG---GCC
CGGCCCTCCTACGTGGAGCTGACATTCTCTCAGCACATCCGCTGCGAGTGCAGGCCTCTG
TGGGAG
>XP_027700603.1
GAAATAGAAGTG---CTGCCCTTCCAGGAGGTATGGGGCCGAAGTTTCTGCCGCTCGCTG
GAGAAATTAGTGGATGTTTCAACAGAGTACCCAGGGGAAGTGGAGCACATGTTCAGCCCG
TCCTGTGTTTCACTGAGGCGTTGCACTGGCTGCTGCGGAGATGAGAACCTCCACTGTGTT
GCTGTGGAGACAACCAATGTCACCATGCAGCTCCTGAAGATCAAG---TCTGGG---GAA
CAGCCATCCTACATGGAGTTAGCATTCACTGAGCATGTGCGGTGTGAGTGCAGGTATGGG
------
>XP_003502814.2
GAAGTGGAAGTG---GTGCCCTTCAATGAAGTATGGGGCCGCAGCTACTGCCGGCCAATG
GAGAAGCTGGTAGAGATTGTGGATGAGTACCCCGATGAGGTGGCACACATATTCAGCCCA
TCCTGTGTCCCCCTGACTCGCTGTACCGGCTGCTGCGGTGATGAGAGTCTGCAGTGTGTG
CCGATAAAGACAGCCAATATCACCATGCAGATCTTGAAGATCCCCGTCATCAGG---GAC
CAGCATTCCTATGTGGAGATGACATTCTCTCAGGATGTACTCTGCGAATGCAGGCCTATT
CAGGAG
>XP_003756271.1
GAAGTAGAAGTG---TTGCCCTTCCAGGAGGTGTGGGGCCGAAGTTTCTGCCGCTCACTG
GAGAAGCTGGTGGATGTTTCCACAGAGTACCCAGGAGAAGTGGAGCACATGTTCAGTCCG
TCGTGTGTCTCACTGAAGCGATGCACTGGCTGCTGTGGGGATGAGAATCTCCATTGTGTT
CCTGTGGAGACAACCAATGTCACTATGCAGCTTCTGAAGATCAAG---TCTGGG---GAA
CAGCCATCCTACATGGAATTAGCATTCACTGAGCATGTGCAGTGTGAGTGCAGGCCTCGG
AAAGAG
>XP_027827834.1
GCGGTGGAAGTG---GTGCCCTTCGAGCAAGTGTGGAGCCGCAGCTACTGCCGGCCGGTG
GAGAGGCTGGTGGACATCGTGTCTGAGTACCCCAGCGAGGTGGAGCACATGTTCAGCCCA
TCCTGCGTCTCCCTGATGCGCTGCACCGGCTGCTGCAGCGATGAGACAATGCACTGCATG
CCCCTGGAGACAGCCAACGTCACCATGCAGCTCATGAAGTACCAC---TCTCTG---GAC
CAGCCCTTCTTTGTGGAGATGAGCTTCTCTCAGCACGTCCGCTGCGAGTGCAAACCTCTG
CGAGGG
>XP_010380955.1
GAGGTGGAAGTG---GTGCCCTTCCAGGAAGTGTGGGGCCGCAGCTACTGCCGGGCGCTG
GAGAGGCTGGTGGACATCGTGTCGGAGTATCCCAGCGAGGTGGAGCACATGTTCAGCCCA
TCCTGTGTCTCCCTGCTGCGCTGCACCGGCTGCTGTGGCGATGAGAACCTGCACTGTGTG
CCGGTGGAGACGGTCAATGTCACCATGCAGCTCCTAAAGATCCGC---TCTGGG---GAC
CGGCCCTCCTACGTGGACCTGACGTTCTCTCAGCACGTGCGTTGCGAGTGCCGGCCTCTG
CGGGAG
>XP_015276119.1
GAAGTGGGAGTT---TTGTCATTTTATGATGTTTGGAATCGCAGCTCCTGCCAGCCCATG
GAAAAACTGGTTAATATTGTATCTGAGTACCCCTGTGAGGTGGAGCACATGTTCAGCCCT
TCCTGCGTCTCCCTGCATCGCTGCAGTGGATGCTGTGGAGATGAGACCCTTCACTGTGTA
CCAACAGAGATGACCAATGTCACCATGCAACTCCTAAGGATGAAA---TCCGGG---GAG
CAGGCATCCTACGTGGAGATGTCATTTGCTGAACACAAGAAATGTTTGTGCAGGCTTCGC
CAAGAG
>XP_016064163.1
GGGACGAAAGTG---ATGCCCTTCCAGGAAGTATGGGGCCGTAGCTACTGCCGGACCATG
GAGAAGCTGGTGGACATCTTGTCGGAGTACCCTGATGAGATGCAGTACATATTCAGCCCA
TCCTGTGTCCCCCTGCTGCGCTGCACTGGCTGCTGTGGTGATGATGGCCTGCGCTGTATG
CCAGTGGAGATGGCCAATGTCACCATGCAGATCCTGAGGATTGAC---ATTCGG---AAT
CAGACCTCCTACTTAGAAATGACATTCTCTCAGCACAAGCGCTGCAGATGCAGGCCCCTG
CAGGAT
>XP_031535109.1
GAGGTGGAAGTG---GTACCCTTCCAGGAAGTGTGGGGCCGCAGCTACTGCCGGGCACTG
GAGAGGCTGGTGGACATCGTATCCGAGTACCCCAGCGAAGTGGAGCACATATTTAGCCCG
TCCTGTGTCTCCCTGCTGCGTTGCACCGGCTGCTGTGGTGATGAGGACCTGCACTGTATG
CCGGTAGAGACAGTCAATGTCACCATGCAGCTCCTAAAGATCCGC---TCTGGG---GAC
CCGCCCTCCTACGTGGAGCTGACATTCTCTCAGCACGTGCGCTGCGAGTGCAGGCCTCTG
TGGGGG
>NP_446047.1
GAAATGGAAGTG---GTGCCTTTCAATGAAGTGTGGGGCCGCAGCTACTGCCGGCCAATG
GAGAAGCTGGTGTACATTGCAGATGAACACCCTAATGAAGTGTCTCATATATTCAGTCCG
TCATGTGTCCTTCTGAGTCGCTGTAGTGGCTGCTGTGGTGACGAGGGTCTGCACTGTGTG
GCGCTAAAGACAGCCAACATCACTATGCAGATCTTAAAGATTCCCCCCAATCGG---GAT
CCACATTCCTACGTGGAGATGACATTCTCTCAGGATGTGCTCTGCGAATGCAGGCCTATT
CTGGAG
>XP_010333596.1
GAGGTGGAAGTG---GTGCCCTTCCAGGAAGTGTGGGGCCGCAGCTACTGCCGGGCGCTG
GAGAGGCTGGTGGACATCGTGTCCGAGTACCCCAGTGAGGTGGAGCACATGTTCAGCCCG
TCCTGCGTCTCCCTGCTGCGCTGCACTGGCTGCTGCGGTGATGAGAACCTGCACTGTGTG
CCGGTGGAGACGGTCAACGTCACCATGCAGCTCCTAAAGATTGGC---TCTGGG---GAC
CGGCCGTCCTACGTGGAGCTGGCGTTCTCTCAGCACGTGCGCTGCGAATGCCGGCCTCTG
CGGGAG
>XP_026375276.1
GAGATGGAAGTG---GTGCCCTTCCAGGAAGTGTGGGGCCGCAGCTACTGCCGGGCCCTG
GAGAGGCTGGTGGACATCGTGGCGGAGTACCCCAGCGAGGTGCAGCACATGTTCAGCCCG
TCGTGCGTCTCCCTGCTGCGCTGCACGGGCTGCTGCGGCGACGAGAACCTGCACTGTGTG
CCGGTGGAGACCGCCAACGTAACCATGCAGCTCCTGAAGATCCGC---TCCCAG---GAC
CGGCCCTCCTACGTGGAGCTGACATTCTCTCAGCACATCCGTTGCGAGTGCAGGCCTCTG
TGGGAG
>XP_004739308.1
GAGGTGGAAGTG---GTGCCCTTCCAGGAAGTGTGGGGCCGCAGCTACTGCCGGGCACTG
GAGAAACTGGTGGACATCGTGTCGGAGTACCCCAGCGAGGTGGAGTACATCTTCAGCCCG
TCCTGCGTCTCCCTGATGCGCTGCACAGGCTGCTGCGGCGACGAGAACCTGCACTGTGTG
CCCATAGAGACCGTCAATGTCACCATGCAGGTCCTGAAGATCCGC---GCTAAG---ACC
CGGCCCTCCTACGTGGAGCTGACATTCTCTCAGCACATCCGCTGCGAGTGCAGGCCTCTA
TGGGAG
>XP_032261487.1
GAGGTGGAAGTG---GTGCCCTTCCAGGAGGTGTGGGGCCGCAGCTACTGCCGGGCACTG
GAGAGGTTGGTGGACATCGTGTCGGAGTACCCCGGCGAGGTGGAGCACATGTTCAGCCCG
TCCTGCGTCTCCCTGCTGCGCTGCGCCGGCTGCTGTGGGGACGAGAACCTGCACTGTGTG
CCCGCAGAGACCGTCAACGTCACCATGCAGCTCCTGAAGATCCAC---TCTGAG---GAC
CGGCCCTCCTATGTGGAGCTGACGTTCTCTCAGCACATCCGTTGTGAGTGCAGGCCTCTG
TGGGAG
>XP_022277935.1
GAGGTGGAAGTG---GTGCCCTTCCAGCAAGTGTGGGGACGCAGCTACTGCCGGGCACTG
GAGAAGCTGGTGGACGTCTTGTCGGAGTACCCGGATGAGGTGGAGCACATGTTCAACCCA
TCCTGCGTCTCCCTGCTGCGCTGTAGTGGCTGCTGCGGAGACGAAAACCTGCACTGTATG
CCGGTGGAGACGGCCAATGTCACCATGCAGCTCCTGATGATCCAT---TCTACG---GGC
CGGCCCTCCTACGTGGAGCTGACCTTCTCTCAGCACATCCGCTGTCAGTGCAGGCCTCCG
TTGGAG
>XP_025299650.1
GAGGTGGAAGTG---GTGTCCTTCCAGCAAGTGTGGGGACGCAGCTACTGCCGGGCACTG
GAGAAGCTGGTGGACGTCTTGTCGGAGTACCCGGATGAGGTGGAGCACATGTTCAACCCA
TCCTGCGTCTCCCTGCTGCGCTGTAGTGGCTGCTGCGGAGACGAAAACCTGCACTGTATG
CCGGTGGAGACGGCCAATGTCACCATGCAGCTCCTGATGATCCAT---TCTACG---GGC
CGGCCCTCCTACGTGGAGCTGACCTTCTCTCAGCACATCCGCTGTCAGTGCAGGCCTCCG
TTGGAG
>XP_032657888.1
GAATGGCAAGTC---CTGCCCTTCCAGGAGGTTTGGGGCCGCAGCTTCTGTCGGCCCTTG
GAGATGCTGGTGGATATTGTGTCTGAGTACCCCAGTGAGGTGGAGCACATGTTCAGCCCT
TCCTGCATCTCCCTGCAACGCTGCACTGGCTGCTGCGGAGACGAGACACTGCAGTGTGTC
CCAGTGGAGACGGCCAATGTCACCATGCAGCTCCTGAAGATGAAG---CCAGTGGGGCAG
GTGCCC---TATGTGGAACTGTCCTTTACAGAGCACAGGCAGTGCGCGTGCAGGCCTCGG
CAGGAT
>XP_025864396.1
GAGGTGGAAGTG---GTGCCCTTCCAGCAAGTGTGGGGACGCAGCTACTGCCGGGCACTG
GAGAAGCTGGTGGACGTCTTGTCGGAGTACCCGGATGAGGTGGAGTACATGTTCAACCCA
TCCTGCGTCTCCCTGCTGCGCTGTAGTGGCTGCTGTGGAGACGAAAACCTGCACTGTACG
CCAGTGGAGACGGTCAATGTCACCATGCAGCTCCTGATGATCCAT---TCTACG---GGC
CGGCCCTCCTACGTGGAGCTGACCTTCTCTCAGCACATCCGCTGTCAGTGCAGGCCTCCG
TTGGAG
>XP_010854038.1
GAGGTGGAAGTG---GTGCCCTTCCAGCAAGTGTGGAGCCGCAGCTACTGCCGGCCGGTG
GAGAGGTTGGTGGACATTGTGTCTGAGTACCCCAGCGAGATGGAGCATCTATTCAGCCCA
TCCTGCGTCTCCCTGATGCGCTGCACTGGCTGCTGCAGCGATGAGAGCATGCACTGCGTG
CCCCTGGAGACAGCCAACGTCACCATGCAGCTCATGAAGTACCGC---TCTCTG---GAC
CAGCCCTTCTTTGTGGAGATGAGCTTCTCTCAGCACGTCCGCTGCGAGTGCAAACCTCTA
TGGGAG
>XP_021034886.1
GAAGTGGAAGTA---GTGCCTTTCAACGAAGTGTGGGGCCGCAGCTATTGCCGGCCCATG
GAGAAGCTGGTGTACATCTTGGATGAATACCCCGATGAGGTGTCTCACATATTCAGTCCG
TCCTGTGTCCTTCTGAGTCGCTGTAGTGGCTGCTGTGGTGACGAAGGTCTGCACTGTGTG
CCAATAAAGACAGCCAACATCACTATGCAGATCTTGAAGATTCCCCCCAATCGG---GAT
CCACATTTCTATGTGGAGATGACATTTTCTCAGGACGTGCTCTGTGAATGCAGACCTATT
CTGGAG
>XP_030687626.1
GAGGTGGAAGTG---GTGCCCTTCCAGGAAGTGTGGGGCCGTAGCTACTGCCGGGCCCTG
GAGAGGCTGGTGGACATCGTGTCTGAGTACCCCGGCGAGGTTGAGCACATGTTCAGCCCG
TCCTGCGTCTCCCTGCTGCGCTGCACGGGCTGCTGTGGCGATGAGAACCTGCACTGTGTT
CCAGTGGAGACGGTCAATGTCACCATGCAGCTCCTGAAGATCCGC---TCTGGG---GAC
CGGCCCTCCTACGTGGAGCTGACGTTCTCTCAGCATGTGCGCTGCGAGTGCAGGCCTCTG
CGGGAG
>XP_011763857.1
GAGGTGGAAGTG---GTGCCCTTCCAGGAAGTGTGGGGCCGCAGCTACTGCCGGGCGCTG
GAGAGGCTGGTGGACATCGTGTCCGAGTACCCCAGCGAGGTGGAGCACATGTTCAGCCCA
TCGTGTGTCTCCCTGCTGCGCTGCACCGGCTGCTGTGGCGATGAGAACCTGCACTGTGTG
CCGGTGGAGACGGTCAATGTCACCATGCAGCTCCTAAAGATCCGC---TCTGGG---GAC
CGGCCCTCCTACGTGGAGCTGACGTTCTCTCAGCACGTGCGTTGCGAGTGCCGGCCTCTG
CGGGAG
>XP_022432245.1
GAGGTGGAAGTG---GTGCCCTTCCAGGAAGTGTGGGGCCGTAGCTACTGCCGGGCCCTG
GAGAGGCTGGTGGACATCGTGTCTGAATACCCCGGCGAGGTTGAGCACATGTTCAGCCCG
TCCTGCGTCTCCCTGCTGCGCTGCACGGGCTGCTGTGGTGATGAGAACCTGCACTGTGTT
CCAGTGGAGACGGTCAATGTCACCATGCAGCTCCTGAAGATCCGC---TCTGGG---GAC
CGGCCCTCCTACGTGGAGCTGACGTTCTCTCAGCATGTGCGCTGCGAGTGCAGGCCTCTG
CGGGAG
>XP_032338268.1
GAGGTGGAAGTG---GTACCCTTCCAGGAAGTGTGGGGCCGCAGCTACTGCCGGGCACTG
GAGAGGCTGGTGGACATCGTATCTGAGTACCCCAGCGAAGTGGAGCACATATTTAGCCCG
TCCTGTGTCTCCCTGCTGCGCTGCACCGGCTGCTGTGGTGATGAGGACCTGCACTGTATG
CCGGTAGAGACAGTCAATGTCACCATGCAGCTCCTAAAGATCCGC---TCTGGG---GAC
CCGCCCTCCTACGTGGAGCTGACATTCTCTCAGCACGTGCGCTGCGAGTGCAGGCCTCTG
TGGGGG
>XP_008565724.1
GAGGTGGAAGTG---GTGCCCTTCCAGGAAGTGTGGGGCCGCAGCTACTGCCGGGCACTG
GAGAGGCTGGTGGACATCGTGACTGAGTACCCCAGTGAGGTGGAGCACATGTTCAGCCCA
TCCTGCGTGTCCCTGCTGCGCTGCACCGGCTGCTGTGGTGATGAGAACCTGCACTGTGTG
CCGGTGGAGACGGTCAATGTCACCATGCAGCTCCTGAAGATTCGC---TCTGGG---GAC
TGGCCGTCCTATGTGGAGCTGACATTCTCTCAGCACGTACGCTGTGAGTGCAGACCTCTG
CGGGAG
>XP_006109704.2
CAGACGAAAGTG---ATGCCCTTCCAGGTAGTGTGGGGCCGCAGCTACTGCCGGGCAATG
GAGAAGCTGGTGGACGTCTTGTCGGAGTACCCCCAGGAGACGCAGTACATGTTCAGCCCG
TCCTGTGTCCCCTTGCTGCGCTGCACGGGCTGCTGTGGGGATGAGGCCCTGCACTGTGTG
CCGGTGGAGACGACCAACGTCACCATGCAGATCCTGAGGATCAGC---TCTGAG---CAT
CGGTCCTCCTACGTGGAGATGACATTCTCCCAGCACACACACTGCGCGTGCAGGCCTGTG
TCGCAG
>XP_019282720.1
GAGGTGGAAGTG---GTGCCCTTCCAGGAAGTGTGGGGCCGCAGCTACTGCCGGGCGCTA
GAGAGGCTGGTGGACATCGTGTCGGAGTACCCCAGTGAGGTGCAGCACATGTTCAGCCCC
TCCTGCATCTCCCTGCTGCGCTGCACCGGCTGCTGTGGTGATGAGAACCTGCACTGCGTG
CCCGTAGAGACGGTCAATGTCACCATGCAGCTCCTGAAGATCCAC---TCTGAG---GAC
CGGCCCTCCTACGTGGAGCTGACATTCTCTCAGCACGTCCGTTGCGAGTGCAGGCCTCTG
CGGGAG
>XP_033262257.1
GAGGTGGAAGTG---GTGCCCTTCCAGGAAGTGTGGGGCCGTAGCTACTGCCGGGCCCTG
GAGAGGCTGGTGGACATCGTGTCTGAGTACCCCGGCGAGGTTGAGCACATGTTCAGCCCG
TCCTGCGTCTCCCTGCTGCGCTGCACGGGCTGCTGTGGCGATGAGAACCTGCACTGCGTT
CCAGTGGAGACGGTCAATGTCACCATGCAGCTCCTGAAGATCCGC---TCTGGG---GAC
CGGCCCTCCTACGTGGAGCTGACGTTCTCTCAGCATGTGCGCTGCGAGTGCAGGCCTCTG
CGGGAG
>XP_011926262.1
GAGGTGGAAGTG---GTGCCCTTCCAGGAAGTGTGGGGCCGCAGCTACTGCCGGGCGCTG
GAGAGGCTGGTGGACATCGTGTCCGAGTACCCCAGCGAGGTGGAGCACATGTTCAGCCCA
TCGTGTGTCTCCCTGCTGCGCTGCACCGGCTGCTGTGGCGATGAGAACCTGCACTGTGTG
CCGGTGGAGACGGTCAATGTCACCATGCAGCTCCTAAAGATCCGC---TCTGGG---GAC
CGGCCCTCCTACGTGGAGCTGACGTTCTCTCAGCACGTGCGTTGCGAGTGCCGGCCTCTG
CGGGAG
>XP_030659411.1
GAGGTGGAAGTG---GTGCCCTTCCAGGAAGTGTGGGGCCGCAGCTACTGCCGGGCGCTG
GAGAGGCTGGTGGATGTTGTGTCCGAGTACCCCAGCGAGGTGGAGCACATATTCAGCCCA
TCCTGTGTCTCCCTGCTGCGCTGCACCGGCTGCTGCGGCGATGAGAACCTGCACTGTGTG
CCGGTGGAGACGGCCAATGTCACCATGCAGCTCCTAAAGATCCGC---TCTGGG---GAC
CCGCCCTCCTACGTGGAGATGACATTCTCTCAGCACGTTCGCTGCGAGTGCCGGCCTCTG
TGGGAG
>XP_020762576.1
GAAGTGGAAGTG---GTGCCCTTCCAGCAAGTGTGGAAGCGCAGCTACTGCCGGCCGGCG
GAGAGGTTGGTGGACATCGTGTCTGAGTACCCCAGCGAGACGGAGCACCTATTCAGCCCA
TCCTGCGTCTCCCTGCTGCGCTGCACCGGCTGCTGCAGCGATGAAAAGATGCACTGCATG
CCCCTGGAGACAGCCAACATCACCATGCAGCTCATGAAGTACCGC---GCTCTG---GAC
TTGCCCTTCTTTGTGGAGATGAGCTTCTCTCAGCATGTCAGCTGTGAGTGCAGACCTCGG
TTGGGG
>XP_021058063.1
GAAGTGGAAGTG---GTGCCTTTCAACGAAGTGTGGGGACGCAGCTACTGTCGGCCAATG
GAGAAGCTGGTGTACATCTTGGATGAATACCCTGATGTGGTGTCTCACATATTCAGTCCG
TCGTGTGTCCTTCTGAGTCGCTGTAGTGGCTGCTGTGGTGACGAAGGTCTGCACTGTGTG
CCGATAAAGACAGCCAACATCACTATGCAGATCTTGAAGATTCCCCCCAACCGG---GAT
CCACATTCCTATGAGGAGATAACATTTTCTCAGGACGTGCTCTGTGAATGCAGACCTATT
CTGGAG
>XP_033706725.1
GAGGTGGAAGTG---GTGCCCTTCCAGGAAGTGTGGGGCCGTAGCTACTGCCGGGCCCTG
GAGAGGCTGGTGGACATCGTGTCTGAGTACCCCGGCGAGGTTGAGCACATGTTCAGCCCG
TCCTGCGTCTCCCTGCTGCGCTGCACGGGCTGCTGTGGCGATGAGAACCTGCACTGTGTT
CCAGTGGAGACGGTCAATGTCACCATGCAGCTCCTGAAGATCCGC---TCTGGG---GAC
CGGCCCTCCTACGTGGAGCTGACGTTCTCTCAGCATGTGCGCTGCGAGTGCAGGCCTCTG
CGGGAG
>XP_032693284.1
GAGGTGGAAGTG---GTGCCCTTCCAGGAAGTGTGGGGCCGCAGCTACTGCCGGGCACTG
GAGAAGCTGGTGGACATCGTGTCGGAGTACCCCAGCGAGGTGGAGTACATCTTCAGCCCG
TCCTGCGTCTCCCTGATGCGCTGCACGGGCTGCTGCGGCGACGAGAACCTGCACTGTGTG
CCCATAGAGACCGTCAATGTCACCATGCAGGTCCTGAAGATCCGC---GCTAAG---GCC
CGGCCCTCCTACGTGGAGCTGACATTCTCTCAGCACATCCGCTGCGAGTGCAGGCCTCTG
TGGGAG
>XP_031309919.1
GAGGTGGAAGTG---GTACCCTTCCAGGAAGTGTGGGGCCGCAGCTACTGCCGGGCACTG
GAGAGGCTGGTGGACATCGTATCTGAGTACCCCAGCGAAGTGGAGCACATATTTAGCCCG
TCCTGTGTCTCCCTGCTGCGCTGCACCGGCTGCTGTGGTGATGAGGACCTGCACTGTATG
CCGGTAGAGACAGTCAATGTCACCATGCAGCTCCTAAAGATCCGC---TCTGGG---GAC
CCGCCCTCCTACGTGGAGCTGACATTCTCTCAGCACGTGCGCTGCGAGTGCAGGCCTCTG
TGGGGG
>NP_002623.2
GAGGTGGAAGTG---GTACCCTTCCAGGAAGTGTGGGGCCGCAGCTACTGCCGGGCGCTG
GAGAGGCTGGTGGACGTCGTGTCCGAGTACCCCAGCGAGGTGGAGCACATGTTCAGCCCA
TCCTGTGTCTCCCTGCTGCGCTGCACCGGCTGCTGCGGCGATGAGAATCTGCACTGTGTG
CCGGTGGAGACGGCCAATGTCACCATGCAGCTCCTAAAGATCCGT---TCTGGG---GAC
CGGCCCTCCTACGTGGAGCTGACGTTCTCTCAGCACGTTCGCTGCGAATGCCGGCCTCTG
CGGGAG
>XP_024087732.1
GAGGTGGAAGTG---GTGCCCTTCCAGGAAGTGTGGGGTCGCAGCTACTGCCGGGCGCTG
GAGAGGCTGGTGGACATCGTGTCTGAGTACCCCAGCGAGGTGGAGCACATATTCAGCCCA
TCCTGTGTCTCCCTGCTGCGCTGCACCGGCTGCTGCGGCGATGAGAACCTGCACTGTGTG
CCAGTGGAGACAGCCAATGTCACCATGCAGCTCCTAAAGATCCGC---TCTGGG---GAC
CGGCCCTCCTACGTGGAGCTGACATTCTCTCAGCACGTTCGCTGCGAGTGCCGGCCTCTG
CGGGAG
>XP_027427304.1
GAGGTGGAAGTG---GTGCCCTTCCAGGAGGTGTGGGGCCGCAGCTACTGCCGGGCACTG
GAGAGGTTGGTGGACATCGTGTCAGAGTACCCCGGCGAGGTGGAGCACATGTTCAGCCCA
TCCTGCGTCTCCCTGCTGCGCTGCGCCGGGTGCTGTGGTGACGAGAATCTGCACTGTGTG
CCCGCAGAGACCGTCAATGTTACCATGCAGCTCCTGAAGATCCAC---TCTGAG---GAC
CGGCCCTCCTACGTGGAGCTGACGTTCTCTCAGCACATCCGTTGCGAGTGCAGGCCTCTG
TGGGAG
