# Supplementary material for: Expansion and collapse of VEGF diversity in major clades of the animal kingdom
Source: Angiogenesis. 2023 Apr 5;26(3):437–61. doi: 10.1007/s10456-023-09874-9 (PMC10328876; doi:10.1007/s10456-023-09874-9)
Supplement: Supplementary file 2 — Supplementary data (ZIP 52 KB) [file 10456_2023_9874_MOESM2_ESM.zip › Supplementary_Data_VEGF_protein_and_mRNA_fasta_files_for_selection_analysis copy/VEGFC_protein.fasta]

>XP_004775625.1 PREDICTED: vascular endothelial growth factor C [Mustela putorius furo]
MVPKQRADGGESRSCPEHSRKRRHSEVCKEKWLVSDAGLSVFKILVLVTDAYQLIVLPIN
TSITLHEDCQDIGADMLKSFLLNIVLNPKALKKEDGDSIFGNENFVKFMWPEAQGGDVES
LAYAGKDLEEQLRSVSSVDELMTVLYPEYWKMYKCQLRKGGWQRYKEQPNINARTEETVK
FAAAHYNAEILKSIDNEWRKTQCVPREVCIDVGKEFGAATNTFFKPPCVSVYRCGGCCNS
EGLQCMNTSTSHLSKTLFEITVPLSQGPKPVTISFANHTSCRCMSKLDVYRQVHSIIRRS
LPATLPQCQAANKTCPTNYFWNNHLCRCLAQQDFIFSSNSGDDSADGFHDICGPNKELDE
ETCQCVCKGGLQPSSCGPHKELDRNSCQCVCKNKLLPSSCGANREFDETTCQCVCRRTCP
RHQPLNPGKCACECTENSQKCLLKGKKFQHQTCSCYRRPCANRPKHCDQGLLFSEEVCRC
VPSYWKRPHMN
>XP_026364336.1 vascular endothelial growth factor C [Ursus arctos horribilis]
MHLLGFFSLACSLLAAALLPGTRDAPAAAAAAFESGLGFSDSEPDADEAQAYADKDLEEQ
LRSASSVDELMTILYPEYWKMYKCQLRKGGWQRNKEQPNTNARTEETVKFAAAHYNAEIL
KSIDNEWRKTQCTPREVCIDVGKEFGAATNTFFKPPCVSVYRCGGCCNSEGLQCMNTSTS
HLSKTLFEITVPLSQGPKPVTVSFANHTSCRCMSKLDVYRQVHSIIRRSLPATLPQCQAA
NKTCPTNYIWNNHLCTCLAQQDFIFSSNSGDDSTDGFHDICGPNKELDEETCQCVCKGGL
RPSSCGPHKELDRNSCQCVCKNKLLPNSCGANREFDENTCQCVCKRTCPRNQPLNPGKCA
CECTENSQKCLLKGKKFQHQTCSCYRRPCTNRPKHCDQGLIFSEEVCRCVPSYWKRPHMN
>XP_023108079.1 vascular endothelial growth factor C [Felis catus]
MHLLGFWSLACSLLAAALLRGPRDAPAAAAAFESGLGFSDAEPDADEAQAYAGKELEERL
RSVSSVDELMTVLYPEYWKMYKCQLRKGGWQHNKEQPNINARTEDTVKFAAAHYNAEILK
SIDSEWRKTQCLPREVCIDVGKEFGAATNTFFKPPCVSAYRCGGCCNSEGQQCMNTSTSY
LSKTLFEITVPLSQGPKPVTISFANHTSCRCMSKLDVYRQVHSIIRRSLPATPPQCQAAN
KTCPTNYIWNDHLCRCLAQQDFIFPSNSGEDSTDGSHDICGPNKELDEETCQCVCRGGLR
PSSCGPHKELDRNSCQCVCKNKLLPNSCGANREFDENTCQCVCKRTCPRSQPLNPGKCAC
ECTENSQKCFLKGKKFQHQTCSCYRRPCTNRLKPCEQGLTFSEEVCRCVPSYWKRPHVN
>XP_019777186.2 vascular endothelial growth factor C isoform X1 [Tursiops truncatus]
MHLLGFFSLACSLFAAALLQGPRRAPAAAAAAAFESGLGFSDAEPDAGEAKAYAGRELEE
QLRSASSVDELMTLLYPESWKMYKCQLRKGGWQHSKEQANANARTEGTLKFAAAHYNAEI
LKSIDTEWRKTQCVPREVCVDVGKEFGAATNTFFKPPCVSVYRCGGCCNSEGQRCTNTSA
SYLSKALFEITVPLSQGPKPVTISFANHTSCRCMSKLDVYRQVHSIIRRSLPATLPQCQA
ANKTCPTDYIWNNHICRCLAQQDFIFSSNAGDDSADGFHDICGPNKELDEETCQCVCRGG
LWPSSCGPHKELDRNSCQCVCKNKLFPNSCAANREFDENTCQCVCKRTCPRNQPLNPGKC
ACECTETPQKCFLKGKKFQHQTCSCYRRPCTNRVKHCEQGLSFSEEVCRCVPSYWKRPHM
N
>XP_022426516.1 vascular endothelial growth factor C [Delphinapterus leucas]
MHLLGFFSLACSLFAAALLPGPRRAPAAAAAAFESGLGFSDAETDAGEAKAYAGRELEEQ
LRSASSVDELMTLLYPESWKMYKCQLRKGGWQHSKEQANANTRTEGTLKFAAAHYNPEIL
KSIDTEWRKTQCVPREVCVDVGKEFGAATNTFFKPPCVSVYRCGGCCNSEGQRCTNTSAS
YLSKALFEITVPLSQGPKPVTISFANHTSCRCMSKLDVYRQVHSIIRRSLPATLPQCQAA
NKTCPTDYIWNNHICRCLAQQDFIFSSNVGDDSADGFHNICGPNKELDEETCQCVCRGGL
WPSSCGPHKELDRNSCQCVCKNKLFPNSCAANREFDENTCQCVCKRTCPRNQPLNPGKCA
CECTETPQKCFLKGKKFQHQTCSCYRRPCTNRVKHCEQGLSFSEEVCRCVPSYWKRPHMN
>XP_031296208.1 vascular endothelial growth factor C [Camelus dromedarius]
MHLLGFFSLACSLLAAALLPGPRQAPAAAAFESGLGFSDAEPDAGEAKTYAGKDLEEQLR
SASSVDELMTVLYPEYWKMYKCQLRKGGWQYNKEQANANARTEETLKFAAAHYNAEILRS
IDNEWRKTQCMPREVCIDVGKEFGAATNTFFKPPCVSVYRCGGCCNSEGLQCMNTSTSYL
SKTLFEITVPLSQGPKPVTVSFANHTSCRCMSKLDVYRQVHSIIRRSLPATLPQCQAANK
TCPTDYVWNSHVCRCLAQQDFIFPSNAGDDPAGGFHDVCGPRKELDEETCQCVCRGGPRP
PSCGPHRELDRHSCQCVCKNRLFPSACGANREFDENTCQCVCKRTCPRNQPLNPGKCVCE
CTETPQKCFLKGKKFQHQTCSCYRRPCTNRVKHCEQGLSFSEEVCRCVPSYWKRPHMN
>NP_446105.1 vascular endothelial growth factor C precursor [Rattus norvegicus]
MHLLCFLSLACSLLAAALIPGPREAPATVAAFESGLGFSEAEPDGGEVKGFEGKDLEEQL
RSVSSVDELMSVLYPDYWKMYKCQLRKGGWQQPSLNMRTGDTVKLAAAHYNTEILKSIDN
EWRKTQCMPREVCIDVGKEFGAATNTFFKPPCVSVYRCGGCCNSEGLQCMNTSTGYLSKT
LFEITVPLSQGPKPVTISFANHTSCRCMSKLDVYRQVHSIIRRSLPATLPQCQAANKTCP
ANYVWNNYMCQCLAQQDFIFYSNVEDDSSNGFHDVCGPNKELDEDTCQCVCKGGLRPSSC
GPHKELDRDSCQCVCKNKLFLNSCGANREFDENTCQCVCKRTCPRNQPLNPGKCACECTE
NTQKCFLKGKKFHHQTCSCYRRPCTNRLKHCDPGLSFSEEVCRCVPSYWKRPHLN
>XP_023619702.1 vascular endothelial growth factor C, partial [Myotis lucifugus]
SCVFPRQAYAGKDLEEQLRAVSSVDELMSVLYPEYWKMYKCQLRKGGWQQNPGQPGADPR
TEDTVKFAAAHYNAEILKSIDNEWRKTQCMPREVCVDVGKEFGAATNTFFKPPCVSVYRC
GGCCNSEGLQCMNTSTGYLSKTLFEITVPLSQGPKPVTVSFANHTSCRCMSKLDVYRQVH
SIIRRSLPATLPQCQAANKTCPANHTWNNHICRCLAQQDFMFASTAGDDAADGFHDVCGP
NKELDEETCQCVCKGGLRPASCGPHRELDRDSCQCVCRNKLFPSSCGPHREFDESTCQCV
CRRACPRSQPLNPAKCACECTENPQKCFLKGKKFQPQTCSCYRRPCTNRLKHCEPGLAFS
EEVCRCVPAYWKRPQ
>NP_776913.1 vascular endothelial growth factor C precursor [Bos taurus]
MHLLGFCSVACSLLAAALLPGPRRAPAAAAAAFESGLGFSDTEPDAGENKAYAGKEMEEQ
LRSVSSVDELMTVLYPEYWKMYKCQLRKGGWQHSTEQANTNIRTGETLKFAAAHYNTEIL
RSIDNEWRKTQCMPREVCIDVGKEFGAATNTFFKPPCVSVYRCGGCCNSEGQQCMNTSTS
YLSKTLFEITVPLSQGPKPVTISFANHTSCRCMSKLDVYRQVHSIIRRSLPAALPQCQAA
NKTCPADYIWNNHVCRCLAQHDFIFSPSAGDDSADGFHDICGPNKELDEETCQCVCKGGL
QASSCGPHKELDRDSCQCVCKNKLFPSSCGANREFDENTCQCICKKTCPRNQPLNPGKCA
CECTENPQKCFLKGKKFQHQTCSCYRRPCTNRVKHCEQGLSFSEEVCRCVPSYWKRPHVN
>XP_016074612.1 PREDICTED: vascular endothelial growth factor C, partial [Miniopterus natalensis]
LRQAYAGKALEEQLRAVSSVDELMTVLYPEYWKMYKCQLRKGGWQQSQDQPNVNSRTEDT
IKFAAAHYNAEILKSIDNEWRKTQCMPREVCVDVGKEFGAATNTFFKPPCVSVYRCGGCC
NSEGLQCMNSSTGYLSKTLFEITVPLSQGPKPVTVSFANHTSCRCMSKLDVYRQVHSVIR
RSAPAAPPQCQAANTTCPANHTWSQHLCRCLTQQDFIFAAGAGDDAADGFHDVCGPNKEL
DEETCQCVCRGGLRPSSCGPHKELDRHSCQCVCKNRLFPSSCGPNREFDENTCQCVCRRT
CPRNQPLNPAKCACECTENPQKCFLKGKKFQHQTCSCYRRPCTNRLKHCEQGLAFSEEVC
RCVPSYWKRPHVN
>XP_031547234.1 vascular endothelial growth factor C isoform X1 [Vicugna pacos]
MTVLYPEYWKMYKCQLRKGGWQYNKEQANANARTEETLKFAAAHYNAEILRSIDNEWRKT
QCMPREVCIDVGKEFGAATNTFFKPPCVSVYRCGGCCNSEGLQCMNTSTSYLSKTLFEIT
VPLSQGPKPVTVSFANHTSCRCMSKLDVYRQVHSIIRRSLPATLPQCQAANKTCPTDYVW
NNHVCRCLAQQDFIFPSNAGDDPAGGFHDVCGPRKELDEETCQCVCRGGPRPPSCGPHRE
LDRHSCQCVCKNRLFPSACGANREFDENTCQCVCKRTCPRNQPLNPGKCVCECTETPQKC
FLKGKKFQHQTCSCYRRPCTNRVKHCEQGLSFSEEVCRCVPSYWKRPHVN
>XP_007425787.1 vascular endothelial growth factor C, partial [Python bivittatus]
QNYANKELEEQLRSVSSVDELMTVLYPEYWKMFKCQLRKGSWPHSREQSNFDGRSGDSNP
IKFAAAHYNTEILKSIDNEWRKTQCMPREVCVDVGKESGATTNIFFKPPCVSIYRCGGCC
NSEGLQCMNVSTSYVSKTLFEITVPLSHGPKPVTISFANHTSCRCMSKLDVYRQVHSIIR
RSLPVIQAQCQITNKTCPKSHIWNNHLCRCLAQHDFSFSSYPPDTDTAEGYHDICGSNKE
LDEETCQCVCKGGVRPSSCGIHKELDRTSCQCTCKNKLLPSSCGLNKDFDEEKCQCVCKR
TCPKHQPLNPTKCICECVESPNKCFLKGKRFHHQTCSCYRPPCTVRTKRCDSGFYYSEEV
CRCVPTYWKRPLIN
>XP_015283812.1 PREDICTED: vascular endothelial growth factor C [Gekko japonicus]
MVSEDGIDHFLRAYASKELEEQLRSVSSVDELMTVLYPEYWKMFKCQLRKGSWQHSREQS
SFIARSEDSNPIKFAAAHYNADILKSIDNEWRKTQCMPREVCVDVGKEFGATTNTFFKPP
CVSIYRCGGCCNSEGLQCMNISTSYISKTLFEITVPLSHGPKPVTISFANHTSCRCMSKL
DVYRQVHSIIRRSLPLTQPQCHVANKTCPKSYIWNNHMCRCLAQHDFSFSSHLGDTDSTE
GFHDICGPNKELDEETCQCVCKGGVRPSSCGAHKELDRTSCECTCKNKLLPSSCGPNKDF
DEERCHCVCKKTCPKHQPLNPAKCICECVESPNRCFLKGKRFHQQTCSCYRPPCTVRTKR
CESGFYYSEEVCRCVPIYWKRPLIN
>XP_004280970.1 vascular endothelial growth factor C isoform X1 [Orcinus orca]
MHLLGFFSLACSLFAAALLQGPRRAPAAAAAAAAAFESGLGFSDAEPDAGEAKAYAGREL
EEQLRSASSVDELMTLLYPESWKMYKCQLRKGGWQHSKEQANANARTEGTLKFAAAHYNA
EILKSIDTEWRKTQCVPREVCVDVGKEFGAATNTFFKPPCVSVYRCGGCCNSEGQRCTNT
SASYLSKALFEITVPLSQGPKPVTISFANHTSCRCMSKLDVYRQVHSIIRRSLPATLPQC
QAANKTCPTDYIWNNHICRCLAQQDFIFSSNAGDDSADGFHDICGPNKELDEETCQCVCR
GGLWPSSCGPHKELDRNSCQCVCKNKLFPNSCAANREFDENTCQCVCKRTCPRNQPLNPG
KCACECTETPQKCFLKGKKFQHQTCSCYRRPCTNRVKHCEQGLSFSEEVCRCVPSYWKRP
HMN
>XP_012363439.2 vascular endothelial growth factor C [Nomascus leucogenys]
MHLLGFFSLACSLLAAALLLGPREAPAAAAFESGLDLSDAEPDAGEATAYASKDLEEQLR
SVSSVDELMTVLYPEYWKMYKCQLRKGGWQHNREQANLNSRTEETIKFAAAHYNTEILKS
IDNEWRKTQCMPREVCIDVGKEFGVATNTFFKPPCVSIYRCGGCCNSEGLQCMNTSTSYL
SKTLFEITVPLSQGPKPVTISFANHTSCRCMSKLDVYRQVHSIIRRSLPATLPQCQAVNK
TCPTNYMWNNHICRCLSQEDFMFSSDAGDDSTDGFHDICGPNKELDEETCQCVCRSGLRP
ASCGPHKELDRNSCQCVCKNKLFPSQCGANREFDENTCQCVCKRTCPRNQPLNPGKCACE
CTESSQKCLLKGKKFHHQTCSCYRRPCTNRQKACEPGFSYSEEVCRCVPSYWKRPQMS
>XP_021075113.1 vascular endothelial growth factor C [Mus pahari]
MHLLCFLSLACSLLAAALIPGPHEAPATVAAFESGLGFSEAEPDGGEVKAFESKDLEEQL
RSVSSVDELMSVLYPDYWKMYKCQLRKGGWQQPTLNTRTGDTVKFAAAHYNTEILKSIDN
EWRKTQCMPREVCIDVGKEFGAATNTFFKPPCVSVYRCGGCCNSEGLQCMNTSTGYLSKT
LFEITVPLSQGPKPVTISFANHTSCRCMSKLDVYRQVHSIIRRSLPATLPQCQAANKTCP
TNYVWNNYMCRCLARQDFIFYTNVEDDSTNGFHDVCGPNKELDEDTCQCVCKGGLRPSSC
GPHKELDRDSCQCVCKNKLSPNSCGANREFDENTCQCVCKRTCPRNQPLNPGKCACECTE
NTQKCFLKGKKFHHQTCSCYRRPCANRLKHCDPGLSFSEEVCRCVPSYWKRPHLN
>XP_027246845.1 vascular endothelial growth factor C isoform X1 [Cricetulus griseus]
MHLLGFLALACSLLAAALIPGPHEAPATATAFESGLGFSEAEPDGGEVKAFAGKDLEEQL
RSVSSVDELMSVLYPDYWKMYKCQLRKGGWQQPTLNTRTGDNVKFAAAHYNTEILKSIDN
EWRKTQCMPREVCIDVGKEFGAATNTFFKPPCVSVYRCGGCCNSEGLQCMNTSTGYLSKT
LFEITVPLSQGPKPVTISFANHTSCRCMSKLDVYRQVHSIIRRSLPATLSQCQAANKTCP
ANYVWNNYMCRCLAQQDFIFYSNPEDDSTNGFHDVCGPNKELDEDTCQCVCKGGLRPSSC
GPHKELDRNSCQCVCKNKLFPSSCGANREFDENTCQCVCKRTCPRNRPLNPGKCACECTE
NTEKCFLKGKKFHHQTCSCYRRPCTNRLRHCDPGLSFSEEVCRCVPSYWKRPHMN
>XP_029082360.1 vascular endothelial growth factor C [Monodon monoceros]
MHLLGFFSLACSLFAAALLPGPRRAPAAAAAAAAAFESGLGFSDAETDAGEAKAYAGREL
EEQLRSASSVDELMTLLYPESWKMYKCQLRKGGWQHSKEQANANTRTEGTLKFAAAHYNP
EILKSIDTEWRKTQCVPREVCVDVGKEFGAATNTFFKPPCVSVYRCGGCCNSEGQRCTNT
SASYLSKALFEITVPLSQGPKPVTISFANHTSCRCMSKLDVYRQVHSIIRRSLPATLPQC
QAANKTCPTDYIWNNHICRCLAQQDFIFSSNVGDDSADGFHNICGPNKELDEETCQCVCR
GGLWPSSCGPHKELDRNSCQCVCKNKLFPNSCAANREFDENTCQCVCKRTCPRNQPLNPG
KCACECTETPQKCFLKGKKFQHQTCSCYRRPCTNRVKHCEQGLSFSEEVCRCVPSYWKRP
HMN
>XP_029789136.1 vascular endothelial growth factor C [Suricata suricatta]
MVGVHWRSYLLMDLTSSLAWIRIENHLVQLQRTGRRFSSTSCRDQKDAYAGTDLEDQLRS
VSSVDELMTVLYPEYWKMYKCQLRKGGWQHDEQPNVNARTEDTIKFAAAHYNAEILKSID
SEWRKTQCLPREVCIDVGKEFGAATNTFFKPPCVSAYRCGGCCNSEGQQCVNTSTGYLSK
TLFEITVPLSQGPKPVTISFANHTSCRCMSKLDVYRQVHSIIRRSLPATLPQCQAANETC
PTNHIWSNHLCRCLPQQDFIFPSDSGEDSADGSHDLCGPNKELDEETCQCVCRGGLQPSS
CGPHKELDRNSCQCVCKNKLLPSSCGANREFDENTCQCVCKRTCPRNQPLNPAKCACECT
ENSQKCFLKGKKFHHQTCSCYRRPCTNRLKLCEQGLTFSEEVCRCVPSYWKRPHMN
>XP_026932851.1 vascular endothelial growth factor C [Acinonyx jubatus]
MHLLGFWSLACSLLAAALLRGPRDAPAAAAAFESGLGFSDAEPDADEAQAYAGKELEERL
RSVSSVDELMTVLYPEYWKMYKCQLRKGGWQHNKEQPNINARTEDTVKFAAAHYNAEILK
SIDSEWRKTQCLPREVCIDVGKEFGAATNTFFKPPCVSAYRCGGCCNSEGQQCMNTSTSY
LSKTLFEITVPLSQGPKPVTISFANHTSCRCMSKLDVYRQVHSIIRRSLPATPPQCQAAN
KTCPTNYIWNDHLCRCLAQQDFIFPSNSGEDSTDGSHDICGPNKELDEETCQCVCRGGLR
PSSCGPHKELDRNSCQCVCKNKLLPNSCGANREFDENTCQCICKRTCPRSQPLNPGKCAC
ECTENSQKCFLKGKKFQHQTCSCYRRPCTNRLKPCEQGLTFSEEVCRCVPSYWKRPHVN
>XP_028714114.1 vascular endothelial growth factor C [Peromyscus leucopus]
MHLLGFLSLACSLLAAALIPGPREAPATAAAFESGLGFSEAESDGGEVKAFAGKDLEEQL
RSVSSVDELMSVLYPDYWKMYKCQLRKGGWQQPTLNTRTGDTVKFAAAHYNTEILKSIDH
EWRKTQCMPREVCIDVGKEFGAATNTFFKPPCVSVYRCGGCCNSEGLQCMNSSTGYLSKT
LFEITVPLSQGPKPVTISFANHTSCRCMSKLDVYRQVHSIIRRSLPATLSQCQAANKTCP
ANYVWNHHMCRCLAQQDFIYYSNAEDDATNGFHDVCGPNKELDEDTCQCVCKGGLRPSSC
GPHKELDRNSCQCVCKNKLLPTSCGANREFDENTCQCVCKRTCPRNQPLNPGKCACECTE
NTQKCFLKGKKFHHPTCSCYRRPCPNRLKHCDPGLSFSEEVCRCVPSYWKRPHMN
>XP_005556406.1 PREDICTED: vascular endothelial growth factor C [Macaca fascicularis]
MHLLGFFSLACSLLAAALLPGPREAPAAAAAALESGLDLSDAEPDAGEAMAFASKDLEEQ
LRSVSSVDELMTVLYPEYWKMYKCQLSKGGWQQNREQANLNSRTEETIKFAAAHYNAEIL
KSIDNEWRKTQCMPREVCIDVGKEFGVATNTFFKPPCVSVYRCGGCCNSEGLQCMNTSTS
YLSKTLFEITVPLSQGPKPVTISFANHTSCRCMSKLDVYRQVHSIIRRSLPATLPQCQVA
NRTCPTNYMWNNHICRCLAQEDFMFSSDAGDDSTDGFHDICGPNKELDEETCQCVCRAGL
RPASCGPHKELDRNSCQCVCKNKLFPSQCGANREFDDNTCQCVCKRTCPRNLPLNPGKCA
CECTESPQKCLLKGKKFQHQTCSCYRRPCTNRQKPCEPGFSYSEEVCRCVPSYWKRPHMS
>XP_032639431.1 vascular endothelial growth factor C isoform X1 [Chelonoidis abingdonii]
MHLLGLFSLIFYLAAAALLLGPREPATAAAYESGQGYYEEKLDLGEAKAHASKELEEQLR
SVSSVDELMTVLYPEYWKMFKCQLRKGGWQHNREHSSFDTRSDDSVKFAAAHYNAEILKS
IDNEWRKTQCMPREVCVDVGKEFGATTNTFFKPPCVSIYRCGGCCNSEGLQCMNISTSYI
SKTLFEITVPLSHGPKPVTVSFANHTSCRCMSKLDVYRQVHSIIRRSLPATQPQCHMANK
TCPKNLIWNNQICRCLAQHDFSFSSHHGDTGTADEFHDICGPNKELDEETCQCVCKGGVR
PSSCGPQKELDRTSCQCTCKNKLLPSSCGPNKEFDEDKCQCVCRRTCPKHQPLNSAKCIC
ECIESPNKCFLKGKRFHHQTCSCYRPPCTVRTKRCEPGFYYSEEVCRCVPTYWKRPLIN
>XP_007448520.1 PREDICTED: vascular endothelial growth factor C [Lipotes vexillifer]
MHLLGFFSLACSLFAAALLPGPRRAPAAAAAAFESGLGFSDAEPDAGEAKAYAGRELEEQ
LRSASSVDELMTLLYPESWKMYKCQLRKGGWQHSKEQANANTRTEGTLKFAAAHYNAEIL
KSIDTEWRKTQCVPREVCVDVGKEFGAATNTFFKPPCVSVYRCGGCCNSEGQRCTNTSAS
YLSKALFEITVPLSQGPKPVTISFANHTSCRCMSKLDVYRQVHSIIRRSLPATLPQCQAA
NKTCPTDYIWNNHICRCLAQQDFIFSSNVGDDSADGFHDICGPNKELDEETCQCVCRGGL
WPSSCGPHKELDRNSCQCVCKNKLFPNSCAANREFDENTCQCVCKRTCPRNQPLNPGKCA
CECTETPQKCFLKGKKFQHQTCSCYRRPCTNRVKHCEQGLAFSEEVCRCVPSYWKRPHMN
>XP_004406523.1 PREDICTED: vascular endothelial growth factor C [Odobenus rosmarus divergens]
MHLLGFFSLACSLLAAALLPGPRDAPAAAAAAAFESGFGFSDAEPDADEAQAYAGKDLEE
QLRSVSSVDELMTVLYPEYWKMYKCQLRKGGWQRYKEQPNISARTEETVKFAAAYYNAEI
LKSIDNEWRKTQCIPREVCIDVGKEFGAATNTFFKPPCVSVYRCGGCCNSEGLQCMNTST
SHLSKTLFEITVPLSQGPKPVTVSFANHTSCRCMSKLDVYRQVHSIIRRSLPATLPQCQA
ANKTCPTNYIWNNHLCRCLAQQDFIFSSNSGDDSADGFHDICGPNKELDEETCQCVCKGG
LRPSSCGPHKELDRNSCQCVCKNKLLPNSCGANREFDETTCQCICKRTCPRNQPLNPGKC
ACECTENSQKCLLKGKKFQHQTCSCYRRPCTNRPKHCDQGLIFSEEVCRCVPSYWKRPHM
N
>XP_017897598.1 PREDICTED: vascular endothelial growth factor C [Capra hircus]
MHLLGFCSLACSLLAAALLPGPRRAPAAATAFESGLGFSDTEPDAGEAKAYAGKEMEEQL
RSVSSVDELMTVLYPEYWKMYKCQLRKGGWQHSKEQDNTNTRTGETLKFAAAHYNTEILR
SIDNEWRKTQCMPREVCIDVGKEFGAATNTFFKPPCVSVYRCGGCCNSEGQQCMNTSTSY
LSKTLFEITVPLSQGPKPVTISFANHTSCRCMSKLDVYRQVHSIIRRSLPATLPQCQAAN
KTCPADYVWNNHVCRCLAQQDFIFSPSAGDDSADGFHDICGPNKELDEETCQCVCRGGLR
ASSCGPHKELDRDSCQCVCKNKLFPNTCGANREFDENTCQCICKRTCPRNQPLNPGKCAC
ECTENPQKCFLKGKKFQHQTCSCYRRPCTNRVKHCEQGLSFSEEVCRCVPSYWKRPHVN
>XP_019289779.1 PREDICTED: vascular endothelial growth factor C [Panthera pardus]
MDREGIMLSAAYAGKELEERLRSVSSVDELMTVLYPEYWKMYKCQLRKGGWQHNKEQPNI
NARTEDTVKFAAAHYNAEILKSIDSEWRKTQCLPREVCIDVGKEFGAATNTFFKPPCVSA
YRCGGCCNSEGQQCMNTSTSYLSKTLFEITVPLSQGPKPVTISFANHTSCRCMSKLDVYR
QVHSIIRRSLPATPPQCQAANKTCPTNYIWNDHLCRCLAQQDFIFPSNSGEDSTDGSHDI
CGPNKELDEETCQCVCRGGLRPSSCGPHKELDRNSCQCVCKNKLLPNSCGANREFDENTC
QCVCKRTCPRSQPLNPGKCACECTENSQKCFLKGKKFQHQTCSCYRRPCTNRLKPCEQGL
TFSEEVCRCVPSYWKRPHVN
>XP_032269124.1 vascular endothelial growth factor C [Phoca vitulina]
MHLLGFFSLACSLLAAALLPGPRDAPAAAAAFESGLGFSDAEPDADEAQAYAGKDLEEQL
RSVSSVDELMTVLYPEYWKMYKCQLRRGGWQRYKEQPNINARTEETVKFAAAYYNAEILK
SIDNEWRKTQCLPREVCIDVGKEFGAATNTFFKPPCVSVYRCGGCCNSEGLQCMNTSASH
LSKTLFEITVPLSQGPKPVTISFANHTSCRCMSKLDVYRQVHSIIRRSLPATLPQCQAAN
KTCPTNYIWNNHLCRCLAQQDLIFSSNSGDDSADGFHDICGPNKELDEETCQCVCKGGLR
PSSCGPHKELDRNSCQCVCKNKLLPNSCGANREFDETTCQCICKRTCPRNQPLNPGKCAC
ECTENSQKCLLKGKKFQHQTCSCYRRPCTNRPKHCDQGLIFSEEVCRCVPSYWKRPHMN
>XP_010828226.1 PREDICTED: vascular endothelial growth factor C, partial [Bison bison bison]
LGFSDTEPDAGENKAYAGKEMEEQLRSVSSVDELMTVLYPEYWKMYKCQLRKGGWQHSTE
QANTNIRTGETLKFAAAHYNTEILRSIDNEWRKTQCMPREVCIDVGKEFGAATNTFFKPP
CVSVYRCGGCCNSEGQQCMNTSTSYLSKTLFEITVPLSQGPKPVTISFANHTSCRCMSKL
DVYRQVHSIIRRSLPAALPQCQAANKTCPADYIWNNHVCRCLAQHDFIFSPSAGDDSADG
FHDICGPNKELDEETCQCVCKGGLQASSCGPHKELDRDSCQCVCKNKLFPSSCGANREFD
ENTCQCICKKTCPRNQPLNPGKCACECTENPQKCFLKGKKFQHQTCSCYRRPCTNRVKHC
EQGLSFSEEVCRCVPSYWKRPHVN
>XP_025741898.1 vascular endothelial growth factor C [Callorhinus ursinus]
MHLLGFFSLACSLLAAALLPGPRDAPAAAAAAFESGLGFSDAEPDADEAQAYAGKDLEEQ
LRSVSSVDELMTVLYPEYWKMYKCQLRKGGWQRYKEQPNINARTEETVKFAAAYYNAEIL
KSIDNEWRKTQCIPREVCIDVGKEFGAATNTFFKPPCVSVYRCGGCCNSEGLQCMNTSTS
HLSKTLFEITVPLSQGPKPVTISFANHTSCRCMSKLDVYRQVHSIIRRSLPATLPQCQAA
NKTCPTNYIWNNHLCRCLAQQDFIFSSNSGDDSADGFHDICGPNKELDEETCQCVCKGGL
RPSSCGPHKELDRNSCQCVCKNKLLPNSCGANREFDETTCQCICKRTCPRNQPLNPGKCA
CECTENSQKCLLKGKKFQHQTCSCYRRPCTNRPKHCDQGLIFSEEVCRCVPSYWKRPHMN
>XP_007998520.1 PREDICTED: vascular endothelial growth factor C [Chlorocebus sabaeus]
MHLLGFFSLACSLLAAALLPGPREAPAAAAALESGLDLSDAEPDAGEAMVYASKDLEEQL
RSVSSVDELMTVLYPEYWKMYKCQLSKGGWQQNREQANLNSRTEETIKFAAAHYNAEILK
SIDNEWRKTQCMPREVCIDVGKEFGVATNTFFKPPCVSVYRCGGCCNSEGLQCMNTSTSY
LSKTLFEITVPLSQGPKPVTISFANHTSCRCMSKLDVYRQVHSIIRRSLPATLPQCQAAN
RTCPTNYMWNNHICRCLAQEDFMFSSIAGDDSTDGFHDICGPNKELDEETCRCVCRAGLR
PASCGPHKELDRNSCQCVCKNKLFPSQCGANREFDDNTCQCVCKRTCPRNLPLNPGKCAC
ECTESPQKCLLKGKKFQHQTCSCYRRPCTNRQKPCEPGFSYSEEVCRCVPSYWKRPHMS
>XP_021025900.1 vascular endothelial growth factor C [Mus caroli]
MHLLCFLSLACSLLAAALIPGPREAPATVAAFESGLGFSEAEPDGGEVKAFEGKDLEEQL
RSVSSVDELMSVLYPDYWKMYKCQLRKGGWQQPTLNTRTGDSVKFAAAHYNTEILKSIDN
EWRKTQCMPREVCIDVGKEFGAATNTFFKPPCVSVYRCGGCCNSEGLQCMNTSTGYLSKT
LFEITVPLSQGPKPVTISFANHTSCRCMSKLDVYRQVHSIIRRSLPATLPQCQAANKTCP
TNYVWNNYMCRCLAQQDFIFYSNVEDDSTNGFHDVCGPNKELDEDTCQCVCKGGLRPSSC
GPHKELDRDSCQCVCKNKLFPNSCGANREFDENTCQCVCKRTCPRNQPLNPGKCACECTE
NTQKCFLKGKKFHHQTCSCYRRPCANRLKHCDPGLSFSEEVCRCVPSYWKRPHLN
>XP_012626178.1 vascular endothelial growth factor C isoform X1 [Microcebus murinus]
MHLLGFFSLACSLLAAALLPGAREAPAAAAAALESGLDFSDAEPDAGEAKAYASKDLEEQ
LRSVSSVDELMTVLYPEYWKMYKCQLRKGSWQHNKEQPNPNSRTEETIKFAAAHYNAEIL
KSIDNEWRKTQCMPREVCIDVGKEFGAATNTFFKPPCVSVYRCGGCCNSEGLQCMNTSTG
YLSKTLFEITVPLSQGPKPVTISFANHTSCRCMSKLDVYRQVHSIIRRSLPATLPQCQEA
NKTCPANYMWNNHICRCLAQQDLIFSLNAGDDADAADGLYNICGPNKELDEETCQCVCKG
GLQPSSCGPHKELDRNSCQCVCKNKLFPSSCGANREFDENTCQCVCKRTCPRHQPLNPAK
CACECTENPQKCLLKGKKFQHQTCSCYRRPCTNRPKPCELGLTFSEEVCRCVPSYWKRPH
MN
>XP_028382524.1 vascular endothelial growth factor C [Phyllostomus discolor]
MRQLRALSLACSLLAAALLPGPRRTPAAAAALETGPGFSDAEPEEGETQAYAGRDLEEQL
REVSSVDELMTVLYPEYWKMYKCQLRRGGWQQEEEQPNLSTRTEDTIKFAAAHYNTEILK
SIDYEWRKTQCMPREVCVDVGKEFGAATNTFFKPPCVSVYRCGGCCNSEGHQCMNTSTGY
LSKTLFEITVPLSQGPKPITVSFANHTSCRCMSKLDAYRQVHSIIRRSLPATLPQCLAAN
KTCPTNYTWNTHACRCLTQQDLAFASSAGDDSADGFHDVCGPNKELDEETCQCVCKGGLR
PSSCGPHRELDRDSCQCVCKNKLFPTSCGPNREFDATTCQCVCKRTCPRNQPLNPAKCAC
ECTENPQKCFLKGKKFQHQTCSCYRRPCATRPRHCEPGLSFSEEVCRCVPAYWKRPHAN
>XP_008579404.1 PREDICTED: vascular endothelial growth factor C, partial [Galeopterus variegatus]
AYAGKDLEEQLRSVSSVDELMTVLYPEYWKMYKCQLRKGGWQHNKEQHNLKTRTEETIKF
AAAHYNAEILKSIDSEWRKTQCTPREVCIDVGKEFGAATNTFFKPPCVSVYRCGGCCNSE
GLQCMNSSTGYLSKTLFEITVPLSQGPKPVTISFANHTSCRCMSKLDVYRQVHSIIRRSL
PATIPQCQAANKTCPTNYMWNNHICRCLARQDFIFSSNAGDDSTDGFYDVCGPNKELDEE
TCQCVCKGGLRPSSCGPHKELDRNSCQCVCKNKLFPNSCGANREFDENTCQCVCKRTCPR
NQPLNPGKCTCECTESPQKCLLIGKKFQHQTCSCYRRPCTNRLKPCEQGLSFSEEVCRCV
PSYWKRPHMN
>XP_011713999.1 vascular endothelial growth factor C [Macaca nemestrina]
MHLLGFFSLACSLLAAALLPGPREAPAAAAAAALESGLDLSDAEPDAGEAMAFASKDLEE
QLRSVSSVDELMTVLYPEYWKMYKCQLSKGGWQQNREQANLNSRTEETIKFAAAHYNAEI
LKSIDNEWRKTQCMPREVCIDVGKEFGVATNTFFKPPCVSVYRCGGCCNSEGLQCMNTST
SYLSKTLFEITVPLSQGPKPVTISFANHTSCRCMSKLDVYRQVHSIIRRSLPATLPQCQV
ANRTCPTNYMWNNHICRCLAQEDFMFSSDAGDDSTDGFHDICGPNKELDEETCQCVCRAG
LRPASCGPHKELDRNSCQCVCKNKLFPSQCGANREFDDNTCQCVCKRTCPRNLPLNPGKC
ACECTESPQKCLLKGKKFQHQTCSCYRRPCTNRQKPCEPGFSYSEEVCRCVPSYWKRPHM
S
>XP_526740.1 vascular endothelial growth factor C [Pan troglodytes]
MHLLGFFSVACSLLAAALLPGPREAPAAAAFESGLDLSDAEPDAGEATAYASKDLEEQLR
SVSSVDELMTVLYPEYWKMYKCQLRKGGWQHNREQANLNSRTEETIKFAAAHYNTEILKS
IDNEWRKTQCMPREVCIDVGKEFGVATNTFFKPPCVSIYRCGGCCNSEGLQCMNTSTSYL
SKTLFEITVPLSQGPKPVTISFANHTSCRCMSKLDVYRQVHSIIRRSLPATLPQCQAANK
TCPTNYMWNNHICRCLAQEDFMFSLDAGDDSTDGFHDICGPNKELDEETCQCVCRAGLRP
ASCGPHKELDRNSCQCVCKNKLFPSQCGANREFDENTCQCVCKRTCPRNQPLNPGKCACE
CTESPQKCLLKGKKFHHQTCSCYRRPCTNRQKACEPGFSYSEEVCRCVPSYWKRPQMS
>XP_010382373.2 vascular endothelial growth factor C [Rhinopithecus roxellana]
MPCPCARRRRHRSARRALEAPAPRRSRAPPPPAAPPPSSRPRHRRQRPRRSACGPAPLTS
GKGREEGDEGSGGFGGAEHRGAFWRSPPSPKSYTDADRGGVLPRPRFTSRAPNAGSSDVR
FPVRLLPDTRRLSLALAGRAPCKVGNAEPRTRSRRLRLAQGGRREEPGGEGPGGARGLAG
APLSPPLPPPADRSPTPGPSTMHLLGFFSLACSLLAAALLPGPREAPAAAAALESGLDLS
DAEPDAGEAMAYASKDLEEQLRSVSSVDELMTVLYPEYWKMYKCQLSKGGWQQNREQANL
NSRTEETIKFAAAHYNAEILKSIDNEWRKTQCMPREVCIDVGKEFGVATNTFFKPPCVSV
YRCGGCCNSEGLQCMNTSTSYLSKTLFEITVPLSQGPKPVTISFANHTSCRCMSKLDVYR
QVHSIIRRSLPAILPQCQAANRTCPTNYMWNNHICRCLAQEDFMFPSDVGDDSTDGFHDI
CGPNKELDEETCQCVCRVGLRPDSCGPHKELDRNSCQCVCKNKLFLSQCGANREFDDNTC
QCVCKRTCPRNLPLNPGKCACECTESPQKCLLKGKKFQHQTCSCYRRPCTNRQKPCEPGF
SYSEEVCRCVPSYWKRPHMS
>XP_024101974.1 vascular endothelial growth factor C isoform X1 [Pongo abelii]
MHLLGFFSLACSLLAAALLPGPREAPAAAAFESGLDLSDAEPDAGEATAYASKDLEEQLR
SVSSVDELMTVLYPEYWKMYKCQLRKGGWQHYREQTNLNSRTEETIKFAAAHYNTEILKS
IDNEWRKTQCMPREVCIDVGKEFGVATNTFFKPPCVSVYRCGGCCNSEGLQCMNTSTSYL
SKTLFEITVPLSQGPKPVTISFANHTSCRCMSKLDVYRQVHSIIRRSLPATLPQCQAANK
TCPTNYMWNNHICRCLAQEDFMFSSDARDDSTDGFHDICGPNKELDEETCQCVCRAGLRP
VSCGPHKELDRNSCQCVCKNKLFPSQCGANREFDENTCQCVCKRTCPRNQPLNPGKCACE
CTESPQKCLLKGKKFHHQTCSCYRRPCTNRQKACEPGFSYSEEVCRCVPSYWKRPQMS
>XP_007189060.1 vascular endothelial growth factor C [Balaenoptera acutorostrata scammoni]
MQQDLRSPSGMAFQLSKRCVSEIRSPTVTSPLPKPVYDDQNSSFCALSCSGQSGVATREA
QENKVCHTRRNGSPREVLVKRQKAYAGKDLEEQLRSVSSVDELMTVLYPEYWKMYKCQLR
KGGWQHSKEQANANTRTEGTLKFAAAHYNAEILKSIDTEWRKTQCVPREVCVDVGKEFGA
ATNTFFKPPCVSVYRCGGCCNSEGQRCTNTSASYLSKALFEITVPLSQGPKPVTISFANH
TSCRCMSKLDVYRQVHSIIRRSLPATLPQCQAANKTCPTDYIWNNHICRCLAQQDFIFSS
NVGDDSADGFHDICGPNKELDEETCQCVCRGGLWPSSCGPHKELDRNSCQCVCKNKLFPS
SCAANREFDENTCQCVCKRTCPRNQPLNPGKCACECTETPQKCFLKGKKFQHQTCSCYRR
PCTNRVKHCEQGLSFSEEVCRCVPSYWKRPHMN
>XP_032324648.1 vascular endothelial growth factor C [Camelus ferus]
MHLLGFFSLACSLLAAALLPGPRQAPAAAAFESGLGFSDAEPDAGEAKTYAGKDLEEQLR
SASSVDELMTVLYPEYWKMYKCQLRKGGWQYNKEQANANARTEETLKFAAAHYNAEILRS
IDNEWRKTQCMPREVCIDVGKEFGAATNTFFKPPCVSVYRCGGCCNSEGLQCMNTSTSYL
SKTLFEITVPLSQGPKPVTVSFANHTSCRCMSKLDVYRQVHSIIRRSLPATLPQCQAANK
TCPTDYVWNSHVCRCLAQQDFIFPSNAGDDPAGGFHDVCGPRKELDEETCQCVCRGGPRP
PSCGPHRELDRHSCQCVCKNRLFPSACGANREFDENTCQCVCKRTCPRNQPLNPGKCVCE
CTETPQKCFLKGKKFQHQTCSCYRRPCTNRVKHCEQGLSFSEEVCRCVPSYWKRPHMN
>XP_011941718.1 PREDICTED: vascular endothelial growth factor C [Cercocebus atys]
MHLLGFFSLACSLLAAALLPGPREAPAAAAAAALESGLDLSDAEPDAGEAMAFASKDLEE
QLRSVSSVDELMTVLYPEYWKMYKCQLSKGGWQQNKEQANLSSRTEETIKFAAAHYNAEI
LKSIDNEWRKTQCMPREVCIDVGKEFGVATNTFFKPPCVSVYRCGGCCNSEGLQCMNTST
SYLSKTLFEITVPLSQGPKPVTISFANHTSCRCMSKLDVYRQVHSIIRRSLPATLPQCQV
ANRTCPTNYMWNNHICRCLAQEDFMFSSDAGDDSTDGFHDICGPNKELDEETCQCVCRAG
LRPASCGPHKELDRNSCQCVCKNKLFPSQCGANREFDDNTCQCVCKRTCPRNLPLNPGKC
ACECTESPQKCLLKGKKFQHQTCSCYRRPCTNRQKPCEPGFSYSEEVCRCVPSYWKRPHM
S
>XP_027453146.1 vascular endothelial growth factor C isoform X1 [Zalophus californianus]
MHLLGFFSLACSLLAAALLPGPRDAPAAAAAFESGLGFSDAEPDADEAQAYAGKDLEEQL
RSVSSVDELMTVLYPEYWKMYKCQLRKGGWQRYKEQPNINARTEETVKFAAAYYNAEILK
SIDNEWRKTQCIPREVCIDVGKEFGAATNTFFKPPCVSVYRCGGCCNSEGLQCMNTSTSH
LSKTLFEITVPLSQGPKPVTISFANHTSCRCMSKLDVYRQVHSIIRRSLPATLPQCQAAN
KTCPTNYIWNNHLCRCLAQQDFIFSSNSGDDSADGFHDICGPNKELDEETCQCVCKGGLR
PSSCGPHKELDRNSCQCVCKNKLLPNSCGANREFDETTCQCICKRTCPRNQPLNPGKCAC
ECTENSQKCLLKGKKFQHQTCSCYRRPCTNRPKHCDQGLIFSEEVCRCVPSYWKRPHMN
>XP_028016895.1 vascular endothelial growth factor C [Eptesicus fuscus]
MSVLYPEYWKMYKCQLRKGGWQQDHDQPGVGPRTEDTVKFAAAHYNAEILKSIDNEWRKT
QCMPREVCVDVGKEFGAATNTFFKPPCVSVYRCGGCCNSEGLQCMNTSTGYLSKTLFEIT
VPLSQGPKPVTVSFANHTSCRCMSKLDVYRQVHSIIRRSLPATLPQCQAANKTCPANHTW
NSHICRCLAQQDFMFASAAGDDAADGFHDVCGPNKELDEETCQCVCKGGLRPASCGPHKE
LDRDSCQCVCKNKLLPSSCGPHREFDESTCQCACRRACPRSQPLNPAKCACECTENPQKC
FLRGKKFQPQTCSCYRRPCTNRLRPCEPGLAFSEEVCRCVPAYWKRPHGN
>XP_003415871.1 vascular endothelial growth factor C [Loxodonta africana]
MHLLGFFSLACSLLAAALLPGRREAPAVAAAFESGLGFSNEEPDAGEAKAYAGKDLEEQL
RSVSSVDELMTVLYPEYWKMFKCQLRKGGWQHHKEQPGTNIRTEENMKFAAAHYNAEILR
SIDNEWRKTQCMPREVCIDVGKEFGAATNTFFKPPCVSIYRCGGCCNSEGLQCTNTSTSY
LSKTLFEITVPLSQGPKPVTISFANHTSCRCMSKLDVYRQVHSIIRRSLPATLPQCQTTN
KTCPTNYIWNNHMCRCLAQQDFIFSSSAGDDSTDEAHGICGPDKELDEETCQCVCKGGLR
PSSCGPHKELDRNSCQCVCKNKLSPSSCEANREFDENTCQCVCKRTCPKNQPLNPGKCAC
ECTENMQKCFLKGKKFHHQTCSCYRRPCPNRLKHCEPGYSFSEEVCRCVPSYWKRPHMN
>XP_027693436.1 vascular endothelial growth factor C [Vombatus ursinus]
MHLLGLFSLVCSLIAAALLLGPRAPAAAAAYESGQGYYEEEPDLGEAKDHASKDLEEQLR
AVSSVDELMTVLYPEYWKMFKCQLRKGGWQQNGEHPSPDTREENVKFAAAHYNAEILKSI
DNEWRKTQCMPREVCIDVGKEFGAATNTFFKPPCVSIYRCGGCCNSEGLQCMNTSTSYLS
KTLFEITVPLSHGPKPVTISFANHTSCRCMSKLDVYRQVHSIIRRSLPATQSQCHATNKT
CPKNHIWNNHICKCLAQQDFIFSSSVGDSDASDGFHDICGPNKELDEETCQCVCKGGLQP
SSCGPHRELDRNSCQCVCKNKLLPSSCGANREFDENTCQCVCKKSCPRHLPLNPGKCTCE
CTESPSRCLSKGKKFRQQNCSCYRLPCLGKVKRCEPRFLFSEEVCRCVPSHWKRPHMN
>XP_003899435.1 vascular endothelial growth factor C [Papio anubis]
MHLLGFFSLACSLLAAALLPGPREAPAAAAALESGLDLSDAEPDAGEAMAFASKDLEEQL
RSVSSVDELMTVLYPEYWKMYKCQLSKGGWQQNKEQANLNSRTEETIKFAAAHYNAEILK
SIDNEWRKTQCMPREVCIDVGKEFGVATNTFFKPPCVSVYRCGGCCNSEGLQCMNTSTSY
LSKTLFEITVPLSQGPKPVTISFANHTSCRCMSKLDVYRQVHSIIRRSLPATLPQCQVAN
RTCPTNYLWNNHICRCLAQEDFMFSSDAGDDSTDGFHDICGPNKELDEETCQCVCRAGLR
PASCGPHKELDRNSCQCVCKNKLFPSQCGANREFDDNTCQCVCKRTCPRNLPLNPGKCAC
ECTESPQKCLLKGKKFQHQTCSCYRRPCTNRQKPCEPGFSYSEEVCRCVPSYWKRPHVS
>XP_033015875.1 vascular endothelial growth factor C isoform X1 [Lacerta agilis]
MHLLGFFSLGCYLAAGAVVLLGAREPATAAAYESGQGYYEEEPDVGDAKQTHASKELEEQ
LRSVSSVDELMTVLYPEYWKMFKCQLRKGSWQHNREQSSFDARSEDSNPVKFAAAHYNPE
ILKSIDNEWRKTQCMPREVCVDVGKEYGATTNTFFKPPCVSIYRCGGCCNSEGLQCMNIS
TSFISKTLFEITVPLSHGPKPVTISFVNHTSCRCMSKLDVYRQVHSIIRRSLSVTQTQCH
VANKTCPKNHIWNNQICRCLAQHDFSFSSYLGDTDTAEGYHDICGPNKELDEETCQCVCK
GGVRPSSCGPHKELDRTSCQCTCKNKLLPSSCGPSKDFDGEKCQCVCKRTCPKHQPLNSA
KCICECVESPNKCFLKGKRFNHQTCSCYRPPCTVRTKRCEPGFYYSEEVCRCVPTYWKRP
LIN
>XP_032185307.1 vascular endothelial growth factor C [Mustela erminea]
MHLLGFFSLACSLLAAALLPGPRDAPAAAAAAAFESGLGYSDAEPDADEAQAYAGKDLEE
QLRSVSSVDELMTVLYPEYWKMYKCQLRKGGWQRYKEQPNINARTEETVKFAAAHYNAEI
LKSIDNEWRKTQCVPREVCIDVGKEFGAATNTFFKPPCVSVYRCGGCCNSEGLQCMNTST
SHLSKTLFEITVPLSQGPKPVTISFANHTSCRCMSKLDVYRQVHSIIRRSLPATLPQCQA
ANKTCPTNYFWNNHLCRCLAQQDFIFSSNSGDDSADGFHDICGPNKELDEETCQCVCKGG
LQPSSCGPHKELDRNSCQCVCKNKLLPSSCGANREFDETTCQCVCRRTCPRHQPLNPGKC
ACECTENSQKCLLKGKKFQHQTCSCYRRPCANRPKHCDQGLLFSEEVCRCVPSYWKRPHM
N
>XP_025871597.1 vascular endothelial growth factor C [Vulpes vulpes]
MHLLGFWSLACSLLAAALLPGPRDAPAAAAAFESGLGFSDAEPDAGEAQAYAGKDLEEQL
RSASSVDELMTVLYPEYWKMYKCQLRKGGWQRNKEQPNISARTEETIKFAAAHYNAEILK
SIDNEWRKTQCIPREVCIDVGKEFGAATNTFFKPPCVSVYRCGGCCNSEGLQCMNTSTSH
LSKTLFEITVPLSQGPKPVTISFANHTSCRCMSKLDVYRQVHSIIRRSLPATLPQCQAAN
KTCPTNYIWNNHLCRCLAQQDFIFASNSGDDSTDGFHDICGPNKELDEETCQCVCRGGLR
PSSCGPHKELDRNSCQCVCKNKLLPNSCGANREFDENTCQCVCKRTCPRNQPLNPGKCAC
ECTENSQKCFLKGKKFQHQTCSCYRRPCTNRLRHCEQGLIFSEEVCRCVPSYWKRPQMN
>XP_002745243.1 PREDICTED: vascular endothelial growth factor C isoform X1 [Callithrix jacchus]
MHLLGFSLACSLLAAALLPGPREAPAAAAAAAFESGLDYSDAEPDAGEATAYASKDLEEQ
LRSVSSVDELMTVLYPEYWKMYKCQLRKGGWQHSTEQANLSSRTEETIKFAAAHYNAEIL
KSIDNEWRKTQCMPREVCIDVGKESGAATNTFFKPPCVSVYRCGGCCNSEGLQCMNTSTG
YLSKTLFEITVPLSQGPKPITVSFANHTSCRCMSKLDVYRQVHSIIRRSLPATLPQCQAA
NKTCPTNYMWNNHICRCLAQQDFMFSPNAGDDSADGFQDICGPNKELDEETCQCVCKGGL
RPASCGPHKELDRNSCQCVCKNKLFPSQCGANREFDENTCQCICKRTCPRNQPLNPGKCA
CECTESPQKCLLKGKKFQHQTCSCYRRPCTNRQKPCEPGFSFSEEVCRCVPSYWKRPHMN
>XP_032154598.1 vascular endothelial growth factor C isoform X1 [Sapajus apella]
MHLLGFFSLACSLLAAALLPGPREAPAAAAAAFESGLDYSDAEPDAGEATAYASKDLEEQ
LRSVSSVDELMTVLYPEYWKMYKCQLRKGGWQHNKEQGNLNSRTEETIKFAAAHYNAEIL
KSIDNEWRKTQCMPREVCIDVGKEFGAATNTFFKPPCVSVYRCGGCCNSEGLQCMNTSTG
YLSKTLFEITVPLSQGPKPVTVSFANHTSCRCMSKLDVYRQVHSIIRRSLPATLPQCQAA
NKTCPTNYMWNNHICRCLAQQDFMFSSNAGDDSADGFHDICGPNKELDEETCQCVCKGGL
RPASCGPHKELDRNSCQCVCKNKLFPSPCGANREFDENTCQCVCKRTCPRSQPLNPGKCA
CECTESPQKCLLKGKKFQHQTCSCYRRPCTNRQKPCEPGFSFSEEVCRCVPSYWKRPHMN
>XP_032959733.1 vascular endothelial growth factor C isoform X1 [Rhinolophus ferrumequinum]
MRWLRGFSLACSLLAAALLPGPRQAPAAAFESGLGFSSDAEPDAGEAKAYAGTDLEEQLR
SVSSVDELMTVLYPEYWKMYKCQLRRGGWQQNKEQPNVNTRTEDTIKFAAAHYNAEILKS
IDNEWRKTQCMPREVCIDVGKEFGAATNTFFKPPCVSVYRCGGCCNSEGQQCMNTSTGYL
SKTLFEITVPLSQGPKPVTISFANHTSCRCMSKLDVYRQVHSIIRRSLPATLPQCQAANK
TCPTNYTWNNHICRCLAQQDFLFASSAGDDSVDGFHDICGPNKELDEETCQCVCKGGLRP
SSCGPYKELDRDSCQCVCKNKLFPSSCGANREFDENTCQCICKRTCPRNQPLNPGKCACE
CTENSQKCLLKGKKFQQHTCSCYRRPCPNRLKHCEQGLSFSEEVCRCVPSYWKRTI
>XP_026978315.1 vascular endothelial growth factor C isoform X1 [Lagenorhynchus obliquidens]
MHLLGFFSLACSLFAAALLQGPRRAPAAAAAAAFESGLGFSDAEPDAGEAKAYAGRELEE
QLRSASSVDELMTLLYPESWKMYKCQLRKGGWQHSKEQANANARTEGALKFAAAHYNAEI
LKSIDTEWRKTQCVPREVCVDVGKEFGAATNTFFKPPCVSVYRCGGCCNSEGQRCTNTSA
SYLSKALFEITVPLSQGPKPVTISFANHTSCRCMSKLDVYRQVHSIIRRSLPATLPQCQA
ANKTCPTDYIWNNHICRCLAQQDFIFSSNAGDDSADGFHDICGPNKELDEETCQCVCRGG
LWPSSCGPHKELDRNSCQCVCKNKLFPNSCAANREFDENTCQCVCKRTCPRNQPLNPGKC
ACECTETPQKCFLKGKKFQHQTCSCYRRPCTNRVKHCEQGLSFSEEVCRCVPSYWKRPHM
N
>XP_010951661.1 PREDICTED: vascular endothelial growth factor C, partial [Camelus bactrianus]
DAGEAKTYAGKDLEEQLRSASSVDELMTVLYPEYWKMYKCQLRKGGWQYNKEQANANART
EETLKFAAAHYNAEILRSIDNEWRKTQCMPREVCIDVGKEFGAATNTFFKPPCVSVYRCG
GCCNSEGLQCMNTSTSYLSKTLFEITVPLSQGPKPVTVSFANHTSCRCMSKLDVYRQVHS
IIRRSLPATLPQCQAANKTCPTDYVWNSHVCRCLAQQDFIFPSNAGDDPAGGFHDVCGPR
KELDEETCQCVCRGGPRPPSCGPHRELDRHSCQCVCKNRLFPSACGANREFDENTCQCVC
KRTCPRNQPLNPGKCVCECTETPQKCFLKGKKFQHQTCSCYRRPCTNRVKHCEQGLSFSE
EVCRCVPSYWKRPHMN
>XP_008110046.1 PREDICTED: vascular endothelial growth factor C isoform X1 [Anolis carolinensis]
MHLLGLLSLGYSLAAALLLLLLLGAREPATAAAYESGQGYDEEEPELAEAKQTYASKELE
EQLRSVSSVDELMTVLYPEYWKMFKCQLRRGSWQHNRELPSFDAKSEDSNPIKFAAAHYS
PEILKSIDNEWRKTQCMPREVCVDVGKESGATTNTFFKPPCVSIYRCGGCCNSEGLQCMN
VSTSYVSKTLFEITVPLSHGPKPITISFANHTSCRCMSKLDVYRQVHSIIRRSLPMTQPQ
CNVANKTCPKNHIWNNHICRCLAQHEFSFSSYLGDTDAAEGYHDICGPNKELDEETCQCV
CKGGVRPSTCGPHKELDRTSCQCTCKNKLLPSSCGSNKEFDEEKCQCICKRTCPRHQPLN
PAKCICECVESPNKCFLKGKRFHHQTCSCYRPPCTVRTKRCEPGLYYSEEVCRCVPTYWK
RPLIN
>XP_030865759.1 vascular endothelial growth factor C [Gorilla gorilla gorilla]
MHLLGFFSVACSLLAAALLPGPREAPAAAAFESGLDLSDAEPEAGEATAYASKDLEEQLR
SVSSVDELMTVLYPEYWKMYKCQLRKGGWQHNREQANLNSRTEETIKFAAAHYNTEILKS
IDNEWRKTQCMPREVCIDVGKEFGVATNTFFKPPCVSVYRCGGCCNSEGLQCMNTSTSYL
SKTLFEITVPLSQGPKPVTISFANHTSCRCMSKLDVYRQVHSIIRRSLPATLPQCQAANK
TCPTNYMWNNHICRCLAQEDFMFSSDAGDDSKDGFHDICGPNKELDEETCQCVCRAGLRP
ASCGPHKELDRISCQCVCKNKLFPSQCGANREFDENTCQCVCKRTCPRNQPLNPGKCACE
CTESPQKCLLKGKKFHHQTCSCYRRPCTNRQKACEPGFSYSEEVCRCVPSYWKRPQMS
>XP_024418399.1 vascular endothelial growth factor C [Desmodus rotundus]
MAATPEEKKQRSVISGHKELVVSRQQQQAYAGRDLEAQLREVSSVDELMTVLYPEYWKMY
KCQLRRGGWQHNEEQPNISTRTEDTIKFAAAHYNTEVLKSIDYEWRKTQCMPREVCVDVG
KEFGAATNTFFKPPCVSVYRCGGCCNSEGHQCMNTSTGYLSKTLFEIAVPLSQGPKPITV
SFANHTSCRCMSKLDAYRQVHSIIRRSLPAMLPQCLAANKTCPTNYTWSTQACRCLTQQD
FIFASGAGDDSADGFHDVCGPNKELDEETCQCVCKGGLRPSSCGPHKELDRDSCQCVCKN
KLFPTSCGPNREFDETTCQCVCKRTCPRNQPLNPAKCTCECTENPQKCFLKGKKFQHQTC
SCYRRPCTNRLRHCEPGLSFSEEVCRCVPAYWKRPHAN
>XP_006131654.1 LOW QUALITY PROTEIN: vascular endothelial growth factor C [Pelodiscus sinensis]
MHLLGLFSLVCYLAAAALLLGPRERATVAAYESGQGYYEEEPDLGEAKAHSSKDLEEQLR
SVSSVDELMTVLYPEYWKMFKCQLRRGGWQHNKEHSSFDTRSDDSVKFAAAHYNAEILKS
IDNEWRKTQCMPREVCVDVGEXGXXXXTFFKPPCVSIYRCGGCCNSEGLQCMNISTSYIS
KTLFEITVPLSHGPKPITISFANHTSCRCMSKLDVYRQVHSIIRRSLPVTQSQCHVANKT
CPKNLIWNNQICRCLTQHDFSFSSHHGDTDTAEEFHDICGPNKELDEETCQCVCKGGVRP
SSCGPQKELDRTSCQCTCKNKLLPSSCGPNKEFDDDKCQCVCKRTCPKHQPLNSAKCICE
CIESPNKCFLKGKRFHHQTCSCYRPPCTVRTKRCDPGFYYSEEVCRCVPTYWKRPLIN
>XP_008845376.1 vascular endothelial growth factor C [Nannospalax galili]
MHLLGFLSLACSLLAAALIPGPRDAPTAAANFESGLGFSDSELDGGEVKAFVGRDLEEQL
RSVASVDELMSVLYPEYWKMYKCQLRKGGWQQSSLNTRTEDTVKFAAAHYNAEILKSIDN
EWRKTQCMPREVCIDVGKEFGAATNTFFKPPCVSVYRCGGCCNSEGLQCMNTSTGYLSKT
LFEITVPLSQGPKPVTISFANHTSCRCMSKLDVYRQVHSIIRRSLPATLPQCQAANKTCP
ANYVWNNHMCRCLAQQDFIFSSISGDDSTNGFYDVCGPNKELDEDTCQCVCKGGLRPSSC
GPHKELDRNSCQCVCKNKLLPSSCGPNREFDENTCQCVCKRTCPRNQPLNPGKCTCECTE
NTQKCFLKGKKFHHQTCSCYRRPCTNRLKHCEPGLSFSEEVCRCVPSYWKRPHMN
>XP_005304228.1 vascular endothelial growth factor C isoform X1 [Chrysemys picta bellii]
MHLLGLFSLVCYLAAAALLLGPREPATAAAYESGQGYYEEEPDLGEAKAHASKELEEQLR
SVSSVDELMTVLYPEYWKMFKCQLRKGGWQHNREHSSFDTRSDDSIKFAAAHYNAEILKS
IDNEWRKTQCMPREVCVDVGKEFGATTNTFFKPPCVSIYRCGGCCNSEGLQCMNISTSYI
SKTLFEITVPLSHGPKPVTVSFANHTSCRCMSKLDVYRQVHSIIRRSLPATQPQCQVANK
TCPKNLIWNNQICRCLAHHDFSFSSQHGDTDTADEFHDICGPNKELDEETCQCVCKGGVR
PSSCGPQKELDRTSCQCTCKNKLLPSSCGPNKEFDEDKCQCVCKRTCPKHQPLNSAKCIC
ECIESPNKCFLKGKRFHHQTCSCYRPPCTVRTKRCEPGFYYSEEVCRCVPTYWKRPLIN
>XP_028599646.1 vascular endothelial growth factor C isoform X1 [Podarcis muralis]
MHLLGFFSLGCYLAAGAVVLLGAREPATAAAYESGQGYYEEEPDVGDAKQTHASKELEEQ
LRSVSSVDELMTVLYPEYWKMFKCQLRKGSWQHNREQSSFDARSEDSNPVKFAAAHYNPE
ILKSIDNEWRKTQCMPREVCVDVGKEYGATTNTFFKPPCVSIYRCGGCCNSEGLQCMNIS
TSFISKTLFEITVPLSHGPKPVTISFANHTSCRCMSKLDVYRQVHSIIRRSLSVTQTQCH
VANKTCPKNHIWNNQICRCLAQHDFSFSSYLGDTDTAEGYHDICGPNKELDEETCQCVCK
GGVRPSSCGPHKELDRTSCQCTCKNKLLPSSCGPSKEFDEEKCQCVCKRTCPKHQPLNSA
KCICECVESPNKCFLKGKRFNHQTCSCYRPPCTVRTKRCEPGFYYSEEVCRCVPTYWKRP
LIN
>XP_022354555.1 vascular endothelial growth factor C [Enhydra lutris kenyoni]
MHLLGFFSLACSLLAAALLPGPRDAPAAAAAAAFESGLGFSDAEPDADEAQAYAGKDLEE
QLRSVSSVDELMTVLYPEYWKMYKCQLKKGGWQRYKEQPNINARTEETVKFAAAHYNAEI
LKSIDNEWRKTQCAPREVCIDVGKEFGAATNTFFKPPCVSVYRCGGCCNSEGLQCMNTST
SHLSKTLFEITVPLSQGPKPVTISFANHTSCRCMSKLDVYRQVHSIIRRSLPATLPQCQA
ANKTCPTDYIWNNHLCRCLAQQDFIFSSNSGDDSADGFHDICGPNKELDEETCQCVCKGG
LQPSSCGPHKELDRNSCQCVCKNKLLPSSCGANREFDETTCQCVCRRTCPRHQPLNPGKC
ACECTENSQKCLLKGKKFQHQTCSCYRRPCANRPKHCDQGLLFSEEVCRCVPSYWKRPHM
N
>XP_030685822.1 vascular endothelial growth factor C isoform X1 [Globicephala melas]
MHLLGFFSLACSLFAAALLQGPRRAPAAAAAAAAFESGLGFSDAEPDTGEAKAYAGRELE
EQLRSASSVDELMTLLYPESWKMYKCQLRKGGWQHSKEQANANARTEGTLKFAAAHYNAE
ILKSIDTEWRKTQCVPREVCVDVGKEFGAATNTFFKPPCVSVYRCGGCCNSEGQRCTNTS
ASYLSKALFEITVPLSQGPKPVTISFANHTSCRCMSKLDVYRQVHSIIRRSLPATLPQCQ
AANKTCPTDYIWNNHICRCLAQQDFIFSSNAGDDSADGFHDICGPNKELDEETCQCVCRG
GLWPSSCGPHKELDRNSCQCVCKNKLFPNSCAANREFDENTCQCVCKRTCPRNQPLNPGK
CACECTETPQKCFLKGKKFQHQTCSCYRRPCTNRVKHCEQGLSFSEEVCRCVPSYWKRPH
MN
>XP_004021885.3 vascular endothelial growth factor C [Ovis aries]
MHLLGFCSLACSLLAAALLPGPRRAPAAATAFESGLGFSDTEPDAGEAKAYAGKEMEEQL
RSVSSVDELMTVLYPEYWKMYKCQLRKGGWQHSKEQANTNTRTGETLKFAAAHYNTEILR
SIDNEWRKTQCMPREVCIDVGKEFGAATNTFFKPPCVSVYRCGGCCNSEGQQCMNTSTSY
LSKTLFEITVPLSQGPKPVTISFANHTSCRCMSKLDVYRQVHSIIRRSLPATLPQCQAAN
KTCPADYVWNNHVCRCLAQQDFIFSPSAGDDSADGFHDICGPNKELDEETCQCVCRGGLR
ASSCGPHKELDRDSCQCVCKNKLFPNSCGANREFDENTCQCICKRTCPRNQPLNPGKCAC
ECTENPQKCFLKGKKFQHQTCSCYRRPCTNRVKHCEQGLSFSEEVCRCVPSYWKRPHVN
>XP_027955627.1 vascular endothelial growth factor C [Eumetopias jubatus]
MHLLGFFSLACSLLAAALLPGPRDAPAAAAAFESGLGFSDAEPDADEAQAYAGKDLEEQL
RSVSSVDELMTVLYPEYWKMYKCQLRKGGWQRYKEQPNINARTEETVKFAAAYYNAEILK
SIDNEWRKTQCIPREVCIDVGKEFGAATNTFFKPPCVSVYRCGGCCNSEGLQCMNTSTSH
LSKTLFEITVPLSQGPKPVTISFANHTSCRCMSKLDVYRQVHSIIRRSLPATLPQCQAAN
KTCPTNYIWNNHLCRCLAQQDFIFSSNSGDDSADGFHDICGPNKELDEETCQCVCKGGLR
PSSCGPHKELDRNSCQCVCKNKLLPNSCGANREFDETTCQCICKRTCPRNQPLNPGKCAC
ECTENSQKCLLKGKKFQHQTCSCYRRPCTNRPKHCDQGLIFSEEVCRCVPSYWKRPHMN
>NP_005420.1 vascular endothelial growth factor C preproprotein [Homo sapiens]
MHLLGFFSVACSLLAAALLPGPREAPAAAAAFESGLDLSDAEPDAGEATAYASKDLEEQL
RSVSSVDELMTVLYPEYWKMYKCQLRKGGWQHNREQANLNSRTEETIKFAAAHYNTEILK
SIDNEWRKTQCMPREVCIDVGKEFGVATNTFFKPPCVSVYRCGGCCNSEGLQCMNTSTSY
LSKTLFEITVPLSQGPKPVTISFANHTSCRCMSKLDVYRQVHSIIRRSLPATLPQCQAAN
KTCPTNYMWNNHICRCLAQEDFMFSSDAGDDSTDGFHDICGPNKELDEETCQCVCRAGLR
PASCGPHKELDRNSCQCVCKNKLFPSQCGANREFDENTCQCVCKRTCPRNQPLNPGKCAC
ECTESPQKCLLKGKKFHHQTCSCYRRPCTNRQKACEPGFSYSEEVCRCVPSYWKRPQMS
>XP_030419568.1 vascular endothelial growth factor C isoform X1 [Gopherus evgoodei]
MHLLGLFSLIFYLAAVALLLGPREPATAAAYESGQGYYEEKLDLGEAKAHASKELEEQLR
SVSSVDELMTVLYPEYWKMFKCQLRKGGWQHNREHSSFDTRSDDSVKFAAAHYNAEILKS
IDNEWRKTQCMPREVCVDVGKEFGATTNTFFKPPCVSIYRCGGCCNSEGLQCMNISTSYV
SKTLFEITVPLSHGPKPVTVSFANHTSCRCMSKLDVYRQVHSIIRRSLPATQPQCHMANK
TCPKNLIWNNQICRCLAQHDFSFSSHHGDTDTADEFHDICGPNKELDEETCQCVCKGGVR
PSSCGPQKELDRTSCQCTCKNKLLPSSCGPNKEFDEDKCQCVCRRTCPKHQPLNSAKCIC
ECIESPNKCFLKGKRFHHQTCSCYRPPCTVRTKRCEPGFYYSEEVCRCVPTYWKRPLIN
>XP_540047.2 vascular endothelial growth factor C [Canis lupus familiaris]
MHLLGFWSLACSLLAAALLPGPRDAPAAAAAFESGLGFSDAEPDAGEAQAYAGKDLEEQL
RSASSVDELMTVLYPEYWKMYKCQLRKGGWQRNKEQPNISARTEETIKFAAAHYNAEILK
SIDNEWRKTQCIPREVCIDVGKEFGAATNTFFKPPCVSVYRCGGCCNSEGLQCMNTSTSH
LSKTLFEITVPLSQGPKPVTISFANHTSCRCMSKLDVYRQVHSIIRRSLPATLPQCQAAN
KTCPTNYIWNNHLCRCLAQQDFIFASNSGDDSTDGFHDICGPNKELDEETCQCVCRGGLR
PSSCGPHKELDRNSCQCVCKNKLLPNSCGANREFDENTCQCVCKRTCPRNQPLNPGKCAC
ECTENSQKCFLKGKKFQHQTCSCYRRPCTNRLRHCEQGLIFSEEVCRCVPSYWKRPQMN
>XP_025289829.1 vascular endothelial growth factor C [Canis lupus dingo]
MHLLGFWSLACSLLAAALLPGPRDAPAAAAAFESGLGFSDAEPDAGEAQAYAGKDLEEQL
RSASSVDELMTVLYPEYWKMYKCQLRKGGWQRNKEQPNISARTEETIKFAAAHYNAEILK
SIDNEWRKTQCIPREVCIDVGKEFGAATNTFFKPPCVSVYRCGGCCNSEGLQCMNTSTSH
LSKTLFEITVPLSQGPKPVTISFANHTSCRCMSKLDVYRQVHSIIRRSLPATLPQCQAAN
KTCPTNYIWNNHLCRCLAQQDFIFASNSGDDSTDGFHDICGPNKELDEETCQCVCRGGLR
PSSCGPHKELDRNSCQCVCKNKLLPNSCGANREFDENTCQCVCKRTCPRNQPLNPGKCAC
ECTENSQKCFLKGKKFQHQTCSCYRRPCTNRLRHCEQGLIFSEEVCRCVPSYWKRPQMN
>XP_028613543.1 vascular endothelial growth factor C [Grammomys surdaster]
MHLLCFLSLACSLLAAALIPGPREAPATVAAFESGLGFSSEAEPDVGEVKAFEGKDLEEQ
LRSVSSVDELMSVLYPDYWKMYKCQLRKGGWQQPTLNTRTGDTVKFAAAHYNTEILKSID
NEWRKTQCMPREVCIDVGKEFGAATNTFFKPPCVSVYRCGGCCNSEGLQCMNTSTGYLSK
TLFEITVPLSQGPKPVTISFANHTSCRCMSKLDVYRQVHSIIRRSLPATLPQCQAANKTC
PANYVWNNYMCRCLAQQDFIFYSNIEDDSTNGFHDVCGPNKELDEDTCQCVCKGGLQPSS
CGPHRELDRDSCQCVCKNKLLPSSCGANREFDENTCQCVCKRTCPRNQPLNPGKCACECT
ENPQKCFLKGKKFHHQTCSCYRRPCANRLKHCDPGLSFSEEVCRCVPSYWKRPHLN
>XP_020746103.1 vascular endothelial growth factor C isoform X1 [Odocoileus virginianus texanus]
MHLLGFCSLACSLLAAALLPGPRRAPAAAAAFESGLGFSDTEPDAGEAKAYAGKEMEEQL
RSVSSVDELMTVLYPEYWKMYKCQLRKGGWEHSKEQANTNTRTGETLKFAAAHYNTEILR
SIDNEWRKTQCMPREVCIDVGKEFGAATNTFFKPPCVSVYRCGGCCNSEGQQCMNTSTAY
LSKTLFEITVPLSQGPKPVTISFANHTSCRCMSKLDVYRQVHSIIRRSLPAALPQCQAAN
KTCPTDYVWNNHVCRCLAQQDFIFSPSAGDDSADGFHDICGPNKELDEETCQCVCRGGLR
ASNCGPHKELDRDSCQCVCKNKLFPNSCGANREFDENTCQCVCKRTCPRNQPLNPGKCAC
ECTENPQKCFLKGKKFQHQTCSCYRRPCTNRVKHCEQGLSFSEEVCRCVPSYWKRPLVN
>XP_003933926.1 PREDICTED: vascular endothelial growth factor C [Saimiri boliviensis boliviensis]
MVGSVKTKKQVEFGLKAIGANEDSLVAHASKDLEEQLRSVSSVDELMTVLYPEYWKMYKC
QLRKGGWQHNKEQANLNSRTEETIKFAAAHYNAEILKSIDNEWKKTQCMPREVCIDVGKE
FGAATNTFFKPPCVSVYRCGGCCNSEGLQCMNTSTGYLSKTLFEITVPLSQGPKPVTVSF
ANHTSCRCMSKLDVYRQVHSIIRRSLPATLPQCQAANKTCPTNYMWNNHICRCLAQQDFM
FSSNAGDDSADGFHDICGPNKELDEETCQCVCKGGLRPASCGPHKELDRNSCQCVCKNKL
FPSPCGANREFDENTCQCVCKRTCPRNQPLNPGKCACECTESPQKCMLKGKKFQHQTCSC
YRRPCTNRQKPCEPGFSFSEEVCRCVPSYWKRPHMN
>XP_020658835.1 vascular endothelial growth factor C [Pogona vitticeps]
MHLLGLFSLGCYLAAAGVVLLGAREPATAAAYESGQGYYEEEPDLGQAKTYASKELEEQL
RSVSSVDELMTVLYPEYWKMFKCQLRRGSWQHSRERPSFDARSEDSNPIKFAAAHYSAEI
LKSIDNEWRKTQCMPREVCVDVGKESGATTNTFFKPPCVSIYRCGGCCNSEGLQCMNIST
NYISKTLFEITVPLSHGPKPVTISFANHTSCRCMSKLDVYRQVHSIIRRSLPVTQSQCHV
ANKTCPQNYIWNNHICRCLAQRDFSFSSYLGDTDTAEGFHDICGPNKELDEETCQCVCKG
GVRPSTCGPHKELDRTSCQCTCKNKLLPSSCGPNKEFDEEKCQCVCKRTCPKHQPLNPAK
CICECAESPNKCFLKGKRFHHQTCSCYRPPCTVRTKRCESGFSYSEEVCRCVPTYWKRPL
IN
>XP_032725736.1 vascular endothelial growth factor C [Lontra canadensis]
MHLLGFFSLACFLLAAALLPGPRDAPAAAAAAFESGLGFSDAEPDADEAQAYAGKDLEEQ
LRSVSSVDELMTVLYPEYWKMYKCQLRKGDWQRYKEQPNINARTEETVKFAAAHYNAEIL
KSIDNEWRKTQCAPREVCIDVGKEFGAATNTFFKPPCVSVYRCGGCCNSEGLQCMNTSTS
HLSKTLFEITVPLSQGPKPVTISFANHTSCRCMSKLDVYRQVHSIIRRSLPATLSQCQAA
NKTCPTNYIWNNHLCRCLAQQDFIFSSNSGDDSADGFHDICGPNKELDEETCQCVCKGGL
QPSSCGPHKELDRNSCQCVCKNKLLPSSCGANREFDETTCQCVCRRTCPRHQPLNPGKCA
CECTENSQKCLLKGKKFQHQTCSCYRRPCANRPKHCDQGLLFSEEVCRCVPSYWKRPHMN
>XP_012324008.1 vascular endothelial growth factor C isoform X1 [Aotus nancymaae]
MHLLGFFSLACSLLAAALLPGPLEAPAAATAAAAAAFESGLDYSDAEPDAGEATAYASKD
LEEQLRSVSSVDELMTVLYPEYWKMYKCQLRKGGWQHNKEQANLNSRTEETIKFAAAHYN
AEILKSIDNEWRKTQCMPREVCIDVGKEFGAATNTFFKPPCVSVYRCGGCCNSEGLQCMN
TSTGYLSKTLFEITVPLSQGPKPVTVSFANHTSCRCMSKLDVYRQVHSIIRRSLPETLPQ
CQAANKTCPINYMWNNHICRCLAQQDFMFSSNAGDDSADGFHDICGPNKELDEETCQCVC
KGGLRPASCGPHKELDRNSCQCVCKNKLFLSPCGANREFDENTCQCVCKRTCPRNQPLNP
GKCACECTESPQKCLLKGKKFQQQTCSCYRRPCTNRQKPCEPGFSFSEEVCRCVPSYWKR
PHMN
>XP_017397696.1 PREDICTED: vascular endothelial growth factor C isoform X1 [Cebus capucinus imitator]
MHLLGFFSVACSLLAAALLPGPREAPAAAAAAFESGLDFSDAEPDAGEATAYASKDLEEQ
LRSVSSVDELMTVLYPEYWKMYKCQLRKGGWQHNKEQANLNSRTEETIKFAAAHYNAEIL
KSIDNEWRKTQCMPREVCIDVGKEFGAATNTFFKPPCVSVYRCGGCCNSEGLQCMNTSTG
YLSKTLFEITVPLSQGPKPVTVSFANHTSCRCMSKLDVYRQVHSIIRRSLPATLPQCQAA
NKTCPTNYMWNNHICRCLAQQDFMFSSNAGDDSADGFHDICGPNKELDEETCQCVCKGGL
RPASCGPHKELDRNSCQCVCKNKLFPSPCGANREFDENTCQCVCKRTCPRSQPLNPGKCA
CECTESPQKCLLKGKKFQHQTCSCYRRPCTNRQKPCEPGFSFSEEVCRCVPSYWKRPHMN
>XP_006153449.1 vascular endothelial growth factor C isoform X1 [Tupaia chinensis]
MHLLGCFSLACSLLAAALLPGPRQAPAAASAFESGLDFSDAEPDAGEAKAYAGKDLEEQL
RSVSSVDELMTVLYPEYWKMYKCQLRKGGWQHNREQPNPNTRTEETIKFAAAHYNAEILK
SIDNEWRKTQCMPREVCIDVGKEFGAATNTFFKPPCVSVYRCGGCCNSEGLQCMNASTSY
LSKTLFEITVPLSQGPKPVTISFANHTSCRCMSKLDVHRQVHSIIRRSLPATLPQCQAAN
KTCPTNYIWNNHFCRCLAQQDFIFSSIAEDDSTDGVHDICGPNKELDEETCQCVCKGGLR
PSSCGPHKELDRNSCQCVCKNKLFPNSCGANREFDENTCQCVCKKTCPRNLPLNPGKCAC
ECTENPQKCFLKGKKFQHQTCSCYRRPCTNRLKHCEQGLSFSEEVCRCVPSYWKRPHMN
>NP_033532.1 vascular endothelial growth factor C precursor [Mus musculus]
MHLLCFLSLACSLLAAALIPSPREAPATVAAFESGLGFSEAEPDGGEVKAFEGKDLEEQL
RSVSSVDELMSVLYPDYWKMYKCQLRKGGWQQPTLNTRTGDSVKFAAAHYNTEILKSIDN
EWRKTQCMPREVCIDVGKEFGAATNTFFKPPCVSVYRCGGCCNSEGLQCMNTSTGYLSKT
LFEITVPLSQGPKPVTISFANHTSCRCMSKLDVYRQVHSIIRRSLPATLPQCQAANKTCP
TNYVWNNYMCRCLAQQDFIFYSNVEDDSTNGFHDVCGPNKELDEDTCQCVCKGGLRPSSC
GPHKELDRDSCQCVCKNKLFPNSCGANREFDENTCQCVCKRTCPRNQPLNPGKCACECTE
NTQKCFLKGKKFHHQTCSCYRRPCANRLKHCDPGLSFSEEVCRCVPSYWKRPHLN
>XP_014338696.1 PREDICTED: vascular endothelial growth factor C [Bos mutus]
MEEQLRSVSSVDELMTVLYPEYWKMYKCQLRKGGWQHSTEQANTNIRTGETLKFAAAHYN
TEILRSIDNEWRKTQCMPREVCIDVGKEFGAATNTFFKPPCVSVYRCGGCCNSEGQQCMN
TSTSYLSKTLFEITVPLSQGPKPVTISFANHTSCRCMSKLDVYRQVHSIIRRSLPAALPQ
CQAANKTCPADYIWNNHVCRCLAQHDFIFSPSAGDDSADGFHDICGPNKELDEETCQCVC
KGGLQASSCGPHKELDRDSCQCVCKNKLFPSSCGANREFDENTCQCICKKTCPRNQPLNP
GKCACECTENPQKCFLKGKKFQHQTCSCYRRPCTNRVKHCEQGLSFSEEVCRCVPSYWKR
PHVN
>XP_023361612.1 vascular endothelial growth factor C [Sarcophilus harrisii]
MHLLGLFSLVCSLIAAALLLGPRPPAAAAAYESGQGYYEEEPDLGDAKDHASKDLEEQLR
AVSSVDELMTVLYPEYWKMFKCQLRKGGWQQNGEHPSPDTREENVKFAAAHYNAEILKSI
DNEWRKTQCMPREVCIDVGKEFGAATNTFFKPPCVSIYRCGGCCNSEGLQCMNTSTSYLS
KTLFEITVPLSHGPKPVTISFANHTSCRCMSKLDVYRQVHSIIRRSLPATQSQCHATNKT
CPKNHIWNNHICRCLDQQDFIFSSSVGDSETSDGFHDICGPNKELDEETCQCVCKGGLRP
SSCGPHRELDRNSCQCVCKNKLLPSSCGANREFDEKTCQCVCKKSCPRHLPLNPGKCICE
CTESPSRCLSKGKKFRQQNCSCYRPPCLGKVKRCEPRFSFSEEVCRCVPSHWKRPHMN
