# Supplementary material for: Expansion and collapse of VEGF diversity in major clades of the animal kingdom
Source: Angiogenesis. 2023 Apr 5;26(3):437–61. doi: 10.1007/s10456-023-09874-9 (PMC10328876; doi:10.1007/s10456-023-09874-9)
Supplement: Supplementary file 2 — Supplementary data (ZIP 52 KB) [file 10456_2023_9874_MOESM2_ESM.zip › Supplementary_Data_VEGF_protein_and_mRNA_fasta_files_for_selection_analysis copy/VEGFD_protein.fasta]

>XP_004758938.1 PREDICTED: vascular endothelial growth factor D [Mustela putorius furo]
MYRQWAVLNVFMMSSLQLVQGSSYEHGPVKRASRSTLERSEQQIRAASGLEELLRITHLE
DWKLWRCRLKLKSLTSTDSRSASHRATRFAATFYDIETLKVIDEEWQRTQCSPRETCVEV
ASELGRSTDTFFKPPCVSVFRCGGCCNEESLVCMNTSTSYVSKQLFEISVPLTSVPELVP
VKVANHTGCKCLPTAPRHPYTIIRRSIQTPEEDHCSHSKKLCPIDMLWDSDKCKCVLQEE
NPLVGMEDHSHLQELALCGPHMKFDEDRCECVCKTPCPRDLIQHPENCSCLECRESLESC
CQKHKIFHADTCSCEDRCPFHTRTCANGKPACAKHCRFPKEKKAAYGLHGQENP
>XP_026333871.1 vascular endothelial growth factor D isoform X1 [Ursus arctos horribilis]
MYRQWAMLNVFMMSYLQLMQGSSYEHGPVKRASRSTLERSEQQIRAASGLEELLRITHFE
DWKLWRCRLKLKSLTSTDSRSTSHRATRFAATFYDIETLKVIDEEWQRTQCSPRETCVEV
ASELGRSTDTFFKPPCVNVFRCGGCCNEESLVCMNTSTSYVSKQLFEISVPLTSVPELVP
VKVANHTGCKCLPTAPRHPYSIIRRSIQIPEEDHCSHSKKLCPIDMLWDNDKCKCVLQEE
NPLVGMEDHSHLQELALCGPHMKFDEDRCECVCKTPCPRDLIQHPENCSCMECRESLESC
CRQHKIFHADTCSCEDRCPFHTRTCANGKPACAKHCRFPKEKRAACGLHGQENP
>XP_011289916.1 vascular endothelial growth factor D [Felis catus]
MYRQWAVVNIFMMSYLHLAQGSSYEHGTVKRASRSTLERSEQQIRAASGLEELLRITHFE
DWKLWRCRLKLPSLTGTDSRSASHRATRFAATFYDLETLKVIDEEWQRTQCSPRETCVEV
ASELGRSTDTFFKPPCVNVFRCGGCCNEESRVCMNTSTSYISKQLFQISVPLTSVPELVP
VKVANHTGCKCLPTAPRHPYSIIRRSIQVPEEDHCSHSKKLCPIDMLWDSNKCKCVLREE
NPLVGMEEHSHLQELAVCGPHMKFDEDRCECVCKTPCPRDLIQHPENCSCIECRESLESC
CQKHKIFHPDTCSCEDRCPFHTRTCANGKPACAKHCRFPKEKRAAHGLHGQENP
>XP_019781171.1 vascular endothelial growth factor D [Tursiops truncatus]
MYRQWAVVNIFMMSSLQLVQSSSYEHGPVKRASRSMLERSEQQIRAASGLEELLQITHFE
DWKLWRCRLKLKSLTSADSRSASHRSTRFAATFYDIETLKVIDEEWQRTQCSPRETCVEV
AGELGRSTDTFFKPPCVNVFRCGGCCNEESLVCVNSSTSYVSKQLFEISVPLTSVPELVP
VKVANHTGCKCLPTAPRHPYSIIRRSVQIPEEDRCSHSKKLCPVDMLWDSNKCKCVLQEE
NPLAGMEDHTHLQELALCGPHMKFDEDRCECVCKTPCPRDLIQHPENCSCIECRETLESC
CQKHKIFHPDTCSCEDRCPFHMRTCANGKPACPKHCRFPKERRAAHGLHDRENP
>XP_022418427.1 vascular endothelial growth factor D [Delphinapterus leucas]
MYRQWAVVNIFMMSSLQLVQSSSYEHGPVKRASRSMLEQSEQQIRAASGLEELLQITHFE
DWKLWRCRLKLKSLTSADSRSASHRSTRFAATFYDTETLKVIDEEWQRTQCSPRETCVEV
AGELGRSTDTFFKPPCVNVFRCGGCCNEESLVCVNTSTSYVSKQLFEISVPLTSVPELVP
VKVANHTGCKCLPAAPRHPYSIIRRSIQIPEEDRCSHSKKLCPIDMLWDSNKCKCVLQEE
NPLAGMEDHAHLQELALCSPHMKFDEDRCECVCKTPCPRDLIQHPENCSCIECRETLESC
CQKHKTFHPDTCSCEDRCPFHMRTCANGKPACPKHCRFPKEQRAAHGLHDRENP
>XP_010991714.2 vascular endothelial growth factor D [Camelus dromedarius]
MYRRWAVVNIFMMSSLQLVQGASFEHGPVKRAYRSMLERSEQQIRAASGLEELLQITHFE
DWKLWRCRLKLKSLTSSDSRSSPHRSTRFAATFYDIETLKVIDEEWQRTQCSPRETCVEV
ASELGRSTDTFFKPPCVNVFRCGGCCNEESLVCVNTSTSYVSKQLFQISVPLTSVPELVP
VKVANHTGCKCLSTAPRHPYSIIRRSIQIPEEDRCSHSKKLCPVDMLWDSNKCKCILQDE
NPLPGMEEHAPLQELALCGPHMKFDEDRCECVCKTPCPRDLVQHPENCSCIECRESLESC
CQKHKTFHPDTCSCEDTCPFHTRTCTNGKPACPKHCRFPKEKRATHGPHSRENP
>NP_113949.1 vascular endothelial growth factor D precursor [Rattus norvegicus]
MYGEWAAVNILMMSYVYLVQGFSIEHRAVKDVSLERSSRSVLERSEQQIRAASTLEELLQ
VAHSEDWKLWRCRLKLKSLANVDSRSTSHRSTRFAATFYDTETLKVIDEEWQRTQCSPRE
TCVEVASELGKTTNTFFKPPCVNVFRCGGCCNEESVMCMNTSTSYISKQLFEISVPLTSV
PELVPVKIANHTGCKCLPTGPRHPYSIIRRSIQIPEEDQCPHSKKLCPVDMLWDNTKCKC
VLQDENPLPGTEDHSYLQEPALCGPHMMFDEDRCECVCKAPCPGDLIQHPENCSCFECKE
SLESCCQKHKMFHPDTCRSMVFSLSP
>XP_006088643.1 vascular endothelial growth factor D [Myotis lucifugus]
MYRQWAVVNIFMMFYLQLVQDSSDEHGSMKRSLLEQSEQQIRAASGLEELLQITHFEDWK
LWRCRLKLKSFTTPDSRSASHRSTRFAATFYDIETLKVIDEEWRRTQCSPRETCVEVASE
LGRSTNRFFKPPCVNVFRCGGCCNEESVICMNTSTSYVSKQLFEISVPLTSVPELVPVKV
ANHTGCKCLSTAPSHPYPIIRRSIEVTEENGCSHPKKLCPIDMLWDSSKCKCVLQEENPL
AGMEDPSHLQELTLCGPHMKFDEDRCECVCKTTCPADLIQHPENCSCIECRESLESCCRK
HKVFHPDTCSCEEGCPFHTRMCTNAKPACAKHCRFPKEKRPTPELHSQENP
>NP_001094513.1 vascular endothelial growth factor D precursor [Bos taurus]
MYRQWAVVNIFMMSSLQLVQGSSYERGPVKRASRSMLERSEQQIRAASGLEELLQITHFE
DWKLWRCRLKLKSLTSTDSRSASHRSTRFAATFYDMETLKVIDEEWQRTQCSPRETCVEV
ASELGSSTDTFFKPPCVNVFRCGGCCNEESLVCVNTSTSYVSKQLFEISVPLTSVPELVP
VKVANHTGCKCFPTAPRHPFSIIRRSIQIPEEDRCSHSKKLCPVDMLWDSNKCKCVLQEE
NPLAGMEDHTHLQELALCGQHMKFDEDRCECVCKTPCPRDLIQHPENCSCIECRESLESC
CQKHKIFHPDTCSCEDRCPFRPRTCANGKPACPKHCRFPKEKRATHGLQDRENP
>XP_016058420.1 PREDICTED: vascular endothelial growth factor D [Miniopterus natalensis]
MFKMYRQWAVVNIFMMFYLQLVQDSSNEHEPLKRSSQSMLEQSEQQIRAASGLEELLQIT
HFEDWKLWRCRLKLKSFTSPDSRSASHRSTRFAATFYDIETLKVIDEEWQRTQCSPRETC
VEVASELGSSTNRFFKPPCVNVFRCGGCCNEESGVCMNTSTSYVSKQLFEISVPLTSVPE
LVPVKVANHTGCKCLSTAPSHPYPIIRRSIEVPEEDRCPHSKKLCPIDMLWDSNKCKCVL
QEENPLSGMEDPSPLQELTLCGPHMKFDEDRCECVCKAPCPGNLIQHPENCSCIECRESL
ESCCRKHKVFHPDTCSCEDGCPFHTRMCANGKPACAKHCRFPKEKRPAHGLHSQENP
>XP_006212705.1 vascular endothelial growth factor D [Vicugna pacos]
MYRRWAVVNIFMMSSLQLVQGASFEHGPVKRAYQSMLERSEQQIRAASGLEELLQITHFE
DWKLWRCRLKLKSLTSSDSRSTSHRSTRFAATFYDIETLKVIDEEWQRTQCSPRETCVEV
ASELGRSTDTFFKPPCVNVFRCGGCCNEESLACVNTSTSYVSKQLFQISVPLTSVPELVP
VKVANHTGCKCLSTAPRHPYSIIRRSIQIPEEDRCSHSKKLCPVDMLWDSNKCKCILQDE
NPLPGMEEHAPLQELALCGPHMKFDEDRCECVCKTPCPRDLVQHPENCSCIECRESLESC
CQKHKTFHPDTCSCEDRCPFHTRTCPNGKPACPKHCRFPKEKRATHGPHSRENP
>XP_007431935.1 vascular endothelial growth factor D [Python bivittatus]
MCKLWITVNTLMVFFLHLMQGFEHGSVKRTVEWSEQQLRKAASLEELLRITHSEDWKLWK
CRLKLKSLSTLDSRSVSHRSTRFAAAFYDIEMLKIIDEEWQRTQCVPRETCVEVAKELGA
ATNKFFKPPCVNVYRCGGCCNEESLSCMNTSTSYVSKMLFEISVPITNVPDPIQVKIANH
TGCKCSTDLQRQIYTVIRRSIQYPEEVRCPYLNKLCHGGWTWDSEKCECVIDKDHPDRRE
GLPPLAELAMCAPNMDFDEENCECFCKWKCTGNLFQNKENCSCYLCTENQESCSQKHKTF
NEKTCR
>XP_015273092.1 PREDICTED: vascular endothelial growth factor D [Gekko japonicus]
MYKLWTTVNVFMVSLLHLLQGYGSVKRASLSALEWSEQQIRKAASLEELLRITHSEDWKL
WKCRLKLKSVATLDSRSASHRSTRFAAAFYDIEILKVIDEEWQRTQCVPRETCVEVAKEL
GTTTNKFFKPPCVNVYRCGGCCNEESLSCMNTSTSYVSKMLFEISVPLTNVPDPIQVKIA
NHTDCKCISNGQHQPYSIIRRSVPYSEEDRCSHLKKLCHNGWIWDINKCECVQNEDHPSR
REGLPPLAELAMCAPNMDFDEENCECVCKWKCTGNLFQNKENCSCYLCTENQDSCFQKHK
TFNAETCSCEDKCPFQARTCPTARPACSRHCRCLRGGRGHHGSQSKENP
>XP_004269707.1 vascular endothelial growth factor D [Orcinus orca]
MYRQWAVVNIFMMSSLQLVQSSSYEHGPVKRASRSMLEQSEQQIRAASGLEELLQITHFE
DWKLWRCRLKLKSLTSADSRSASHRSTRFAATFYDIETLKVIDEEWQRTQCSPRETCVEV
AGELGRSTDTFFKPPCVNVFRCGGCCNEESLVCVNSSTSYVSKQLFEISVPLTSVPELVP
VKVANHTGCKCLPTAPRHPYSIIRRSVQIPEEDRCSHSKKLCPIDMLWDSNKCKCVLQEE
NPLAGMEDHAHLQELALCGPHMKFDEDRCECVCKTPCPRDLIQHPENCSCIECRETLESC
CQKHKIFHPDTCSCEDRCPFHMRTCANGKPACPKHCRFPKERRAAHGLHDRENP
>XP_003261129.1 vascular endothelial growth factor D [Nomascus leucogenys]
MYREWVVVNTFMMLYVQLVQGSSNEHGPVKRSSQSTLERSEQQIRAASSLEELLRITHSE
DWKLWRCRLRLKSFTSMDSRAASHRSTRFAATFYDIETLKVIDEEWQRTQCSPRETCVEV
ASELGKSTNTFFKPPCVNVFRCGGCCNEESLICMNTSTSYISKQLFEISVPLTSVPELVP
VKVANHTGCKCLPTAPRHPYSIIRRSIQIPEEDRCSHSKKLCPIDMLWDSNKCKCVLQEE
NPLAGTEDHSHLQEPALCGPHMMFDEDRCECVCKTPCPKDLIQHPKNCSCFECKESLETC
CQKHKLFHPDTCSCEDRCPFPTRPCANGKTACAKHCRFPKEKRAAQGPHSRKNP
>XP_021044017.1 vascular endothelial growth factor D isoform X1 [Mus pahari]
MYGEWGMVNILMMFYVYLVQGFSSEHGTVKDFSFERSSQSMLERSEQQIRAASSLEELLQ
IAHSEDWKLWRCRLKLKSLASMDSRSTSHRSTRFAATFYDTETLKVIDEEWQRTQCIPRE
TCVEVASELGKTTNTFFKPPCVNVFRCGGCCNEESVVCMNTSTSYISKQLFEISVPLTSV
PELVPVKIANHTGCKCLPTGPRHPYSIIRRSIQIPEEDQCPHSKKLCPIDMLWDNTKCKC
VLQDETPLPGTEDHSSLQEPALCGPHMTFDEHRCECVCKAPCPGDLIQHPENCSCFECKE
SLESCCQKHKIFHPDTCSCEDRCPFHTRTCASRKPACGKHWRSPKETRAQGLHSQENP
>XP_007642034.1 vascular endothelial growth factor D isoform X4 [Cricetulus griseus]
MYREWAVVNILMMSYLYLVQGFNSEHGPVKQSSQSMLERSEQQIRAASSLEELLQIAHSE
DWKLWRCRLKLKSLASMDSRSTSHRSTRFAATFYDTETLRVIDEEWQRTQCIPRETCVEV
ASELGKTTNTFFKPPCVNVFRCGGCCNEESVMCMNTSTSYISKQLFEISVPLTSVPELVP
VKIANHTGCKCLPTAPRHPYSIIRRSIQIPEGDQCSHSKKLCPIDMLWDNTKCTCVLQDE
NPLPGTEDHSYLQEPALCGPHMKFDEERCECVCKTSCPGDLIQHPENCSCFECKESLESC
CQKHKIFHPDTCSCVDRCPFHTRTCASRQPVYGKHCHFPNERKDQGLHSRESP
>XP_029096184.1 vascular endothelial growth factor D [Monodon monoceros]
MYRQWAVVNIFMMSSLQLVQSSSYEHGPVKRASRSMLEQSEQQIRAASGLEELLQITHFE
DWKLWRCRLKLKSLTSADSRSASHRSTRFAATFYDIETLKVIDEEWQRTQCSPRETCVEV
AGELGRSTDTFFKPPCVNVFRCGGCCNEESLVCVNTSTSYVSKQLFEISVPLTSVPELVP
VKVANHTGCKCLPTAPRHPYSIIRRSIQIPEEDRCSHSKKLCPIDMLWDSNKCKCVLQEE
NPLAGMEDHAHLQELALCSPHMKFDEDRCECVCKTPCPRDLIQHPENCSCIECRETLESC
CQKHKTFHPDTCSCEDRCPFHMRTCANGKPACPKHCRFPKEKRAAHGLHDRENP
>XP_029786778.1 vascular endothelial growth factor D [Suricata suricatta]
MYRQWAVVNIFVTSYLQLVLGSGDEHGPVKRASQSTLEGSEQQIRAASGLEELLRITHFE
DWKLWRCRLKLKSSPEPRSASHRATRFAATFYDLETLKVIDEEWQRTQCSPRETCVEVAS
ELGRSTDTFFKPPCVNVFRCGGCCNEESHVCMNTSTSYVSKQLFQISVPLTSAPELVPVK
VANHTGCKCLSTAPHPPYSIIRRSIQVAEEDHCSHSKKLCPIDMLWDSNKCKCVFREENP
LVGMEDAHSQEMALCGPHMKFDEDRCECVCKTPCPRQLIQHPENCSCIECRESLESCCKK
HKIFHPDTCSCEDRCPFHTRTCANGKPACAKHCCFPKEKRAAHGLRSQEIP
>XP_014926914.2 vascular endothelial growth factor D [Acinonyx jubatus]
MYRQWAVVNIFMMSYLHLAQGSSYEHGTVKRASRSTLERSEQQIRAASGLEELLRITHFE
DWKLWRCRLKLPSLTGTDSRSASHRATRFAATFYDLETLKVIDEEWQRTQCSPRETCVEV
ASELGRSTDTFFKPPCVNVFRCGGCCNEESHVCMNTSTSYISKQLFQISVPLTSVPELVP
VKVANHTGCKCLPTAPRHPYSIIRRSIQVPEEDQCSHSKKLCPIDMLWDSNKCKCVLREE
NPLVGMEEPSHLQELAVCGPHMKFDEDRCECVCKTPCPRDLIQHPENCSCIECRESLESC
CQKHKIFHPDTFSCEDRCPFHTRTCANGKPACAKHCRFPKEKRAAHGLHGQENP
>XP_028743591.1 vascular endothelial growth factor D isoform X2 [Peromyscus leucopus]
MYREWAVVNILMMSYVYLVQGFNSEHGPVKDLSFERSSQSMLERSEQQIRAASSLEELLR
IAHSEDWKRWRCRLKLKSLASMDSRSTSHRSTRFAATFYDTETLKVIDEEWQRTQCSPRE
TCVEVASELGKTTNTFFKPPCVNVFRCGGCCNEESVMCMNTSTSYISKQLFEISVPLTSV
PELVPVKIANHTGCKCLPTGPRHPYSIIRRSIQIPEEDQCSHSKKLCPIDMLWDNTKCEC
VLQDENPLPGTADLSYLQEPVLCGPHMKFDEDRCECVCKTSCAGDLIQHPENCSCFECKE
SLESCCQKHKIFHPETCSCEDRCPFHTRTCANRKPAYGKHWRFPKERRAQGLHSQENP
>XP_015298993.1 PREDICTED: vascular endothelial growth factor D [Macaca fascicularis]
MYREWVVVNIFMMLYVQLVQGSSNEHGPVKRSSQSTLERSEQQIRAASSLEELLRITHSE
DWKLWRCRLRLKSFTSMDSRSASHRSTRFAATFYDIETLKVIDEEWQRTQCSPRETCVEV
ASELGKSTNTFFKPPCVNVFRCGGCCNEESLICMNTSTSYISKQLFEISVPLTSVPELVP
VKVANHTGCKCLPTVPRHPYSIIRRSIQVPEDRCPHSKKLCPIDMLWDSNKCKCVLQEEN
PLAGTEDHPHLQEPALCGPHMTFDEDRCECVCKTPCPKDLIQHPKNCSCFECKESLETCC
QKHKLFHPDTCSCEDRCPFHTRPCANGKTACAKHCRFPKEKRAAQGPHGRENP
>XP_032629641.1 vascular endothelial growth factor D isoform X1 [Chelonoidis abingdonii]
MYKRWATLNIFMVSFLHFLQGSDYEYGPVKRASLSALERSEQLIRNAASLEELLRITHAE
DWKLWKCRLKLKSLSHLDSRSASHRSTRFAAAFYDIETLRVIDEEWQKTQCVPRETCVEV
AKELGTTTNKFFKPPCVSVFRCGGCCNEESLGCMNTSTTYVSKTLFEISVPLTSVPEPVP
VKIANHTGCRCLSTAQHHQYAIIRRSVQYPEEDGCPFTNKLCHSGLIWDSNKCECVVDKE
HPGRREGLPPLAELAKCGPHMEFDEDNCECICRWKCPTDFFQNKENCSCYLCSESQESCS
QKHKIFHAETCSCEDKCPFQPRTCSTAKPVCTKHCRCPKEKRSSHGSQSKENP
>XP_007466391.1 PREDICTED: vascular endothelial growth factor D [Lipotes vexillifer]
MYRQWAMVNIFMMSSLQLVQSSSYEHGPVKRASRSMLEQSEQQIRAASGLEELLQITHFE
DWKLWRCRLKLKSLTSADSRSASHRSTRFAATFYDIETLKVIDEEWQRTQCSPRETCVEV
AGELGRSTDTFFKPPCVNVFRCGGCCNEESLVCVNTSTSYVSKQLFEISVPLTSVPELVP
VKVANHTGCKCLPTAPRHPYSIIRRSIQIPEEDRCSHSRKLCPVDMLWDSNKCTCVLQEE
NPLARMEDHAHLQELALCGPHMKFDEDRCECVCKTPCPRDLIQHPENCSCIECRETLESC
CQKHKIFHPDTCSCEDRCPFHMRTCANGKPACPKHCRFPKEKRAAHGLHDRENP
>XP_004415445.1 PREDICTED: vascular endothelial growth factor D [Odobenus rosmarus divergens]
MYRQWAMLNVFMMSYLQLVQGSSYEHGPVKRASQSTLERSEQQIRAASGLEELLRITHFE
DWKLWRCRMKLKSVTSTDSRSASHRATRFAATFYDIETLKVIDEEWQRTQCSPRETCVEV
ASELGRSTDTFFKPPCVNVFRCGGCCNEESLVCMNTSTSYVSKQLFEISVPLTSVPELVP
IKVANHTGCKCLPTAPRHPYSIIRRSIQIPEEDHCSHSKKLCPIDMLWDGDKCKCVLQEE
NPLVGMEDHSHLQELALCGPHMKFDEDRCECVCKTLCPRDLIQHPENCSCMECRETLESC
CQKHKIFHAETCSCEDRCPFHTRTCANGKPACAKHCRFLKKKAACGLHGQENP
>XP_005701133.1 PREDICTED: vascular endothelial growth factor D [Capra hircus]
MYRQWAVVNIFMMSSLQLVQGSSYERGPVKRASRSMLERSEQQIRAASGLEELLQITHFE
DWKLWRCRLKLKSLTSTDSRSASHRSTRFAATFYDMETLKVIDEEWQRTQCSPRETCVEV
ASELGSSTDTFFKPPCVNVFRCGGCCNEESLVCVNTSTSYVSKQLFEISVPLTSVPELVP
VKVANHTGCKCFPTAPRHPFSIIRRSIQIPEEDRCSHSKKLCPVDMLWDSNKCKCVLQEE
NPLTGMEDHTHLQELALCGQHMKFDEDRCECVCKTPCPRDLIQHPENCSCIECRESLESC
CQKHKIFHPDTCSCEDRCPFHPRTCANGKPACPKHCRFPKEKRAARGLQDRENP
>XP_019273499.1 PREDICTED: vascular endothelial growth factor D [Panthera pardus]
MYRQWAVVNIFMMSYLHLAQGSSYEHGTVKRASRSTLERSEQQIRAASGLEELLRITHFE
DWKLWRCRLKLPSLTGTDSRSASHRATRFAATFYDLETLKVIDEEWQRTQCSPRETCVEV
ASELGRSTDTFFKPPCVNVFRCGGCCNEESRVCMNTSTSYISKQLFQISVPLTSVPELVP
VKVANHTGCKCLPTAPHHPYSIIRRSIQVPEEDHCSHSKKLCPIDMLWDSNKCKCVLREE
NPLVGMEEHSHLQELAVCGPHMKFDEDRCECVCKTPCPRDLIQHPENCSCIECRESLESC
CQKHKIFHPDTCSCEDRCPFHTRTCANGKPACAKHCRFPKEKRAAHGLHGQENP
>XP_032245418.1 vascular endothelial growth factor D [Phoca vitulina]
MYRQWAMLNVFMMSYLQLVQGSSYEHGPVKRTSRSTLERSEQQIRAASGLEELLRITHFE
DWKLWRCRLKLKSVTSTDSRSASHRATRFAATFYDIETLKVIDEEWQRTQCSPRETCVEV
ASELGRSTDTFFKPPCVNVYRCGGCCNEESLVCMNTSTSYVSKQLFEISVPLTSVPELVP
VKVANHTGCKCLPTAPRHSYSIIRRSIQIPEEDHCSHSKKLCPIDMLWDGDKCKCVLQEE
NPLVGMEDHSHLQELALCGPHMKFDEDRCECVCKTLCPRDLIQHPENCSCMECRETLESC
CQKHKIFHAETCSCEDRCPFHTRTCANGKPACAKHCRFLKKKAACGLHGQENP
>XP_010845815.1 PREDICTED: vascular endothelial growth factor D, partial [Bison bison bison]
RASRSMLERSEQQIRAASGLEELLQITHFEDWKLWRCRLKLKSLTSTDSRSASHRSTRFA
ATFYDMETLKVIDEEWQRTQCSPRETCVEVASELGSSTDTFFKPPCVNVFRCGGCCNEES
LVCVNTSTSYVSKQLFEISVPLTSVPELVPVKVANHTGCKCFPTAPRHPFSIIRRSIQIS
EEDRCSHSKKLCPVDMLWDSNKCKCVLQEENPLAGME
>XP_025713288.1 vascular endothelial growth factor D [Callorhinus ursinus]
MRLPFIPCRMDLYIAQALTKVFRCTPACTIPQVQGEAKIENRCYKPLLLQRASQSTLEWS
EQQIRAASGLEELLRITHFEDWKLWRCRMKLKSVTSTDSRSASHRATRFAATFYDIETLK
VIDEEWQRTQCSPRETCVEVASELGRSTDTFFKPPCVNVFRCGGCCNEESLVCMNTSTSY
VSKQLFEISVPLTSVPELVPVKVANHTGCKCLPTAPRHPYSIIRRSIQIPEEDHCSHSKK
LCPIDMLWDGDKCKCVLQEENPLVGMEDHSHLQELALCGPHMKFDEDRCECVCKTLCPRD
LIQHPENCSCMECRETLESCCQKHKIFHAETCSCEDRCPSHTRTCANGKPACAKHCRFLK
KKAACGLHGQDNP
>XP_007989293.1 PREDICTED: vascular endothelial growth factor D [Chlorocebus sabaeus]
MYREWVVVNIFMMLYVQLVQGSSNEHGPVKRSSQSTLERSEQQIRAASSLEELLRITHSE
DWKLWRCRLRLKSFTSVDSRSASHRSTRFAATFYDIETLKVIDEEWQRTQCSPRETCVEV
ASELGKSTNTFFKPPCVNVFRCGGCCNEESLICMNTSTSYISKQLFEISVPLTSVPELVP
VKVANHTGCKCLPTAPRHSYSIIRRSIQIPEEDRCSHSKKLCPIDMLWDSNKCKCVLQEE
NPLAGTEDHPHLQEPALCGPHMTFDEDRCECVCKTPCPKDLIQHPKNCSCFECKESLETC
CQKHKLFHPDTCSCEDRCPFHTRPCANGKTACAKHCRFPKEKRAAQGPHSRENP
>XP_021009637.1 vascular endothelial growth factor D [Mus caroli]
MYGEWGMGNILMMFYVYLVQGFRSEHGAVKDFSFERSSRSMLERSEQQIRAASSLEELLQ
IAHSEDWKLWRCRLKLKNLASMDARSASHRSTRFAATFYDTETLKVIDEEWQRTQCSPRE
TCIEVASELGKTTNTFFKPPCVNVFRCGGCCNEEGVMCMNTSTSYISKQLFEISVPLTSV
PELVPVKIANHTGCKCLPTGPRHPYSIIRRSIQIPEEDQCPHSKKLCPIDMLWDNTKCKC
VLQDETPLPGTEDHSYLQEPALCGPHMTFDEDRCECVCKAPCPADLIQHPENCSCFECKE
SLESCCQKHKIFHPDTCSCEDRCPFHTRTCASRKPACGKHWRFPKATRAQGLHSQENP
>XP_012640218.1 vascular endothelial growth factor D isoform X1 [Microcebus murinus]
MYREWAVVNIFMMFYVQLVQGSSNEHGPVKQSSRSMLERSEQQIRAASSLEELLGITHSE
DWKLWRCRLRLKSFTSMDSRSASHRSTRFAATFYDIETLKVIDEEWQRTQCSPRETCVEV
ASELGRSTNTFFKPPCVNVFRCGGCCNEESLICMNTSFSYISKQLFEISVPLTSVPELVP
IKVANHTGCKCLPTASRHPYSIIRRSIQIPEEDSCSHSKKLCPIDMLWDSNKCECVLQEE
NPLAGTEDHSYIQEPALCEPHMKFDEDRCECVCKTPCPKDFIQHPKNCSCLECKESLESC
CQKHKLFHPDTCSCEDRCPFHTRPCTNGKPVCAKHCRFLKEKRAAQGPHSQENP
>XP_028379045.1 vascular endothelial growth factor D [Phyllostomus discolor]
MFKMYRQWAVVNIFMMSYLQLVQDSSYEHGPVKRTQQSMLERSEQQIRAASGLEELLQIT
HFEDWKLWRCRLKLKSFASPDSRSASHRSTRFAATFYDVETLKVIDEEWQRTQCSPRETC
VEVASELGSSTNRFFKPPCVNVFRCGGCCNEESVICMNTSTSYVSKQLFEISVPLTSVPE
LVPVKVANHTGCKCFSMAPSHPYPIIRRSIQVPEEDRCSHAKKLCPIDMLWDSNKCKCVL
QEENPLAGMEDHSHLQELALCGPHMKFDEDRCECVCKTPCPRDLIQHPENCSCIECRESM
ESCCRKHKVFHPDTCSCEDGCPFHTRMCTNAKPACAKHCRFPKDKMPTHGLHGQENP
>XP_008586839.1 PREDICTED: vascular endothelial growth factor D [Galeopterus variegatus]
MYREWAVVNIFMVSYMQLVKGSSNEHGPVKRSSWSMLERSEQQIRAASNLEELLRITHSE
DWKLWRCRLKLKSFTSMDTRSASHRSTRFAATFYDIDTLKVIDEEWQRTQCSPRETCVEV
ASELGKTTDTFFKPPCVNVFRCGGCCNEESLICMNTSTSYISKQLFEISVPLTSVPELVP
VKVANHTGCKCLPTAPRHPYSIIRRSIQIPEEDRCSHSKKLCPIDMLWDNNKCKCVLQEE
DPLAGTEDLSHLQEPALCGPHMKFDEDRCECVCKTPCPRDLIQHPENCSCFECKESLESC
CQKHKIFHPDTCSCEDKCPFHTRTCVNGKPACAKHCRFPKEKRAAQGLHSREDP
>XP_011733494.1 vascular endothelial growth factor D [Macaca nemestrina]
MYREWVVVNIFMMLYVQLVQGSSNEHGPVKRSSQSTLERSEQQIRAASSLEELLRITHSE
DWKLWRCRLRLKSFTSMDSRSASHRSTRFAATFYDIETLKVIDEEWQRTQCSPRETCVEV
ASELGKSTNTFFKPPCVNVFRCGGCCNEESLICMNTSTSYISKQLFEISVPLTSVPELVP
VKVANHTGCKCLPTVPRHPYSIIRRSIQVPEDRCSHSKKLCPIDMLWDSNKCKCVLQEEN
PLAGTEDHPHLQEPALCGPHMTFDEDRCECVCKTPCPKDLIQHPKNCSCFECKESLETCC
QKHKLFHPDTCSCEDRCPFHTRPCANGKTACAKHCRFPKEKRAAQGPHGRENP
>XP_520946.2 vascular endothelial growth factor D [Pan troglodytes]
MYREWVVVNIFMMLYVQLVQGSSNEHGPVKRSSQSTLERSEQQIRAASSLEELLRITHSE
DWKLWRCRLRLKSFTSMDSRSASHRSTRFAATFYDIETLKVIDEEWQRTQCSPRETCVEV
ASELGKSTNTFFKPPCVNVFRCGGCCNEESLICMNTSTSYISKQLFEISVPLTSVPELVP
VKVANHTGCKCLPTAPRHPYSIIRRSIQIPEEDRCSHSKKLCPIDMLWDSNKCKCVLQEE
NPLAGTEDHSYLQEPALCGPHMMFDEDRCECVCKTPCPKDLIQHPKNCSCFECKESLETC
CQKHKLFHPDTCSCEDRCPFHTRPCASGKTACAKHCRFPKEKRAAQGPHSRKNP
>XP_010364370.1 vascular endothelial growth factor D [Rhinopithecus roxellana]
MYREWVVVNIFMMLYVQLVQGSSNEHGPVKRSSQSTLERSEQQIRAASSLEELLRITHSE
DWKLWRCRLRLKSFTSIDSRSASHRSTRFAATFYDIETLKVIDEEWQRTQCSPRETCVEV
ASELGKSTNTFFKPPCVNVFRCGGCCNEESLICMNTSTSYISKQLFEISVPLTSVPELVP
VKVANHTGCKCLPTAPRHPYSIIRRSIQIPEEDRCSHSKKLCPIDMLWDSNKCKCVLQEE
NPLAGTEDHSHLQEPALCGPHMTFDEDRCECVCKTPCPKDLIQHPKNCSCFECKESLETC
CRKHKLFHPDTCSCEDRCPFHTRPCANGKTACAKHCRFPKEKRAAQGPHSRENP
>XP_024096500.1 vascular endothelial growth factor D [Pongo abelii]
MYREWVVVNIFMMLYVQLVQGSSNEHGPVKRSSQSTLERSEQQIRAASSLEELLRITHSE
DWKLWRCRLRLKSFTSMDSRSASHRSTRFAATFYDIETLKVIDEEWQRTQCSPRETCVEV
ASELGKSTNTFFKPPCVNVFRCGGCCNEESLICMNTSTSYISKQLFEISVPLTSVPELVP
VKVANHTGCKCLPTAPRHPYSIIRRSIQIPEEDRCSHSKKLCPIDMLWDSNKCKCVLQEE
NPLAGTEDHSHLQEPALCGPHMMFDEDRCECVCKTPCPKDLIQHPKNCSCFECKESLETC
CQKHKLFHPDTCSCEDRCPFHTRTCANGKTACAKHCRFPKEKRAAQGPHSRKNP
>XP_007174294.1 vascular endothelial growth factor D [Balaenoptera acutorostrata scammoni]
MYRQWAVVNIFMMSSLQLVQGSSYEHGPVKRASRSMLEQSEQQIRAASGLEELLQITHFE
DWKLWRCRLKLKSLTGADSRSASHRSTRFAATFYDIETLKVIDEEWQRTQCSPRETCVEV
ARELGRSTDTFFKPPCVNVFRCGGCCNEESLVCVNSSTSYVSKQLFEISVPLTSVPELVP
VKVANHTGCKCLPTAPRHPYSIIRRSIQIPEEDRCSHSKKLCPIDMLWDSNKCKCVLQEE
NPLAGMEDHAHLQELALCGPHMKFDEDRCECVCKTPCPRDLIQHPENCSCIECRETLESC
CQKHKIFHPDTCSCEDRCPFHMRTCANGKPACPKHCRFPKEKRASHGLHDRENP
>XP_006194260.1 vascular endothelial growth factor D [Camelus ferus]
MYRRWAVVNIFMMSSLQLVQGASFEHGPVKRAYRSMLERSEQQIRAASGLEELLQITHFE
DWKLWRCRLKLKSLTSSDSRSSPHRSTRFAATFYDIETLKVIDEEWQRTQCSPRETCVEV
ASELGRSTDTFFKPPCVNVFRCGGCCNEESLVCVNTSTSYVSKQLFQISVPLTSVPELVP
VKVANHTGCKCLSTAPRHPYSIIRRSIQIPEEDRCSHSKKLCPVDMLWDSNKCKCILQDE
NPLPGMEEHAPLQELALCGPHMKFDEDRCECVCKTPCPRDLVQHPENCSCIECRESLESC
CQKHKTFHPDTCSCEDRCPFHTRTCTNGKPACPKHCRFPKEKRATHGPHSRENP
>XP_011891214.1 PREDICTED: vascular endothelial growth factor D [Cercocebus atys]
MYREWVVVNIFMMLYVQLVQGSSNEHGPVKRSSQSTLERSEQQIRAASSLEELLRITHSE
DWKLWRCRLRLKSFTSMDSRSASHRSTRFAATFYDIETLKVIDEEWQRTQCSPRETCVEV
ASELGKSTNTFFKPPCVNVFRCGGCCNEESLICMNTSTSYISKQLFEISVPLTSVPELVP
VKVANHTGCKCLPTVPRHPYSIIRRSIQVPEEDRCSHSKKLCPIDMLWDSNKCKCVLQEE
NPLAGTEDHPHLQEPALCGPHMMFDEDRCECVCKTPCPKDLIQHPKNCSCFECKESLETC
CQKHKLFHPDTCSCEDRCPFHTRPCANGKTACAKHCRFPKEKRAAQGPHSRENP
>XP_027464765.1 vascular endothelial growth factor D [Zalophus californianus]
MYRQWAMLNVFMMSSLQLVQGSSYEHGPVKRASQSTLEWSEQQIRAASGLEELLRITHFE
DWKLWRCRMKLKSVTSTDSRSASHRATRFAATFYDIETLKVIDEEWQRTQCSPRETCVEV
ASELGRSTDTFFKPPCVNVFRCGGCCNEESLVCMNTSTSYVSKQLFEISVPLTSVPELVP
VKVANHTGCKCLPTAPRHPYSIIRRSIQIPEEDHCSHSKKLCPIDMLWDGDKCKCVLQEE
NPLVGMEDHSHLQELALCGPHMKFDEDRCECVCKTLCPRDLIQHPENCSCMECRETLESC
CQKHKIFHAETCSCEDRCPSHTRTCANGKPACAKHCRFLKKKAACGLHGQENP
>XP_008153147.1 vascular endothelial growth factor D isoform X1 [Eptesicus fuscus]
MYRQWAVVNIFMMFSLQLVQDSSDEHGSMKRSMLEQSEQQIRAASGLEELLQITHFEDWK
LWRCRLKLKSFTTPDSRSASHRSTRFAATFYDIETLKVIDEEWQRTQCSPRETCVEVASE
LGSSTNRFFKPPCVNVFRCGGCCNEESVICMNTSTSYVSKQLFEISVPLTSVPELVPVKV
ANHTGCKCLSTAPSHPYPIIRRSIEVTEEDGCSHSKKLCPIDMLWDSSKCKCVLQEENPL
AGMEDPSHLQELTLCGPHMKFDEDSCECVCKTTCPGDLIQHPENCSCIECRESLESCCRK
HKVFHPDTCSCEDGCPFHTRMCTNAKSACAKHCRFPKEKRPTHELHSQENP
>XP_010594073.1 vascular endothelial growth factor D [Loxodonta africana]
MCRKWAVANVFMVSYLHLVQGFSYEHGPVKRTSRSILERSEQQIRAASSLEELLRITHSE
DWKLWRCRLKLKGFTSMDSRSASHRSTRFAATFYDIETLKVIDEEWQRTQCSPRETCVEV
ASELGQSTNTFFKPPCVNVFRCGGCCNEESLVCVNTSTSYVSKQLFEISVPLTSAPELVP
VKVANHTGCKCLSTAPRHPYSIIRRSVQLSEEDRCPHSKKLCPMDMLWDNSKCKCVLREE
KPLGGMEDHTHLRELTLCGLHMKFDEDRCECVCKAPCPRDLIQHPENCSCFECRESLESC
CQKQKIFHPDTCSCEDKCPFHTRPCANGKPACAKHCRFPKEKRAAHGLRSRTNP
>XP_027691203.1 vascular endothelial growth factor D isoform X1 [Vombatus ursinus]
MYTQWAIVNIFMVSYLHLLQGSNYQHGPVKRAPQSLLERSEQQILAASSLEELLRITHSE
DWKLWKCRLKIKSLASMDSRSASHRSTRFAATFYDIETLKVIDEEWQRTQCTPRETCVEV
AKELGKSTNTFFKPPCVNVFRCGGCCNEESLLCINTSTSYVSKQLFEITVPLTTVPELVP
VKVANHTGCKCQSATQHHPYSIIRRSIQIPEEDRCPNTKKVCPGELTWDSNKCKCVTQEE
SPLNGMEEHFHLQELAICGPHRKFDEDHCECVCKMPCPDDLIQNPENCSCFKCQESMESC
CQKQKIFHPDTCSCEDRCPFHTRTCINGKSICARHCRFLRDKKGPHGLHGRVNP
>XP_003917484.1 vascular endothelial growth factor D isoform X1 [Papio anubis]
MYREWVVVNIFMMLYVQLVQGSSNEHGPVKRSSQSTLERSEQQIRAASSLEELLRITHSE
DWKLWRCRLRLKSFTSMDSRSASHRSTRFAATFYDIETLKVIDEEWQRTQCSPRETCVEV
ASELGKSTNTFFKPPCVNVFRCGGCCNEESLICMNTSTSYISKQLFEISVPLTSVPELVP
VKVANHTGCKCLPTVPRHPYSIIRRSIQVPEEDRCSHSKKLCPIDMLWDSNKCKCVLQEE
NPLAGTEDHPHLQEPALCGPHMTFDEDRCECVCKTPCPKDLIQHPKNCSCFECKESLETC
CQKHKLFHPDTCSCEDRCPFHTRPCANGKTACAKHCRFPKEKRAAQGPHSRENP
>XP_033003260.1 vascular endothelial growth factor D [Lacerta agilis]
MYKPWTTVNIFIVSFLHLLQGSEHGSVKRTSLSALEWSEQQIRKAASLEELLRITHSEDW
KLWKCRLKLKGMATLDSRSASHRSTRFAAAFYDIEILKVIDEEWQRTQCVPRETCVEVAK
ELGTATNKFFKPPCVNVYRCGGCCNEESLSCVNTSTSYISKMLFEISVPLTNVPDPIQVK
IANHTGCKCLTNAQRPSYTIIRRSVQYPEEDSCPQINKLCHSGWMWDSDKCECVVDKDRP
GRREGFPPLAELAMCAPNMNFDEENCECICKWKCTGNLFQNKENCSCYLCTENQDSCLQK
HKEFNAETCSCEDKCPFQARMCPTTRPACSRHCCRPRGGRSPHGSQSRETP
>XP_032186779.1 vascular endothelial growth factor D [Mustela erminea]
MYRQWAVLNVFMMSSLQLVQGSSYEHGPVKRASRSTLERSEQQIRAASGLEELLRITHLE
DWKLWRCRLKLKSLTSTDSRSASHRATRFAATFYDIETLKVIDEEWQRTQCSPRETCVEV
ASELGRSTDTFFKPPCVSVFRCGGCCNEESLVCMNTSTSYVSKQLFEISVPLTSVPELVP
VKVANHTGCKCLPTAPRHPYTIIRRSIQTPEEDHCSHSKKLCPIDMLWDSDKCKCVLQEE
NPLGMEDHSHLQELALCGPHMKFDEDRCECVCKTPCPRDLIQHPENCSCLECRESLESCC
QKHKIFHADTCSCEDRCPFHTRTCANGKPACAKHCRFPKEKKAAYGLHGQENP
>XP_025842494.1 vascular endothelial growth factor D [Vulpes vulpes]
MYRQWAVVNVFMMSYLQLVHSSSYEHGPVKRASRSTLERSEQQIRAASGLEELLRITHFE
DWKLWRCRLKLKSLTSTDSRSASHRATRFAATFYDIETLKVIDEEWQRTQCSPRETCVEV
ASELGRSTDTFFKPPCVNVFRCGGCCNEESLVCMNTSTSYVSKQLFEISVPLTSVPELVP
VKVANHTGCKCLPTAPRHPYSIIRRSIQIPEEDHCSHSKQLCPVDMLWDSDKCKCVLQEE
NPLVGMEDHSHLQELALCGPHMKFDDDRCECVCKTPCPRDLIQHPENCSCMECRESLESC
CQKHKIFHADTCSCEDRCPFHTRTCAHGRPACAKHCRFPKEKRAAYGLHGQENP
>XP_002762692.1 PREDICTED: vascular endothelial growth factor D isoform X1 [Callithrix jacchus]
MYREWVLVNIFMMLYVQLVQGSSNEQGPVKQSSRSILERSEQQIRAASSLEELLRITHSE
DWKLWRCRVRLKSFTSMDSRSASHRSTRFAATFYDIKTLKVIDEEWQRTQCSPRETCVEV
ASEVGKSTNTFFKPPCVTVFRCGGCCNEESLVCMNTSTSYISKQLFEISVPLTSVPEIVP
VKVANHTGCKCLPTAPRHPVGSSIIRRSIQIPEEDHCSHPKKLCPIDMLWDRNNCKCVLQ
EENPLAGTEDQSHLQEPALCGPHMKFDEDRCECVCKTPCPKDLIQHPKNCSCFECKESLE
SCCQKHKLFHPDTCSCEDRCPFHTRSCANGKPACAKHCRFLKEKKAAQGPHSQQNP
>XP_032141849.1 vascular endothelial growth factor D isoform X1 [Sapajus apella]
MYGEWVAVNIFMMLYVQLVQGSSNEQGPVKQSSQSILERSEQQIRAASSLEELLRITHSE
DWKLWRCRVRFKSFTSMDSRSASHRSTRFAATFYDIKTLKVIDEEWQRTQCSPRETCVEV
ASEVGKSTNTFFKPPCVNVFRCGGCCNEESLVCMNTSTSYISKQLFEISVPLTSVPEIVP
VKVANHTGCKCLPTAPRHPIGSSIIRRSIQIPKEDRCSHPKKLCPIDMLWDSNNCKCVLQ
EENPLAGAEDQTHLQEPALCGPYMKFDEDRCECVCKTPCPKDLIQHRKNCSCFECKESLE
SCCQKHKLFHPDTCSCVDRCPFHTRPCANGKPACAKHCRFLKEKKAAQGPHSQQNP
>XP_032967903.1 vascular endothelial growth factor D [Rhinolophus ferrumequinum]
MYRQWALLNIFMMSYLQLVQGSSYERGPVKRSMLEQSEQQIRAASGLEELLRITHFEDWK
LWRCRLKLKSFTSTDSRSASHRSTRFAATFYDIETLKVIDEEWQRTQCSPRETCVEVASE
LGRSTNRFFKPPCVNVFRCGGCCNEESLICMNTSTSYVSKQLFEISVPLTSVPELVPVKV
ANHTGCKCLSTAPRHPYSIIRRSIQVPEEDRCSHSKKLCPIDMLWDSNKCKCVLQEENPL
AGMEDHSHLQELTLCGPHMKFDEDQCECVCKTSCPGNLIQLPENCSCIECRESLESCCQK
HKIFHPDTCSCEDRCPFHTRTCTNAKPACAKHCRFPKDKRAAHGLHSRENP
>XP_026951548.1 vascular endothelial growth factor D [Lagenorhynchus obliquidens]
MYRQWAVVNIFMMSSLQLVQSSSYEHGPVKRASRSMLEQSEQQIRAASGLEELLQITHFE
DWKLWRCRLKLKSLTSADSRSASHRSTRFAATFYDIETLKVIDEEWQRTQCSPRETCVEV
AGELGRSTDTFFKPPCVNVFRCGGCCNEESLVCVNSSTSYVSKQLFEISVPLTSVPELVP
VKVANHTGCKCLPTAPRHPYSIIRRSVQIPEEDRCSHSKKLCPIDMLWDSNKCKCVLQEE
NPLAGMEDDAHLQELALCGPHMKFDEDRCECVCKTPCPRDLIQHPENCSCIECRETLESC
CQKHKIFHPDTCSCEDRCPFHMRTCANGKPACPKHCRFPKERRAAHGLHDRENP
>XP_010966297.1 PREDICTED: vascular endothelial growth factor D [Camelus bactrianus]
MYRRWAVVNIFMMSSLQLVQGASFEHGPVKRAYRSMLERSEQQIRAASGLEELLQITHFE
DWKLWRCRLKLKSLTSSDSRSSPHRSTRFAATFYDIETLKVIDEEWQRTQCSPRETCVEV
ASELGRSTDTFFKPPCVNVFRCGGCCNEESLVCVNTSTSYVSKQLFQISVPLTSVPELVP
VKVANHTGCKCLSTAPRHPYSIIRRSIQIPEEDRCSHSKKLCPVDMLWDSNKCKCILQDE
NPLPGMEEHAPLQELALCGPHMKFDEDRCECVCKTPCPRDLVQHPENCSCIECRESLESC
CQKHKTFHPDTCSCEDRCPFHTRTCTNGKPACPKHCRFPKEKRATHGPHSRENP
>XP_003218906.1 PREDICTED: vascular endothelial growth factor D [Anolis carolinensis]
MYKPWIVVNIVIVSYLHLLRGTEHGSVKRTALSALEWSEQQIRKAASLEELLRITHSEDW
KLWKCRLKLKSVAALDSRSASHRSTRFAAAFYDIEMLKVIDEEWQRTQCVPRETCIEVAK
ELGAGTNKFFKPPCVNVYRCGGCCNEENLSCMNTSTSYVSKMLFEISVPLTNVPDPIEVK
IANHTGCMCLTNIQRQSYSVIRRSVQDPEDDRCPHINRLCHEGWIWDSSKCECIIDKDHP
GRKEGLPSLAELAMCAPNMDFDEENCECICKWKCSGNLFQNKENCSCYLCTESQESCFQK
HKTFNAETCSCEEKCPFQSRMCPTTRPTCSRHCRCLRGGRVPHGSQSRENP
>XP_004063894.1 vascular endothelial growth factor D [Gorilla gorilla gorilla]
MYREWVVVNIFMMLYVQLVQGSSNEHGPVKRSSQSTLERSEQQIRAASSLEELLRITHSE
DWKLWRCRLRLKSFTSMDSRSASHRSTRFAATFYDIETLKVIDEEWQRTQCSPRETCVEV
ASELGKSTNTFFKPPCVNVFRCGGCCNEESLICMNTSTSYISKQLFEISVPLTSVPELVP
VKVANHTGCKCLPTAPRHPYSIIRRSIQIPEEDRCSHSKKLCPIDMLWDSNKCKCVLQEE
NPLAGTEDHSHLQEPALCGPHMMFDEDRCECVCKTPCPKDLIQHPKNCSCFECKESLETC
CQKHKLFHPDTCSCEDRCPFHTRPCASGKTACAKHCRFPKEKRAAQGPHSRKNP
>XP_024425735.1 vascular endothelial growth factor D [Desmodus rotundus]
MYRHWAVVNIFMMSYLQLVQDSSYEHGPVKASSQSVLERSEQQIRAASGLEELLQITHFE
DWKLWRCRLKLKSFASPDSRSASHRSTRFAATFYDIETLKVIDEEWQRTQCSPRETCVEV
ASELGSTTNRFFKPPCVNVFRCGGCCNEESVICMNTSTSYVSKQLFEISVPLTSVPELVP
VKVANHTGCKCLSMAPSHPYPIIRRSIQVPEEDRCPHSKKLCPVDMLWDSNECKCVLQEE
NPLAGMEDHSRLQELALCGPHMKFDEDRCECVCKTPCPRDLIQHPENCSCIECRESMESC
CRKHKVFHPDTCSCEDGCPFHTRMCTNAKPACAKHCRFPKDKRPTHGLHGQENP
>XP_014428953.1 vascular endothelial growth factor D [Pelodiscus sinensis]
MYKPWATLNVFMVSVLHLLQASDYEYGPVKRASLSALERSEQLIRNAASLEELLRITHSE
DWKLWKCRLKLKSLSHLDSRSASHRSTRFAAAFYDIETLRVIDEEWQKTQCVPRETCVEV
AKELGTTTNKFFKPPCVNVFRCGGCCNEESLGCMNTSTTYVSKTLFEISVPLTSVPEPVP
VKIANHTGCRCLSTAQHHQYAIIRRSVQYPEEDGCPFTNKLCHGGLIWDSKKCECVVDKE
HPSRREGLPPLAELAKCGPHMEFDEDNCECICRWKCPTHFFQNKENCSCYLCRESQESCS
QKHKIFHSETCSCEDKCPSQPRMCSTAKPVCTKHCRCPKEKRSSHGSQSKENP
>XP_008839102.1 vascular endothelial growth factor D isoform X1 [Nannospalax galili]
MYREWAVVNIFMMSYVHLVQGFSHERGPVKRSFQSMLERSEQQIRAASSLEELLRITHSE
DWKLWRCRLKLKSLTSMDSRSTSHRSTRFAATFYDIETLKVIDEEWQRTQCSPRETCVEV
ASELGMTTNTFFKPPCVNVFRCGGCCNDESVICMNTSTSYISKQLFEISVPLTSVPELVP
VKVANHTGCKCLPTAPRHPYSIIRRSIQNPEEDRCSHPKKLCPIDMLWDNTKCKCVLQEE
HPLVGTEDYPHLQEPALCGPQMKFDEDRCECVCKTPCPREFIQHPENCSCFECKESLESC
CQKHKVFHPDTCSCEDRCPFHTRTCASRKPACAKHCRFPKDKRAAQGLHSQETP
>XP_005287847.1 vascular endothelial growth factor D [Chrysemys picta bellii]
MYKPWATLNIFMVSFLHLLQGSDYDYGPVKRASLSALERSEQLIRNAASLEELLRITHAE
DWKLWKCRLKLKSLSHLDSRSASHRSTRFAAAFYDIETLRVIDEEWQKTQCVPRETCVEV
AKELGTTTNKFFKPPCVNVFRCGGCCNEESLGCMNTSTTYVSKTLFEISVPLTSVPEPVP
VKIANHTGCRCLSTAQHHQYAIIRRSVQYPEEDGCPFTNKLCHSGLIWDSNKCECVVDKE
HPGRREGLPPLAELAKCGPHMEFDEDNCECICRWKCPTDFFQNKVNCSCYLCRESQESCS
QKHKIFHAETCSCEDKCPFQPRTCSTAKPVCTKHCRCPKEKRSSHGSQSKENP
>XP_028583463.1 vascular endothelial growth factor D isoform X1 [Podarcis muralis]
MYKPWTTVNIFIVSFLHLLQGSEHGSVKRTSLSALEWSEQQIRKAASLEELLRITHSEDW
KLWKCRLKLKGMAALDSRSASHRSTRFAAAFYDIEILKVIDEEWQRTQCVPRETCVEVAK
ELGTATNKFFKPPCVNVYRCGGCCNEESLSCVNTSTSYISKMLFEISVPLTNVPDPIQVK
IANHTGCKCLTNAQRPSYTIIRRSVQYPEEDSCPQINKLCRSGWMWDSDKCECVVDKDHP
GRREGLPPLAELAMCAPNMNFDEENCECICKWKCTGNLFQNKENCSCYLCTENQDSCLQK
HKEFNAETCSCEDKCPFQARMCPTARPACSRHCCRPRGGRSPHGSQSRETP
>XP_022374173.1 vascular endothelial growth factor D [Enhydra lutris kenyoni]
MYRQWAVLNVFMMSSLQLVQGSSYEHGPVKRASRSTLERSEQQIRAASGLEELLRITHLE
DWKLWRCRLKLKSLTSTDSRSASHRATRFAATFYDIETLKVIDEEWQRTQCSPRETCVEV
ASELGRSTNTFFKPPCVSVFRCGGCCNEESLVCMNTSTSYVSKQLFEISVPLTSVPELVP
VKVANHTGCKCLPTAPRHPYTIIRRSIQIPEEDHCSHSKKLCPIDMLWDSDKCKCVLQEE
NPLVGMEDHSHLQELALCGPHMKFDEDRCECVCKTPCPRDLIQHPENCSCLECRESLESC
CQKHKIFHADTCSCEDRCPFHTRTCANGKPACAKHCRFPKEKKAAYGLHSQENP
>XP_030703989.1 vascular endothelial growth factor D [Globicephala melas]
MYRQWAVVNVFMMSSLQLVQSSSYEHGPVKRASRSMLERSEQQIRAASGLEELLQITHFE
DWKLWRCRLKLKSLTSADSRSASHRSTRFAATFYDIETLKVIDEEWQRTQCSPRETCVEV
AGELGRSTDTFFKPPCVNVFRCGGCCNEESLVCVNSSTSYVSKQLFEISVPLTSVPELVP
VKVANHTGCKCLPTAPRHPYSIIRRSVQIPEEDRCSHSKKLCPIDMLWDSNKCKCVLQEE
NPLAGMEDHAHLQELALCGPHMKFDEDRCECVCKTPCPRDLIQHPENCSCIECRETLESC
CQKHKIFHPDTCSCEDRCPFHMRTCANGKPACPKHCRFPKQRRAAHGLHDRENP
>XP_004021978.1 vascular endothelial growth factor D isoform X1 [Ovis aries]
MYRQWAVVNIFMMSSLQLVQGSSSERGPVKRASRSMLERSEQQIRAASGLEELLQITHFE
DWKLWRCRLKLKSLTSTDSRSASHRSTRFAATFYDMETLKVIDEEWQRTQCSPRETCVEV
ASELGSSTDTFFKPPCVNVFRCGGCCNEESLVCVNTSTSYVSKQLFEISVPLTSVPELVP
VKVANHTGCKCFPTAPRHPFSIIRRSIQIPEEDRCSHSKKLCPVDMLWDSNKCKCVLQEE
NPLTGMEDHTHLQELALCGQHMKFDEDRCECVCKTPCPRDLIQHPENCSCIECRESLESC
CQKHKIFHPDTCSCEDRCPFHPRTCANGKPACPKHCRFPKEKRATHGLQDRENP
>XP_027970798.1 vascular endothelial growth factor D [Eumetopias jubatus]
MLNVFMMSYLQLVQGSSYEHGPVKQAADLHLSVHLPQYHPAAAVVPRCPPHPALKLPSAH
IFQLPRKTKIQKPQARQEKIQVPNNGPTTRASQSTLEWSEQQIRAASGLEELLRITHFED
WKLWRCRMKLKSVTSTDARSASHRATRFAATFYDIETLKVIDEEWQRTQCSPRETCVEVA
SELGRSTDTFFKPPCVNVFRCGGCCNEESLVCMNTSTSYVSKQLFEISVPLTSVPELVPV
KVANHTGCKCLPTAPRHPYSIIRRSIQIPEEDHCSHSKKLCPIDMLWDGDKCKCVLQEEN
PLVGMEDHSHLQELALCGPHMKFDEDRCECVCKTLCPRDLIQHPENCSCMECRETLESCC
QKHKIFHAETCSCEDRCPSHTRTCANGKPACAKHCRFLKKKAACGLHGQENP
>NP_004460.1 vascular endothelial growth factor D preproprotein [Homo sapiens]
MYREWVVVNVFMMLYVQLVQGSSNEHGPVKRSSQSTLERSEQQIRAASSLEELLRITHSE
DWKLWRCRLRLKSFTSMDSRSASHRSTRFAATFYDIETLKVIDEEWQRTQCSPRETCVEV
ASELGKSTNTFFKPPCVNVFRCGGCCNEESLICMNTSTSYISKQLFEISVPLTSVPELVP
VKVANHTGCKCLPTAPRHPYSIIRRSIQIPEEDRCSHSKKLCPIDMLWDSNKCKCVLQEE
NPLAGTEDHSHLQEPALCGPHMMFDEDRCECVCKTPCPKDLIQHPKNCSCFECKESLETC
CQKHKLFHPDTCSCEDRCPFHTRPCASGKTACAKHCRFPKEKRAAQGPHSRKNP
>XP_030429302.1 vascular endothelial growth factor D isoform X1 [Gopherus evgoodei]
MYKRWATLNIFMVSFLHFLQGSDYEYGPVKRASLSALERSEQLIRNAASLEELLRITHAE
DWKLWKCRLKLKSLSHLDSRSASHRSTRFAAAFYDIETLRVIDEEWQKTQCMPRETCVEV
AKELGTTTNKFFKPPCVNVFRCGGCCNEESLGCMNTSTTYVSKTLFEISVPLTSVPEPVP
VKIANHTGCRCLSTAQHHQYAIIRRSVQYPEEDGCPFTNKLCHSGLIWDSNKCECVVDKE
HPGRREGLPPLAELAKCGPHMEFDEDNCECICRWKCPTDFFQNKENCSCYLCRESQESCS
QKHKIFHAETCSCEDKCPFQPRTCSTAKPVCTKHCRCPKEKRSSHGSQSKETP
>XP_548869.2 vascular endothelial growth factor D [Canis lupus familiaris]
MYRQWAVVNVFMMSYLQLVHSSSYEHGPVKRASRSTLERSEQQIRAASGLEELLRITHFE
DWKLWRCRLKLKSLTSTDSRSASHRATRFAATFYDIETLKVIDEEWQRTQCSPRETCVEV
ASELGRSTDTFFKPPCVNVFRCGGCCNEESLVCMNTSTSYVSKQLFEISVPLTSVPELVP
VKVANHTGCKCLPTAPRHPYSIIRRSIQIPEEDHCSHSKQLCPVDMLWDSDKCKCVLQEE
NPLVGMEDHSHLQELALCGPHMKFDDDRCECVCKTPCPRDLIQHPENCSCMECRESLESC
CQKHKIFHADTCSCEDRCPFHTRTCAHGRPACAKHCRFPKEKRAAYGFHGQENP
>XP_025292868.1 vascular endothelial growth factor D [Canis lupus dingo]
MYRQWAVVNVFMMSYLQLVHSSSYEHGPVKRASRSTLERSEQQIRAASGLEELLRITHFE
DWKLWRCRLKLKSLTSTDSRSASHRATRFAATFYDIETLKVIDEEWQRTQCSPRETCVEV
ASELGRSTDTFFKPPCVNVFRCGGCCNEESLVCMNTSTSYVSKQLFEISVPLTSVPELVP
VKVANHTGCKCLPTAPRHPYSIIRRSIQIPEEDHCSHSKQLCPVDMLWDSDKCKCVLQEE
NPLVGMEDHSHLQELALCGPHMKFDDDRCECVCKTPCPRDLIQHPENCSCMECRESLESC
CQKHKIFHADTCSCEDRCPFHTRTCAHGRPACAKHCRFPKEKRAAYGFHGQENP
>XP_028617969.1 vascular endothelial growth factor D isoform X3 [Grammomys surdaster]
MYGEWAVVNIFMMFYMCLVQGFNSQHGAVKDFSFERSSRSVLERSEQQIRAASSLEELLQ
IAHSEDWKLWRCRLKLKSLASMDSRSTSHRSTRFAATFYDTETLKVIDEEWQRTQCSPRE
TCVEVASELGKTTNTFFKPPCVNVFRCGGCCNEESVMCMNTSTSYISKQLFEISVPLTSV
PELVPVKIANHTGCKCLPTGPRHPYSIIRRSIEIPEEDQCPHSKKLCPIDMLWDNTKCKC
VLQDENPLPETEEHSYLQEPALCGPHMTFDEDRCECVCKAPCPGGLIQHPENCSCFECKE
NLESCCQKHKIFHPDTCSCEDRCPFHTRTCASRKPACGKYWCFPKETRAQGLHSQENP
>XP_020769065.1 vascular endothelial growth factor D [Odocoileus virginianus texanus]
MYRQWAVVNIFMMSSLQFVQGSSYERGPVKRASRSMLERSEQQIRAASGLEELLQITHFE
DWKLWRCRLKLKSLTSTDSRSASHRSTRFAATFFDMETLKVIDEEWQRTQCSPRETCVEV
ASELGSSTDTFFKPPCVNVFRCGGCCNEESLVCVNTSTSYVSKQLFEISVPLTSVPELVP
VKVANHTGCKCFPTAPRHPFSIIRRSIQIPEEDRCSHSKKLCPVDMLWDSNKCKCVLQEE
NPLAGMEDHTHLQELALCGQHMKFDEDRCECVCKTPCPRDLIQHPENCSCIECRESLESC
CQKHKIFHPDTCSCEDRCPFHPRTCANGKPACPKHCRFPKEKRATHGLHDRENP
>XP_003920394.1 PREDICTED: vascular endothelial growth factor D isoform X1 [Saimiri boliviensis boliviensis]
MYREWVVVNIFMMLYVQLVQGSSNEQGPVKQSSQSILERSEQQIRAASSLEELLRITHSE
DWKLWRCRVRLKSFTSMDSRSASHRSTRFAATFYDIKTLKVIDEEWQRTQCSPRETCVDV
ASEVGKSTNTFFKPPCVNVFRCGGCCNEESLACMNTSTSYISKQLFEISVPLTSVPEIVP
VKVANHTGCKCLPTAPRHPIGSSIIRRSIQIPEEDGCSYPKKLCPIDMLWDSNNCKCVLQ
EENPLAGTEDQSHLQEPALCGPHMKFDEDRCECVCKTPCPKDLIQHPKNCSCFECKESLE
SCCQKHKLFHPDTCSCEDRCPFHTRPCANGKPACAKHCRFLKEKKAAQGPHSQKNP
>XP_020642425.1 vascular endothelial growth factor D [Pogona vitticeps]
MYKPWTTVNIIMFSFLHLMQSSEHGSVKGTSLSALEWSEQQIRKAASLEDLLKITHSEDW
KLWKCRLKLKSVATLDSRSPSHRSTRFAAAFYDIEMLKIIDEEWQRTQCMPRETCVEVAK
ELGATTNTFFKPPCVNVYRCGGCCNEESLSCMNTTTSYVSKMLFEISVPLTNVPDPIQVK
IANHTSCKCLTNIQRQPYTVIRRSVQYPEEDRCPQINKPCHEGWIWDGRKCECVIDEDHP
VRREGLSPLAELALCPPNMDFDEENCECVCKWRCAGSLFQNKENCSCYLCTESQESCFQK
HKTFNAETCSCEDKCPFQSRMCPTARPGCSRHCRCLRGGKSPYGSQSKEHP
>XP_032736033.1 vascular endothelial growth factor D isoform X1 [Lontra canadensis]
MYRQWAVLNVFMMSSLQLVQGSSYEHGPVKRASRSTLERSEQQIRAASGLEELLRITHLE
DWKLWRCRLKLKSLTSTDSRSASHRATRFAATFYDIETLKVIDEEWQRTQCSPRETCVEV
ASELGRSTNTFFKPPCVSVFRCGGCCNEESLVCMNTSTSYVSKQLFEISVPLTSVPELVP
VKVANHTGCKCLPTAPRHPYTIIRRSIQIPEEDHCSHSKKLCPIDMLWDSDKCKCVLQEE
NPLVGMEDHSHLQELALCGPHMKFDEDRCECVCKTPCPRDLIQHPENCSCLECRESLESC
CQKHKIFHADTCSCEDRCPFHTRTCANGKPACAKHCRFPKEKKAVYGLHGQENP
>XP_012290131.1 vascular endothelial growth factor D isoform X1 [Aotus nancymaae]
MYREWVVVNIFMMLYIQLVQGSSNEQGPVKSSRSILERSEQQIRAASSLEELLRITHSED
WKLWRCRVRLKSFTSMDSRSASHRSTRFAATFYDIKTLKVIDEEWQRTQCSPRETCVEVA
SEVGKSTNTFFKPPCVNVFRCGGCCNEESLACMNTSTSYISKQLFEISVPLTSVPEIVPV
KVANHTGCKCLPTAPRHPIGSSIIRRSIQIPEEDRCSHPKKLCPIDMLWDSNNCKCVLQE
ENPLAGTEDQSHLQEPALCGPHMKFDEDRCECVCKTPCPKDLIQHPKNCSCFECKESLES
CCQKHKLFHPDTCSCEDRCPFHTRPCANGKPACAKHCRFLKEKKAAQGPHSQQNP
>XP_017367857.1 PREDICTED: vascular endothelial growth factor D isoform X1 [Cebus capucinus imitator]
MYGEWVVVNIFMMLYVQLVQGSSNEQGPVKQSSQSILERSEQQIRAASSLEELLQITHSE
DWKLWRCRVRFKSFTSMDSRSASHRSTRFAATFYDIKTLKVIDEEWQRTQCSPRETCVEV
ASEVGKSTNTFFKPPCVNVFRCGGCCNEESLVCMNTSTSYISKQLFEISVPLTSVPEIVP
VKVANHTGCKCLPTAPRHPIGSSIIRRSIQIPKEDRCSHPKKLCPIDMLWDSNNCKCVLQ
EENPLAGTEDQTHLQEPALCGPYMKFDEDRCECVCKTPCPKDLIQHRKNCSCFECKESLE
SCCQKHKLFHPDTCSCVDRCPFHTRPCANGKPACAKHCRFLKERKAAQGPHSQQNP
>XP_006164757.1 vascular endothelial growth factor D [Tupaia chinensis]
MYREWAVVNIFMMSYAQLVQGSSNEQGPVKWSSPMLERSEQQIRAASSLEELLRITHSED
WKLWRCRLKLKGLTSLDSRSASHRSTRFAATFYDTETLKVIDEEWQRTQCSPRETCVEVA
SELGRSTNTFFKPPCVNVFRCGGCCNEESLVCTNTSTSYVSKQLFEISVPLTSVPELVPV
KVANHTGCKCLPTAPRHPYSIIRRSIQIPEEDLCSNAKKPCPIDMLWDSNKCKCVLQEEN
PLPETEDHTHLQEPVLCGSHMKFDEDRCECVCKTPCPRDLIQHPENCSCFECKESLESCC
QKHKIFHPDTCSCEDRCPFHTRTCANGKPVCAKHCRFPKEMRAAQGLHSREDP
>NP_034346.1 vascular endothelial growth factor D isoform VEGF-D358 preproprotein [Mus musculus]
MYGEWGMGNILMMFHVYLVQGFRSEHGPVKDFSFERSSRSMLERSEQQIRAASSLEELLQ
IAHSEDWKLWRCRLKLKSLASMDSRSASHRSTRFAATFYDTETLKVIDEEWQRTQCSPRE
TCVEVASELGKTTNTFFKPPCVNVFRCGGCCNEEGVMCMNTSTSYISKQLFEISVPLTSV
PELVPVKIANHTGCKCLPTGPRHPYSIIRRSIQTPEEDECPHSKKLCPIDMLWDNTKCKC
VLQDETPLPGTEDHSYLQEPTLCGPHMTFDEDRCECVCKAPCPGDLIQHPENCSCFECKE
SLESCCQKHKIFHPDTCSCEDRCPFHTRTCASRKPACGKHWRFPKETRAQGLYSQENP
>XP_005903176.1 PREDICTED: vascular endothelial growth factor D [Bos mutus]
MYRQWAVVNIFMMSSLQLVQGSSYERGPVKRASRSMLERSEQQIRAASGLEELLQITHFE
DWKLWRCRLKLKSLTSTDSRSASHRSTRFAATFYDMETLKVIDEEWQRTQCSPRETCVEV
ASELGSSTDTFFKPPCVNVFRCGGCCNEESLVCVNTSTSYVSKQLFEISVPLTSVPELVP
VKVANHTGCKCFPTAPRHPFSIIRRSIQIPEEDRCSHSKKLCPVDMLWDSNKCKCVLQEE
NPLAGMEDHTHLQELALCGQHMKFDEDRCECVCKTPCPRDLIQHPENCSCIECRESLESC
CQKHKIFHPDTCSCEDRCPFRPRTCANGKPACPKHCRFPKEKRATHGLQDRENP
>XP_012401523.1 vascular endothelial growth factor D [Sarcophilus harrisii]
MNTQWAIVNIFIVSYLHLLRGSNYQHGPMKQAAILERMEQQIRAASSLEELLKITHSEDW
KLWKCRLKIKSLANMDSRSASHRSTRFAATFYDIETLKVIDEEWQRTQCTPRETCVEVAK
ELGKSTNTFFKPPCVNVFRCGGCCNEESLLCINTSTSYVSKQLFEITVPLTTVPELVPVK
VANHTGCKCLSTTEHHPYSIIRRSIQIPEEVRCPNTKKVCLGELTWDSNKCKCVTQEESP
LNGMEEHSHLQELAICGPHRKFDEDHCECVCKMPCPDDLIQNPENCSCFECRESLESCCQ
KQKIFHPDTCSCEDRCPFHIRTCANGKSMCTRNCRFFLRDKKGPHGLLGRENP
