# Supplementary material for: Expansion and collapse of VEGF diversity in major clades of the animal kingdom
Source: Angiogenesis. 2023 Apr 5;26(3):437–61. doi: 10.1007/s10456-023-09874-9 (PMC10328876; doi:10.1007/s10456-023-09874-9)
Supplement: Supplementary file 2 — Supplementary data (ZIP 52 KB) [file 10456_2023_9874_MOESM2_ESM.zip › Supplementary_Data_VEGF_protein_and_mRNA_fasta_files_for_selection_analysis copy/VEGFC_mRNA_alignment.fasta]

>NP_033532.1
AACACAGAGATCCTGAAAAGTATTGATAATGAGTGGAGAAAGACTCAATGCATGCCACGT
GAGGTGTGTATAGATGTGGGGAAGGAGTTTGGAGCAGCCACAAACACCTTCTTTAAACCT
CCATGTGTGTCCGTCTACAGATGTGGGGGTTGCTGCAACAGCGAGGGGCTGCAGTGCATG
AACACCAGCACAGGTTACCTCAGCAAGACGTTGTTTGAAATTACAGTGCCTCTCTCACAA
GGCCCCAAACCAGTCACAATCAGTTTTGCCAATCACACTTCCTGCCGGTGCATGTCTAAA
CTGGAT
>XP_030419568.1
AATGCAGAGATCTTGAAAAGTATTGATAATGAATGGAGGAAAACTCAGTGCATGCCACGT
GAGGTGTGTGTAGATGTGGGGAAAGAGTTTGGAGCAACAACAAACACCTTCTTTAAACCC
CCATGTGTATCCATCTACAGATGTGGAGGTTGCTGTAATAGTGAGGGGCTGCAATGTATG
AATATCAGCACAAGTTACGTCAGCAAAACGTTATTTGAGATTACTGTGCCGCTGTCTCAT
GGCCCTAAACCTGTAACAGTCAGTTTTGCTAATCATACATCCTGCCGATGCATGTCTAAA
CTGGAT
>XP_017397696.1
AATGCAGAGATCTTGAAAAGTATTGATAATGAGTGGAGAAAGACTCAATGCATGCCACGG
GAGGTGTGTATAGATGTGGGGAAGGAGTTTGGAGCTGCAACAAACACCTTCTTTAAACCT
CCATGTGTGTCCGTCTACAGATGTGGGGGCTGCTGCAACAGTGAGGGGCTACAGTGCATG
AACACCAGCACAGGCTACCTCAGCAAGACGTTATTTGAAATTACAGTGCCACTCTCTCAA
GGCCCCAAGCCAGTAACAGTCAGTTTTGCCAATCACACTTCCTGCCGATGCATGTCTAAA
CTGGAT
>XP_014338696.1
AATACAGAGATCTTAAGAAGTATTGATAATGAGTGGAGAAAGACTCAATGCATGCCACGG
GAGGTGTGTATAGATGTGGGGAAGGAGTTTGGAGCAGCAACAAACACCTTCTTTAAACCT
CCATGTGTGTCCGTCTACAGATGTGGGGGCTGCTGCAACAGCGAGGGGCAACAGTGCATG
AACACCAGCACAAGTTACCTCAGCAAGACGTTGTTTGAAATTACAGTGCCTCTCTCTCAA
GGCCCCAAACCAGTAACAATCAGTTTTGCCAATCACACCTCCTGCCGATGCATGTCTAAG
CTGGAT
>XP_029082360.1
AACCCAGAGATCTTAAAAAGTATCGATACTGAGTGGAGGAAGACCCAGTGCGTGCCGCGG
GAAGTGTGCGTGGATGTGGGGAAGGAGTTCGGAGCAGCGACAAACACCTTCTTCAAGCCT
CCGTGCGTGTCCGTCTACAGATGCGGCGGCTGCTGCAACAGCGAGGGCCAGCGGTGCACG
AACACCAGCGCCAGCTACCTCAGCAAGGCGTTGTTTGAAATTACAGTGCCTCTCTCTCAA
GGCCCCAAACCAGTAACAATCAGTTTTGCCAATCACACTTCCTGCCGATGCATGTCTAAG
CTGGAT
>XP_020658835.1
AGTGCAGAGATTTTGAAAAGTATTGATAATGAGTGGCGAAAAACTCAATGCATGCCACGT
GAAGTATGTGTAGATGTGGGGAAAGAATCTGGAGCAACAACAAACACCTTCTTTAAACCT
CCATGTGTGTCCATCTACAGATGTGGAGGTTGCTGCAATAGTGAAGGGCTGCAGTGTATG
AATATCAGCACAAACTACATCAGCAAAACGTTATTCGAAATAACTGTGCCATTGTCTCAT
GGTCCCAAACCTGTAACAATCAGTTTTGCGAACCATACATCCTGCCGCTGCATGTCCAAA
CTGGAT
>XP_005556406.1
AATGCAGAGATCTTAAAAAGTATTGATAATGAGTGGAGAAAGACTCAATGCATGCCACGG
GAGGTGTGTATAGATGTGGGGAAGGAGTTTGGAGTCGCAACAAACACCTTCTTTAAACCT
CCATGTGTGTCCGTCTACAGATGTGGGGGTTGCTGCAACAGTGAGGGGCTACAGTGCATG
AACACCAGCACGAGCTACCTCAGCAAGACGTTATTTGAAATTACAGTGCCTCTCTCTCAA
GGCCCCAAACCAGTAACAATCAGTTTTGCCAATCACACTTCCTGCCGATGCATGTCCAAA
CTGGAT
>XP_028016895.1
AACGCGGAGATCTTGAAAAGTATTGATAATGAGTGGAGAAAGACTCAATGCATGCCACGT
GAGGTGTGTGTAGATGTGGGGAAGGAGTTTGGAGCAGCCACAAACACCTTCTTTAAACCT
CCATGTGTGTCCGTCTACAGATGTGGGGGCTGCTGCAACAGCGAGGGGCTTCAGTGCATG
AACACCAGCACGGGCTACCTCAGCAAGACGTTGTTTGAAATTACAGTGCCTCTCTCTCAA
GGCCCCAAACCAGTCACAGTCAGTTTTGCTAATCACACTTCCTGCCGGTGCATGTCCAAG
CTGGAT
>XP_024418399.1
AATACAGAGGTCTTGAAAAGTATTGATTATGAGTGGAGAAAGACTCAATGCATGCCGCGT
GAGGTGTGTGTAGATGTGGGGAAGGAGTTTGGAGCAGCCACAAACACCTTCTTTAAACCT
CCATGTGTGTCCGTCTACAGATGTGGGGGCTGCTGCAACAGCGAGGGGCATCAGTGCATG
AACACCAGCACAGGCTACCTCAGCAAGACGTTGTTTGAAATCGCAGTGCCTCTCTCTCAA
GGCCCCAAACCGATAACAGTCAGTTTTGCCAATCACACGTCCTGCCGCTGCATGTCTAAG
CTGGAC
>XP_012324008.1
AATGCAGAGATCTTGAAAAGTATTGATAATGAGTGGAGAAAGACTCAATGCATGCCACGG
GAGGTGTGTATAGATGTGGGGAAGGAGTTTGGAGCTGCAACAAACACCTTCTTTAAACCT
CCATGTGTGTCCGTCTACAGATGTGGGGGCTGCTGCAACAGTGAGGGGCTACAGTGCATG
AACACCAGCACAGGCTACCTCAGCAAGACGTTATTTGAAATTACAGTGCCACTCTCTCAA
GGCCCCAAGCCAGTAACAGTCAGTTTTGCCAATCACACTTCCTGCCGATGCATGTCTAAA
CTGGAT
>XP_012626178.1
AATGCAGAGATCTTGAAAAGTATTGATAATGAGTGGAGAAAGACTCAATGCATGCCACGG
GAGGTGTGTATAGATGTGGGGAAGGAGTTTGGAGCAGCAACAAACACCTTCTTTAAACCT
CCATGTGTGTCCGTCTACAGATGTGGGGGCTGCTGCAACAGTGAGGGGCTACAGTGCATG
AACACCAGCACAGGCTACCTCAGCAAGACGTTGTTTGAAATTACAGTGCCTCTCTCTCAA
GGCCCCAAACCAGTAACAATCAGTTTTGCCAATCACACTTCCTGCCGATGCATGTCTAAA
CTGGAT
>XP_027955627.1
AATGCAGAGATCTTGAAAAGTATTGATAATGAGTGGAGAAAAACTCAGTGCATACCACGT
GAGGTGTGTATAGATGTGGGGAAGGAGTTTGGAGCAGCAACAAACACCTTCTTTAAACCT
CCATGTGTGTCCGTCTACAGATGTGGAGGTTGCTGTAACAGCGAGGGCCTACAGTGCATG
AACACCAGCACAAGCCACCTCAGCAAGACGTTGTTTGAAATTACAGTGCCTCTCTCTCAA
GGCCCCAAACCAGTAACAATCAGTTTTGCCAATCACACTTCCTGCCGATGCATGTCTAAA
CTGGAC
>XP_028599646.1
AATCCTGAGATCTTGAAAAGTATTGATAATGAGTGGAGAAAAACTCAATGCATGCCACGT
GAGGTATGTGTAGATGTGGGGAAAGAGTATGGAGCAACAACAAACACCTTCTTTAAACCT
CCATGTGTGTCCATCTACAGATGTGGAGGTTGCTGCAATAGTGAAGGGCTGCAGTGTATG
AATATCAGCACAAGCTTCATCAGTAAAACGTTATTTGAAATAACTGTGCCACTGTCTCAT
GGTCCCAAACCTGTAACAATCAGTTTCGCGAATCATACATCCTGCCGATGCATGTCCAAA
CTTGAT
>XP_032154598.1
AATGCAGAGATCTTGAAAAGTATTGATAATGAGTGGAGAAAGACTCAATGCATGCCACGG
GAGGTGTGTATAGATGTGGGGAAGGAGTTTGGAGCTGCAACAAACACCTTCTTTAAACCT
CCATGTGTGTCCGTCTACAGATGTGGGGGCTGCTGCAACAGTGAGGGGCTACAGTGCATG
AACACCAGCACAGGCTACCTCAGCAAGACGTTATTTGAAATTACAGTGCCACTCTCTCAA
GGCCCCAAGCCAGTAACGGTCAGTTTTGCCAATCACACTTCCTGCCGATGCATGTCTAAA
CTGGAT
>XP_003899435.1
AATGCAGAGATCTTAAAAAGTATTGATAATGAGTGGAGAAAGACTCAATGCATGCCACGG
GAGGTGTGTATAGATGTGGGGAAGGAGTTTGGAGTCGCAACAAACACCTTCTTTAAACCT
CCATGTGTGTCCGTCTACAGATGTGGGGGTTGCTGCAACAGTGAGGGGCTACAGTGCATG
AACACCAGCACGAGCTACCTCAGCAAGACGTTATTTGAAATTACAGTGCCTCTCTCTCAA
GGCCCCAAACCAGTAACAATCAGTTTTGCCAATCACACTTCCTGCCGATGCATGTCTAAA
CTGGAT
>XP_005304228.1
AATGCAGAGATCTTGAAAAGTATTGATAATGAATGGAGGAAAACTCAGTGCATGCCACGT
GAGGTGTGTGTAGATGTGGGGAAAGAGTTTGGAGCAACAACAAACACCTTCTTTAAACCC
CCATGTGTATCCATCTACAGATGTGGAGGTTGCTGCAATAGTGAGGGGCTGCAATGTATG
AATATCAGCACAAGTTACATCAGCAAAACGTTATTTGAGATTACTGTGCCGCTGTCTCAT
GGCCCTAAACCTGTAACAGTCAGTTTTGCTAATCATACATCCTGTCGATGCATGTCTAAG
CTGGAT
>XP_023108079.1
AATGCGGAGATCTTGAAAAGTATTGACAGCGAGTGGAGGAAGACTCAGTGCCTGCCGCGT
GAGGTGTGTATAGATGTGGGGAAGGAGTTCGGAGCGGCAACAAACACCTTCTTTAAACCC
CCGTGTGTGTCCGCCTACAGATGTGGAGGCTGCTGCAACAGTGAGGGCCAGCAGTGCATG
AACACCAGCACCAGCTACCTCAGCAAGACGTTGTTTGAAATTACAGTGCCTCTCTCTCAA
GGCCCCAAACCAGTAACAATCAGTTTTGCCAATCACACTTCCTGCCGATGCATGTCTAAA
CTGGAC
>XP_008845376.1
AACGCAGAGATCCTGAAAAGTATTGATAATGAGTGGAGAAAGACTCAATGCATGCCACGT
GAGGTGTGTATAGATGTGGGGAAGGAGTTTGGAGCAGCCACAAACACCTTCTTTAAACCT
CCATGTGTGTCCGTCTACAGATGTGGAGGCTGCTGCAACAGCGAGGGCCTGCAGTGCATG
AACACCAGCACAGGTTACCTCAGCAAGACGCTGTTTGAAATTACAGTGCCTCTTTCTCAA
GGCCCCAAACCAGTCACAATCAGTTTTGCCAATCACACCTCCTGCCGATGCATGTCTAAA
CTGGAT
>XP_002745243.1
AATGCAGAGATCTTGAAAAGTATTGATAATGAGTGGAGAAAGACTCAATGCATGCCACGG
GAGGTGTGTATAGATGTGGGGAAGGAGTCTGGAGCTGCAACAAACACCTTCTTTAAGCCT
CCATGTGTATCCGTCTACAGATGTGGGGGCTGCTGCAACAGTGAGGGGCTACAGTGCATG
AACACCAGCACAGGCTACCTCAGCAAGACGTTATTTGAAATTACAGTGCCACTCTCTCAA
GGCCCCAAGCCAATAACAGTCAGTTTTGCCAATCACACTTCCTGCCGATGCATGTCTAAA
CTGGAT
>XP_026978315.1
AACGCAGAGATCTTAAAAAGTATCGATACTGAGTGGAGGAAGACCCAGTGCGTGCCGCGG
GAAGTGTGCGTGGATGTGGGGAAGGAGTTCGGAGCAGCGACAAACACCTTCTTCAAGCCT
CCGTGCGTGTCCGTCTACAGATGCGGCGGCTGCTGCAACAGCGAGGGCCAGCGGTGCACG
AACACCAGCGCCAGCTACCTCAGCAAGGCGTTGTTTGAAATTACAGTGCCTCTCTCTCAA
GGCCCCAAACCAGTAACAATCAGTTTTGCCAATCACACTTCCTGCCGATGCATGTCTAAG
CTGGAT
>XP_007425787.1
AATACAGAGATCTTAAAAAGTATTGATAATGAGTGGAGAAAAACTCAATGCATGCCACGT
GAGGTATGTGTAGATGTGGGAAAAGAATCTGGAGCAACAACAAACATCTTCTTTAAACCT
CCATGTGTGTCCATCTACAGATGTGGAGGTTGCTGCAATAGTGAAGGGCTGCAGTGTATG
AATGTCAGTACAAGCTACGTCAGCAAAACGTTGTTTGAAATAACTGTGCCCCTCTCTCAT
GGTCCCAAACCTGTAACCATCAGTTTTGCCAATCACACTTCCTGCCGATGCATGTCCAAA
CTAGAT
>XP_004406523.1
AATGCAGAGATCTTGAAAAGTATTGATAATGAGTGGAGAAAAACTCAGTGCATACCACGT
GAGGTGTGTATAGATGTGGGGAAGGAGTTTGGAGCAGCAACAAACACCTTCTTTAAACCT
CCATGTGTGTCCGTCTACAGATGTGGAGGTTGCTGTAACAGCGAGGGCCTACAGTGCATG
AACACCAGCACAAGCCACCTCAGCAAGACGTTGTTTGAAATTACAGTGCCTCTCTCTCAA
GGCCCCAAACCAGTAACAGTCAGTTTTGCCAATCACACTTCCTGCCGATGCATGTCTAAA
CTGGAC
>XP_029789136.1
AACGCGGAGATCTTGAAAAGTATCGACAGCGAGTGGAGGAAGACTCAGTGCCTGCCGCGT
GAGGTGTGTATAGATGTGGGGAAGGAGTTCGGAGCAGCCACAAACACCTTCTTTAAACCC
CCGTGTGTGTCCGCCTACAGATGTGGAGGCTGCTGCAACAGTGAGGGCCAGCAGTGCGTG
AACACCAGCACCGGCTACCTCAGCAAGACGTTGTTTGAAATTACAGTGCCTCTCTCTCAA
GGCCCCAAACCAGTAACAATCAGTTTTGCCAATCACACTTCCTGCCGATGCATGTCTAAA
CTGGAC
>XP_008110046.1
AGTCCAGAGATCTTGAAAAGTATTGATAATGAGTGGAGGAAAACTCAATGCATGCCACGT
GAGGTATGTGTAGATGTGGGGAAAGAATCTGGAGCAACAACAAACACCTTCTTTAAACCT
CCATGTGTGTCCATCTACAGATGTGGAGGTTGCTGTAATAGTGAAGGGCTGCAGTGTATG
AATGTCAGCACAAGCTACGTCAGCAAAACGTTGTTTGAAATAACCGTGCCACTGTCACAT
GGTCCAAAACCTATAACAATTAGTTTTGCCAATCATACATCATGTCGGTGCATGTCCAAG
CTGGAT
>XP_028714114.1
AACACAGAGATCCTGAAAAGTATTGATCATGAGTGGAGAAAGACTCAATGCATGCCACGT
GAGGTGTGTATAGATGTGGGGAAGGAGTTTGGAGCAGCCACAAACACCTTCTTTAAACCT
CCATGTGTGTCCGTCTACAGATGTGGGGGCTGCTGCAACAGTGAGGGGCTCCAGTGCATG
AACTCCAGCACAGGTTACCTCAGCAAGACGTTGTTTGAAATTACAGTGCCTCTCTCTCAA
GGCCCCAAACCAGTCACAATCAGTTTTGCCAATCATACTTCCTGCCGATGCATGTCTAAA
CTGGAC
>XP_032959733.1
AATGCAGAGATCTTGAAAAGTATTGATAATGAGTGGAGAAAGACTCAATGCATGCCACGT
GAGGTGTGTATAGATGTGGGGAAGGAGTTTGGAGCAGCTACAAACACCTTCTTTAAACCT
CCATGTGTGTCCGTCTACAGATGTGGGGGCTGCTGCAACAGTGAGGGGCAACAGTGCATG
AACACCAGCACAGGCTACCTCAGCAAGACGTTGTTTGAAATTACAGTGCCTCTCTCTCAA
GGCCCCAAACCAGTAACAATCAGTTTTGCCAATCACACTTCCTGCCGGTGCATGTCTAAA
CTGGAT
>XP_025741898.1
AATGCAGAGATCTTGAAAAGTATTGATAATGAGTGGAGAAAAACTCAGTGCATACCACGT
GAGGTGTGTATAGATGTGGGGAAGGAGTTTGGAGCAGCAACAAACACCTTCTTTAAACCT
CCATGTGTGTCCGTCTACAGATGTGGAGGTTGCTGTAACAGCGAGGGCCTACAGTGCATG
AACACCAGCACAAGCCACCTCAGCAAGACGTTGTTTGAAATTACAGTGCCTCTCTCTCAA
GGCCCCAAACCAGTAACAATCAGTTTTGCCAATCACACTTCCTGCCGATGCATGTCTAAA
CTGGAC
>XP_006153449.1
AATGCAGAGATCTTGAAAAGTATTGATAATGAGTGGAGAAAGACTCAATGCATGCCACGT
GAGGTGTGTATAGATGTGGGGAAGGAGTTTGGAGCAGCAACAAACACCTTCTTTAAACCT
CCATGTGTGTCCGTCTACAGATGTGGGGGCTGCTGCAACAGTGAGGGGCTACAGTGCATG
AACGCCAGCACAAGCTACCTCAGCAAGACGTTGTTTGAAATTACAGTGCCTCTCTCTCAA
GGCCCCAAACCTGTAACAATCAGTTTTGCCAATCACACTTCCTGCCGATGCATGTCTAAA
CTGGAT
>XP_030865759.1
AATACAGAGATCTTGAAAAGTATTGATAATGAGTGGAGAAAGACTCAATGCATGCCACGG
GAGGTGTGTATAGATGTGGGGAAGGAGTTTGGAGTCGCGACAAACACCTTCTTTAAACCT
CCATGTGTGTCCGTCTACAGATGTGGGGGTTGCTGCAACAGTGAGGGGCTGCAGTGCATG
AACACCAGCACGAGCTACCTCAGCAAGACGTTATTTGAAATTACAGTGCCTCTCTCTCAA
GGCCCCAAACCAGTAACAATCAGTTTTGCCAATCACACTTCCTGCCGATGCATGTCTAAA
CTGGAT
>XP_526740.1
AATACAGAGATCTTGAAAAGTATTGATAATGAGTGGAGAAAGACTCAATGCATGCCACGG
GAGGTGTGTATAGATGTGGGGAAGGAGTTTGGAGTCGCAACAAACACCTTCTTTAAACCT
CCATGTGTGTCCATCTACAGATGTGGGGGTTGCTGCAACAGTGAGGGGCTGCAGTGCATG
AACACCAGCACGAGCTACCTCAGCAAGACGTTATTTGAAATTACAGTGCCTCTCTCTCAA
GGCCCCAAACCAGTAACAATCAGTTTTGCCAATCACACTTCCTGCCGATGCATGTCTAAA
CTGGAT
>NP_776913.1
AATACAGAGATCTTAAGAAGTATTGATAATGAGTGGAGAAAGACTCAATGCATGCCACGG
GAGGTGTGTATAGATGTGGGGAAGGAGTTTGGAGCAGCAACAAACACCTTCTTTAAACCT
CCATGTGTGTCCGTCTACAGATGTGGGGGCTGCTGCAACAGCGAGGGGCAACAGTGCATG
AACACCAGCACAAGTTACCTCAGCAAGACGTTGTTTGAAATTACAGTGCCTCTCTCTCAA
GGCCCCAAACCAGTAACAATCAGTTTTGCCAATCACACCTCCTGCCGATGCATGTCTAAG
CTGGAT
>XP_028613543.1
AACACGGAGATCCTGAAAAGTATTGATAATGAGTGGAGAAAGACTCAATGCATGCCACGT
GAGGTGTGTATAGATGTGGGGAAGGAGTTTGGAGCAGCCACAAACACCTTCTTTAAACCT
CCATGTGTGTCCGTCTACAGATGTGGGGGTTGCTGCAACAGCGAGGGGCTGCAATGCATG
AACACCAGCACAGGTTACCTCAGCAAGACGTTGTTTGAAATTACAGTGCCTCTCTCTCAA
GGCCCCAAACCAGTCACAATCAGTTTTGCCAATCACACTTCCTGCCGGTGCATGTCTAAA
CTGGAC
>XP_006131654.1
AATGCAGAAATCTTGAAAAGTATTGATAATGAATGGAGGAAAACTCAGTGCATGCCACGT
GAGGTGTGTGTGGATGTTGGG---GAANGAGGTNNNNNNNNNNACACCTTCTTTAAACCC
CCGTGTGTATCCATCTACAGATGTGGAGGTTGCTGCAATAGTGAGGGACTGCAATGTATG
AATATCAGCACAAGTTACATCAGCAAAACGTTATTTGAGATTACAGTGCCACTGTCTCAT
GGCCCTAAACCCATAACAATCAGTTTTGCCAATCACACATCCTGCCGATGCATGTCTAAG
CTGGAT
>XP_007448520.1
AATGCAGAGATCTTAAAAAGTATCGATACTGAGTGGAGGAAGACCCAGTGCGTGCCGCGG
GAGGTGTGCGTGGATGTGGGGAAGGAGTTCGGAGCAGCGACTAACACCTTCTTCAAGCCT
CCGTGCGTGTCCGTCTACAGATGCGGCGGCTGCTGCAACAGCGAGGGCCAGCGGTGCACG
AACACCAGCGCCAGCTACCTCAGCAAGGCGTTGTTTGAAATTACAGTGCCTCTCTCTCAA
GGCCCCAAACCAGTAACAATCAGTTTTGCCAATCACACTTCCTGCCGATGCATGTCTAAG
CTGGAT
>XP_033015875.1
AATCCCGAGATCTTGAAAAGTATTGATAATGAGTGGAGAAAAACTCAATGCATGCCACGT
GAGGTATGTGTAGATGTGGGGAAAGAGTATGGAGCAACAACAAACACCTTCTTTAAACCT
CCATGTGTGTCCATCTACAGATGTGGAGGTTGCTGCAATAGTGAAGGGCTGCAGTGTATG
AATATCAGCACAAGCTTCATCAGTAAAACGTTGTTTGAAATAACTGTGCCACTGTCTCAT
GGTCCCAAACCAGTAACAATCAGTTTCGTGAATCATACATCCTGCCGATGCATGTCCAAA
CTTGAT
>XP_010951661.1
AATGCAGAGATCTTGAGAAGTATTGATAATGAGTGGAGAAAAACTCAATGCATGCCACGG
GAGGTGTGTATAGATGTGGGGAAGGAGTTTGGAGCAGCAACAAACACCTTCTTTAAACCT
CCATGTGTGTCCGTCTACAGATGTGGGGGCTGCTGCAACAGTGAGGGGCTACAGTGCATG
AACACCAGCACAAGTTACCTCAGCAAGACGTTGTTTGAAATTACAGTGCCTCTCTCTCAA
GGCCCCAAACCAGTAACAGTCAGTTTTGCCAATCACACTTCCTGCCGATGCATGTCTAAG
CTGGAT
>XP_007998520.1
AATGCAGAGATCTTAAAAAGTATTGATAACGAGTGGAGAAAGACTCAATGCATGCCACGG
GAGGTGTGTATAGATGTGGGGAAGGAGTTTGGAGTCGCAACAAACACCTTCTTTAAACCT
CCATGTGTGTCCGTCTACAGATGTGGGGGTTGCTGCAACAGTGAGGGGCTACAGTGCATG
AACACCAGCACGAGCTACCTCAGCAAGACGTTATTTGAAATTACAGTGCCTCTCTCTCAA
GGCCCCAAACCAGTAACAATCAGTTTTGCCAATCACACTTCCTGCCGATGCATGTCCAAA
CTGGAT
>XP_028382524.1
AACACAGAGATCTTGAAAAGTATTGATTATGAGTGGAGAAAGACTCAATGCATGCCGCGT
GAGGTGTGTGTAGATGTGGGGAAGGAGTTTGGAGCAGCCACAAACACCTTCTTTAAACCT
CCATGTGTGTCCGTCTACAGATGTGGGGGCTGCTGCAACAGCGAGGGGCATCAGTGCATG
AACACCAGCACAGGCTACCTCAGCAAGACGTTGTTTGAAATCACGGTGCCTCTCTCTCAA
GGCCCCAAACCCATAACGGTCAGTTTTGCCAATCACACGTCCTGCCGCTGCATGTCTAAG
CTGGAC
>XP_003415871.1
AATGCAGAGATCTTGAGAAGTATTGATAATGAGTGGAGAAAGACTCAATGCATGCCTCGT
GAGGTGTGTATAGATGTGGGGAAGGAGTTTGGAGCGGCCACAAACACCTTCTTTAAACCT
CCATGTGTGTCCATCTACAGATGTGGGGGCTGCTGCAACAGTGAGGGGCTACAGTGCACA
AACACCAGCACAAGCTACCTCAGCAAGACGTTGTTTGAAATTACAGTGCCTCTCTCTCAA
GGCCCCAAACCAGTAACAATCAGTTTTGCCAATCACACTTCCTGCCGATGCATGTCCAAA
CTGGAT
>XP_007189060.1
AATGCAGAGATCTTAAAAAGTATCGATACCGAGTGGAGGAAGACCCAGTGCGTGCCGCGG
GAGGTGTGCGTGGATGTGGGGAAGGAGTTCGGGGCAGCGACGAACACCTTCTTCAAGCCT
CCGTGCGTGTCCGTCTACAGATGCGGCGGCTGCTGCAACAGCGAGGGCCAGCGGTGCACG
AACACCAGCGCCAGCTACCTCAGCAAGGCGTTGTTTGAAATTACAGTGCCTCTCTCTCAA
GGCCCCAAACCAGTAACAATCAGTTTTGCCAATCACACTTCCTGCCGATGCATGTCTAAG
CTGGAT
>XP_017897598.1
AATACAGAGATCTTAAGAAGTATTGATAATGAGTGGAGAAAGACTCAATGCATGCCACGG
GAGGTGTGTATAGATGTGGGGAAGGAGTTTGGAGCAGCCACAAACACCTTCTTTAAACCT
CCATGTGTGTCCGTCTACAGATGTGGGGGCTGCTGCAACAGCGAGGGGCAACAGTGCATG
AACACCAGCACAAGTTACCTCAGCAAGACGTTGTTTGAAATTACAGTGCCTCTCTCTCAA
GGCCCCAAACCAGTAACAATCAGTTTTGCCAATCACACCTCCTGCCGATGCATGTCTAAG
CTGGAT
>XP_026932851.1
AATGCGGAGATCTTGAAAAGTATTGACAGCGAGTGGAGGAAGACTCAGTGCCTGCCGCGT
GAGGTGTGTATAGATGTGGGGAAGGAGTTCGGAGCGGCAACAAACACCTTCTTTAAACCC
CCGTGTGTGTCCGCCTACAGATGTGGAGGCTGCTGCAACAGTGAGGGCCAGCAGTGCATG
AACACCAGCACCAGCTACCTCAGCAAGACGTTGTTTGAAATTACAGTGCCTCTCTCTCAA
GGCCCCAAACCAGTAACAATCAGTTTTGCCAATCACACTTCCTGCCGATGCATGTCTAAA
CTGGAC
>XP_032185307.1
AATGCAGAGATCTTGAAAAGTATTGATAATGAGTGGAGAAAAACTCAGTGCGTACCCCGT
GAGGTGTGTATAGATGTGGGGAAGGAGTTTGGAGCTGCCACAAACACCTTCTTTAAACCT
CCATGTGTGTCCGTCTACAGATGTGGGGGCTGCTGTAACAGCGAGGGCCTACAGTGTATG
AACACCAGCACAAGCCACCTCAGCAAGACGTTGTTTGAAATCACAGTGCCTCTCTCTCAA
GGCCCCAAACCAGTAACAATCAGTTTTGCCAATCATACTTCCTGCCGCTGCATGTCTAAA
CTGGAT
>XP_022354555.1
AATGCAGAGATCTTGAAAAGTATTGATAATGAGTGGAGAAAAACTCAGTGCGCACCCCGT
GAGGTGTGTATAGATGTGGGGAAGGAGTTTGGAGCTGCCACAAACACCTTCTTTAAACCT
CCATGTGTGTCCGTCTACAGATGTGGGGGCTGCTGTAACAGCGAGGGCCTACAGTGTATG
AACACCAGCACAAGCCACCTCAGCAAGACGTTGTTTGAAATCACAGTGCCTCTCTCTCAA
GGCCCCAAACCAGTAACAATCAGTTTTGCCAATCATACTTCCTGCCGCTGCATGTCTAAA
CTGGAT
>XP_027693436.1
AATGCAGAGATCTTGAAAAGTATTGATAATGAGTGGAGAAAGACTCAGTGCATGCCACGT
GAGGTGTGTATAGATGTGGGGAAAGAGTTTGGAGCAGCAACAAACACCTTCTTTAAACCT
CCATGTGTATCCATCTACAGATGTGGGGGTTGCTGCAACAGTGAGGGACTGCAGTGTATG
AACACCAGCACAAGTTACCTCAGCAAGACGCTGTTTGAAATTACAGTACCTCTCTCCCAT
GGCCCCAAACCAGTTACCATCAGTTTTGCCAATCACACCTCCTGCCGATGTATGTCTAAG
TTGGAT
>XP_027246845.1
AATACAGAAATCCTGAAAAGTATTGATAATGAGTGGAGAAAGACTCAATGCATGCCACGT
GAGGTGTGTATAGATGTGGGGAAGGAGTTTGGAGCAGCCACAAACACCTTCTTTAAACCT
CCATGTGTGTCCGTCTACAGATGTGGGGGCTGTTGCAACAGCGAGGGGCTGCAATGCATG
AACACCAGCACAGGTTACCTCAGCAAGACGTTGTTTGAAATTACAGTGCCTCTCTCTCAA
GGCCCCAAACCAGTCACAATCAGTTTTGCCAATCATACTTCCTGCCGATGCATGTCTAAA
CTGGAC
>XP_023361612.1
AATGCAGAGATCTTGAAAAGTATTGATAATGAGTGGAGAAAGACTCAGTGCATGCCACGT
GAGGTGTGTATAGATGTGGGGAAAGAGTTTGGAGCAGCAACAAACACCTTCTTTAAACCT
CCATGTGTATCCATCTACAGATGTGGGGGTTGCTGCAACAGTGAGGGACTGCAGTGTATG
AACACCAGCACAAGTTACCTCAGCAAGACGTTGTTTGAGATTACAGTGCCTCTTTCTCAT
GGCCCCAAGCCAGTTACCATCAGTTTTGCCAATCATACCTCCTGCCGATGCATGTCTAAA
CTGGAT
>XP_004021885.3
AATACAGAGATCTTAAGAAGTATTGATAATGAGTGGAGAAAGACTCAATGCATGCCACGG
GAGGTGTGTATAGATGTGGGGAAGGAGTTTGGAGCAGCCACAAACACCTTCTTTAAACCT
CCATGTGTGTCCGTCTACAGATGTGGGGGCTGCTGCAACAGCGAGGGGCAACAGTGCATG
AACACCAGCACAAGTTACCTCAGCAAGACGTTGTTTGAAATTACAGTGCCTCTCTCTCAA
GGCCCCAAACCAGTAACAATCAGTTTTGCCAATCACACCTCCTGCCGATGCATGTCTAAG
CTGGAT
>XP_010382373.2
AATGCAGAGATCTTAAAAAGTATTGATAATGAGTGGAGAAAGACTCAATGCATGCCACGG
GAGGTGTGTATAGATGTGGGGAAGGAGTTTGGAGTCGCAACAAACACCTTCTTTAAACCT
CCATGTGTGTCCGTCTACAGATGTGGAGGTTGCTGCAACAGTGAGGGGCTACAGTGCATG
AACACCAGCACGAGCTACCTCAGCAAGACGTTATTTGAAATTACAGTGCCTCTCTCTCAA
GGCCCCAAACCAGTAACAATCAGTTTTGCCAATCACACTTCCTGCCGATGCATGTCTAAA
CTGGAT
>XP_015283812.1
AATGCAGATATCTTGAAAAGTATTGATAATGAGTGGAGAAAAACTCAATGCATGCCACGT
GAGGTATGTGTAGATGTGGGGAAAGAATTTGGAGCAACAACAAACACCTTCTTTAAACCT
CCATGTGTGTCCATCTACAGATGTGGAGGTTGCTGCAATAGCGAGGGCCTGCAGTGTATG
AATATCAGCACAAGCTACATCAGCAAAACGTTGTTTGAAATAACTGTGCCACTATCTCAT
GGTCCAAAACCTGTAACAATTAGTTTTGCCAATCACACATCTTGCCGATGCATGTCCAAA
CTGGAT
>XP_016074612.1
AACGCAGAGATCTTGAAAAGTATTGATAATGAGTGGAGAAAGACTCAATGCATGCCACGT
GAGGTGTGTGTAGATGTGGGGAAGGAGTTTGGAGCAGCCACAAACACCTTCTTTAAACCT
CCATGTGTGTCCGTCTACAGATGTGGGGGCTGCTGCAACAGTGAGGGGCTTCAGTGCATG
AACTCCAGCACGGGCTACCTCAGCAAGACGTTGTTTGAAATCACGGTGCCTCTCTCCCAA
GGCCCCAAGCCGGTCACGGTCAGCTTTGCCAACCACACGTCCTGCCGGTGCATGTCCAAG
CTGGAT
>XP_031547234.1
AATGCAGAGATCTTGAGAAGTATTGATAATGAGTGGAGAAAAACTCAATGCATGCCACGG
GAGGTGTGTATAGATGTGGGGAAGGAGTTTGGAGCAGCAACAAACACCTTCTTTAAACCT
CCATGTGTGTCCGTCTACAGATGTGGGGGCTGCTGCAACAGTGAGGGGCTACAGTGCATG
AACACCAGCACAAGTTACCTCAGCAAGACGTTGTTTGAAATTACAGTGCCTCTCTCTCAA
GGCCCCAAACCAGTAACAGTCAGTTTTGCCAATCACACTTCCTGCCGATGCATGTCTAAG
CTGGAT
>NP_446105.1
AACACTGAGATCCTGAAAAGTATTGATAATGAGTGGAGAAAGACTCAATGCATGCCACGT
GAGGTGTGTATAGATGTGGGGAAGGAGTTTGGAGCAGCCACAAACACCTTCTTTAAACCT
CCATGTGTGTCCGTCTACAGATGTGGGGGTTGCTGCAACAGTGAAGGGCTGCAATGCATG
AACACCAGCACAGGTTACCTCAGCAAGACGTTGTTTGAAATTACAGTGCCTCTCTCTCAA
GGCCCCAAACCAGTCACAATCAGTTTTGCCAATCACACTTCCTGCCGGTGCATGTCTAAA
CTGGAT
>XP_003933926.1
AATGCAGAGATCTTGAAAAGTATTGATAATGAGTGGAAAAAGACTCAATGCATGCCACGG
GAGGTGTGTATAGATGTGGGGAAGGAGTTTGGAGCTGCAACAAACACCTTCTTTAAACCT
CCATGTGTGTCCGTCTACAGATGTGGGGGCTGCTGCAACAGTGAGGGGCTACAGTGCATG
AACACCAGCACAGGCTACCTCAGCAAGACGTTATTTGAAATTACAGTGCCACTCTCTCAA
GGCCCCAAGCCAGTAACAGTCAGTTTTGCCAATCACACTTCCTGCCGATGCATGTCTAAA
CTGGAT
>XP_026364336.1
AATGCAGAGATCTTGAAAAGTATTGATAATGAGTGGAGAAAAACTCAGTGCACACCACGT
GAGGTGTGTATAGATGTGGGGAAGGAGTTTGGAGCAGCAACAAACACCTTCTTTAAACCT
CCATGTGTGTCCGTCTACAGATGTGGAGGCTGCTGCAACAGCGAGGGCCTACAGTGCATG
AACACCAGCACAAGCCACCTCAGCAAGACGTTGTTTGAAATTACAGTGCCTCTCTCTCAA
GGCCCCAAACCAGTAACAGTCAGTTTTGCCAATCACACTTCCTGCCGATGCATGTCTAAA
CTGGAC
>XP_004775625.1
AATGCAGAGATCTTGAAAAGTATTGATAATGAGTGGAGAAAAACTCAGTGCGTACCCCGT
GAGGTGTGTATAGATGTGGGGAAGGAGTTTGGAGCTGCCACAAACACCTTCTTTAAACCT
CCATGTGTGTCCGTCTACAGATGTGGGGGCTGCTGTAACAGCGAGGGCCTACAGTGTATG
AACACCAGCACAAGCCACCTCAGCAAGACGTTGTTTGAAATCACAGTGCCTCTCTCTCAA
GGCCCCAAACCAGTAACAATCAGTTTTGCCAATCATACTTCTTGCCGCTGCATGTCTAAA
CTGGAT
>XP_032269124.1
AATGCAGAGATCTTGAAAAGTATTGATAATGAGTGGAGAAAAACTCAGTGCCTACCACGT
GAGGTGTGTATAGATGTGGGGAAGGAGTTTGGAGCAGCAACAAACACCTTCTTTAAACCT
CCATGTGTGTCCGTCTACAGATGTGGAGGCTGCTGCAACAGCGAGGGCCTACAGTGTATG
AACACCAGCGCAAGCCACCTCAGCAAGACGTTGTTTGAAATTACAGTGCCTCTCTCTCAA
GGCCCCAAACCAGTAACAATCAGTTTTGCCAATCACACTTCCTGCCGATGCATGTCTAAA
CTGGAC
>XP_540047.2
AATGCAGAGATCTTGAAAAGTATTGATAATGAGTGGAGAAAAACTCAGTGCATACCACGT
GAGGTGTGTATAGATGTGGGGAAGGAGTTTGGAGCAGCAACAAACACCTTCTTTAAACCT
CCATGTGTGTCCGTCTACAGATGTGGTGGCTGCTGTAACAGCGAGGGCCTACAGTGTATG
AACACCAGCACAAGCCACCTCAGCAAGACGTTGTTTGAAATTACAGTGCCTCTCTCTCAA
GGCCCCAAACCAGTAACAATCAGTTTTGCCAATCACACTTCCTGCCGATGCATGTCTAAA
CTGGAC
>XP_025289829.1
AATGCAGAGATCTTGAAAAGTATTGATAATGAGTGGAGAAAAACTCAGTGCATACCACGT
GAGGTGTGTATAGATGTGGGGAAGGAGTTTGGAGCAGCAACAAACACCTTCTTTAAACCT
CCATGTGTGTCCGTCTACAGATGTGGTGGCTGCTGTAACAGCGAGGGCCTACAGTGTATG
AACACCAGCACAAGCCACCTCAGCAAGACGTTGTTTGAAATTACAGTGCCTCTCTCTCAA
GGCCCCAAACCAGTAACAATCAGTTTTGCCAATCACACTTCCTGCCGATGCATGTCTAAA
CTGGAT
>XP_032639431.1
AATGCAGAGATCTTGAAAAGTATTGATAATGAATGGAGGAAAACTCAGTGCATGCCGCGT
GAGGTGTGTGTAGATGTGGGGAAAGAGTTTGGAGCAACAACAAACACCTTCTTTAAACCC
CCATGTGTATCCATCTACAGATGTGGAGGTTGCTGCAATAGTGAGGGGCTGCAATGTATG
AATATCAGCACAAGTTACATCAGCAAAACGTTATTTGAGATTACTGTGCCGCTGTCTCAT
GGCCCTAAACCTGTAACAGTCAGTTTTGCTAATCATACATCCTGCCGATGCATGTCTAAA
CTGGAT
>XP_025871597.1
AATGCAGAGATCTTGAAAAGTATTGATAATGAGTGGAGAAAAACTCAGTGCATACCACGT
GAGGTGTGTATAGATGTGGGGAAGGAGTTTGGAGCAGCAACAAACACCTTCTTTAAACCT
CCATGTGTGTCCGTCTACAGATGTGGTGGCTGCTGTAACAGCGAGGGCCTACAGTGTATG
AACACCAGCACAAGCCACCTCAGCAAGACGTTGTTTGAAATTACAGTGCCTCTCTCTCAA
GGCCCCAAACCAGTAACAATCAGTTTTGCCAATCACACTTCCTGCCGATGTATGTCTAAA
CTGGAC
>XP_010828226.1
AATACAGAGATCTTAAGAAGTATTGATAATGAGTGGAGAAAGACTCAATGCATGCCACGG
GAGGTGTGTATAGATGTGGGGAAGGAGTTTGGAGCAGCAACAAACACCTTCTTTAAACCT
CCATGTGTGTCCGTCTACAGATGTGGGGGCTGCTGCAACAGCGAGGGGCAACAGTGCATG
AACACCAGCACAAGTTACCTCAGCAAGACGTTGTTTGAAATTACAGTGCCTCTCTCTCAA
GGCCCCAAACCAGTAACAATCAGTTTTGCCAATCACACCTCCTGCCGATGCATGTCTAAG
CTGGAT
>XP_021025900.1
AACACAGAGATCCTGAAAAGTATTGATAATGAGTGGAGAAAGACTCAATGCATGCCACGT
GAGGTGTGTATAGATGTGGGGAAGGAGTTTGGAGCAGCCACAAACACCTTCTTTAAACCT
CCATGTGTGTCCGTCTACAGATGTGGGGGTTGCTGCAACAGCGAGGGGCTGCAGTGCATG
AACACCAGCACAGGTTACCTCAGCAAGACGTTGTTTGAAATTACAGTGCCTCTCTCTCAA
GGCCCCAAACCAGTCACAATCAGTTTTGCCAATCACACTTCCTGCCGGTGCATGTCTAAA
CTGGAT
>XP_030685822.1
AACGCAGAGATCTTAAAAAGTATCGATACTGAGTGGAGGAAGACCCAGTGCGTGCCGCGG
GAAGTGTGCGTGGATGTGGGGAAGGAGTTCGGAGCAGCGACAAACACCTTCTTCAAGCCT
CCGTGCGTGTCCGTCTACAGATGCGGCGGCTGCTGCAACAGCGAGGGCCAGCGGTGCACG
AACACCAGCGCCAGCTACCTCAGCAAGGCGTTGTTTGAAATTACAGTGCCTCTCTCTCAA
GGCCCCAAACCAGTAACAATCAGTTTTGCCAATCACACTTCCTGCCGATGCATGTCTAAG
CTGGAT
>XP_011713999.1
AATGCAGAGATCTTAAAAAGTATTGATAATGAGTGGAGAAAGACTCAATGCATGCCACGG
GAGGTGTGTATAGATGTGGGGAAGGAGTTTGGAGTCGCAACAAACACCTTCTTTAAACCT
CCATGTGTGTCCGTCTACAGATGTGGGGGTTGCTGCAACAGTGAGGGGCTACAGTGCATG
AACACCAGCACAAGCTACCTCAGCAAGACGTTATTTGAAATTACAGTGCCTCTCTCTCAA
GGCCCCAAACCAGTAACAATCAGTTTTGCCAATCACACTTCCTGCCGATGCATGTCCAAA
CTGGAT
>XP_022426516.1
AACCCAGAGATCTTAAAAAGTATCGATACTGAGTGGAGGAAGACCCAGTGCGTGCCGCGG
GAAGTGTGCGTGGATGTGGGGAAGGAGTTCGGAGCAGCGACAAACACCTTCTTCAAGCCT
CCGTGCGTGTCCGTCTACAGATGCGGCGGCTGCTGCAACAGCGAGGGCCAGCGGTGCACG
AACACCAGCGCCAGCTACCTCAGCAAGGCGTTGTTTGAAATTACAGTGCCTCTCTCTCAA
GGCCCCAAACCAGTAACAATCAGTTTTGCCAATCACACTTCCTGCCGATGCATGTCTAAG
CTGGAT
>XP_032324648.1
AATGCAGAGATCTTGAGAAGTATTGATAATGAGTGGAGAAAAACTCAATGCATGCCACGG
GAGGTGTGTATAGATGTGGGGAAGGAGTTTGGAGCAGCAACAAACACCTTCTTTAAACCT
CCATGTGTGTCCGTCTACAGATGTGGGGGCTGCTGCAACAGTGAGGGGCTACAGTGCATG
AACACCAGCACAAGTTACCTCAGCAAGACGTTGTTTGAAATTACAGTGCCTCTCTCTCAA
GGCCCCAAACCAGTAACAGTCAGTTTTGCCAATCACACTTCCTGCCGATGCATGTCTAAG
CTGGAT
>XP_008579404.1
AATGCAGAGATCTTAAAAAGTATCGACAGTGAGTGGAGAAAGACTCAGTGCACTCCACGC
GAGGTGTGTATAGATGTGGGGAAGGAGTTTGGAGCAGCAACAAACACCTTCTTTAAACCT
CCATGTGTGTCCGTGTACAGATGTGGGGGCTGCTGCAACAGTGAGGGGCTGCAGTGCATG
AACAGCAGCACAGGCTACCTCAGCAAGACGTTGTTTGAAATTACAGTGCCTCTCTCTCAA
GGCCCCAAACCAGTAACAATCAGTTTTGCCAATCACACTTCCTGCCGATGCATGTCTAAA
CTGGAT
>XP_023619702.1
AACGCGGAGATCTTGAAAAGTATTGATAATGAGTGGAGAAAGACTCAATGCATGCCACGT
GAGGTGTGTGTAGATGTGGGGAAGGAGTTTGGAGCAGCCACAAACACCTTCTTTAAACCT
CCATGTGTGTCCGTCTACAGATGTGGGGGCTGCTGCAACAGCGAGGGGCTTCAGTGCATG
AACACCAGCACGGGCTACCTCAGCAAGACGTTGTTTGAAATTACAGTGCCTCTCTCTCAA
GGCCCCAAACCAGTCACAGTCAGTTTTGCTAATCACACTTCCTGCCGGTGCATGTCCAAG
CTGGAT
>XP_019289779.1
AATGCGGAGATCTTGAAAAGTATTGACAGCGAGTGGAGGAAGACTCAGTGCCTGCCGCGT
GAGGTGTGTATAGATGTGGGGAAGGAGTTCGGAGCGGCAACAAACACCTTCTTTAAACCC
CCGTGTGTGTCCGCCTACAGATGTGGAGGCTGCTGCAACAGTGAGGGCCAGCAGTGCATG
AACACCAGCACCAGCTACCTCAGCAAGACGTTGTTTGAAATTACAGTGCCTCTCTCTCAA
GGCCCCAAACCAGTAACAATCAGTTTTGCCAATCACACTTCCTGCCGATGCATGTCTAAA
CTGGAC
>XP_004280970.1
AACGCAGAGATCTTAAAAAGTATCGATACTGAGTGGAGGAAGACCCAGTGCGTGCCACGG
GAAGTGTGCGTGGATGTGGGGAAGGAGTTCGGAGCAGCGACAAACACCTTCTTCAAGCCT
CCGTGCGTGTCCGTCTACAGATGCGGCGGCTGCTGCAACAGCGAGGGCCAGCGGTGCACG
AACACCAGCGCCAGCTACCTCAGCAAGGCGTTGTTTGAAATTACAGTGCCTCTCTCTCAA
GGCCCCAAACCAGTAACAATCAGTTTTGCCAATCACACTTCCTGCCGATGCATGTCTAAG
CTGGAT
>XP_011941718.1
AATGCAGAGATCTTAAAAAGTATTGATAATGAGTGGAGAAAGACTCAATGCATGCCACGG
GAGGTGTGTATAGATGTGGGGAAGGAGTTTGGAGTCGCAACAAACACCTTCTTTAAACCT
CCATGTGTGTCCGTCTACAGATGTGGGGGTTGCTGCAACAGTGAGGGGCTACAGTGCATG
AACACCAGCACGAGCTACCTCAGCAAGACGTTATTTGAAATTACAGTGCCTCTCTCTCAA
GGCCCCAAACCAGTAACAATCAGTTTTGCCAATCACACTTCCTGCCGATGCATGTCTAAA
CTGGAT
>XP_012363439.2
AATACAGAGATCCTGAAAAGTATTGATAATGAGTGGAGAAAGACTCAATGCATGCCACGG
GAGGTGTGTATAGATGTGGGGAAGGAGTTTGGAGTCGCAACAAACACCTTCTTTAAACCT
CCATGTGTGTCCATCTACAGATGTGGGGGTTGCTGCAACAGTGAGGGGCTACAGTGCATG
AACACCAGCACGAGCTACCTCAGCAAGACGTTATTTGAAATTACAGTGCCTCTCTCTCAA
GGCCCCAAACCAGTAACAATCAGTTTTGCCAATCACACTTCCTGCCGATGCATGTCTAAA
CTGGAT
>XP_020746103.1
AATACAGAGATCTTAAGAAGTATTGATAATGAGTGGAGAAAGACTCAATGCATGCCACGG
GAGGTGTGTATAGATGTGGGGAAGGAGTTTGGAGCAGCAACAAACACCTTCTTTAAACCT
CCATGTGTGTCCGTCTACAGATGTGGGGGCTGCTGCAACAGCGAGGGGCAACAGTGCATG
AACACCAGCACCGCTTACCTCAGCAAGACGTTGTTTGAAATTACAGTGCCTCTCTCTCAA
GGCCCCAAACCAGTAACAATCAGTTTTGCCAATCACACCTCCTGCCGATGCATGTCTAAG
CTGGAT
>XP_021075113.1
AACACAGAGATCCTGAAAAGTATTGATAATGAGTGGAGAAAGACTCAATGCATGCCACGT
GAGGTGTGTATAGATGTGGGGAAGGAGTTTGGAGCAGCCACAAACACCTTCTTTAAACCT
CCATGTGTGTCCGTCTACAGATGTGGGGGTTGCTGCAACAGCGAGGGGCTGCAATGCATG
AACACCAGCACAGGTTACCTCAGCAAGACGTTGTTTGAAATTACAGTGCCTCTCTCTCAA
GGCCCCAAACCAGTCACAATCAGTTTTGCCAACCACACTTCCTGCCGGTGCATGTCTAAA
CTGGAT
>XP_019777186.2
AACGCAGAGATCTTAAAAAGTATCGATACTGAGTGGAGGAAGACCCAGTGCGTGCCGCGG
GAAGTGTGCGTGGATGTGGGGAAGGAGTTCGGAGCAGCGACAAACACCTTCTTCAAGCCT
CCGTGCGTGTCCGTCTACAGATGCGGCGGCTGCTGCAACAGCGAGGGCCAGCGGTGCACG
AACACCAGCGCCAGCTACCTCAGCAAGGCGTTGTTTGAAATTACAGTGCCTCTCTCTCAA
GGCCCCAAACCAGTAACAATCAGTTTTGCCAATCACACTTCCTGCCGATGCATGTCTAAG
CTGGAT
>XP_032725736.1
AATGCAGAGATCTTGAAAAGTATTGATAATGAGTGGAGAAAAACTCAGTGCGCACCCCGT
GAGGTGTGTATAGATGTGGGGAAGGAGTTTGGAGCTGCCACAAACACCTTCTTTAAACCT
CCATGTGTGTCCGTCTACAGATGTGGGGGCTGCTGTAACAGCGAGGGCCTACAGTGTATG
AACACCAGCACAAGCCACCTCAGCAAGACGTTGTTTGAAATCACAGTGCCTCTCTCTCAA
GGCCCCAAACCAGTAACAATCAGTTTTGCCAATCATACTTCCTGCCGCTGCATGTCTAAA
CTGGAT
>XP_031296208.1
AATGCAGAGATCTTGAGAAGTATTGATAATGAGTGGAGAAAAACTCAATGCATGCCACGG
GAGGTGTGTATAGATGTGGGGAAGGAGTTTGGAGCAGCAACAAACACCTTCTTTAAACCT
CCATGTGTGTCCGTCTACAGATGTGGGGGCTGCTGCAACAGTGAGGGGCTACAGTGCATG
AACACCAGCACAAGTTACCTCAGCAAGACGTTGTTTGAAATTACAGTGCCTCTCTCTCAA
GGCCCCAAACCAGTAACAGTCAGTTTTGCCAATCACACTTCCTGCCGATGCATGTCTAAG
CTGGAT
>NP_005420.1
AATACAGAGATCTTGAAAAGTATTGATAATGAGTGGAGAAAGACTCAATGCATGCCACGG
GAGGTGTGTATAGATGTGGGGAAGGAGTTTGGAGTCGCGACAAACACCTTCTTTAAACCT
CCATGTGTGTCCGTCTACAGATGTGGGGGTTGCTGCAATAGTGAGGGGCTGCAGTGCATG
AACACCAGCACGAGCTACCTCAGCAAGACGTTATTTGAAATTACAGTGCCTCTCTCTCAA
GGCCCCAAACCAGTAACAATCAGTTTTGCCAATCACACTTCCTGCCGATGCATGTCTAAA
CTGGAT
>XP_024101974.1
AATACAGAGATCTTGAAAAGTATTGATAATGAGTGGAGAAAGACTCAATGCATGCCACGG
GAGGTGTGTATAGATGTGGGGAAGGAGTTTGGAGTCGCAACAAACACCTTCTTTAAACCT
CCATGTGTGTCCGTCTACAGATGTGGGGGTTGCTGCAACAGTGAGGGGCTACAGTGCATG
AACACCAGCACAAGCTACCTCAGCAAGACGTTATTTGAAATTACAGTGCCTCTCTCTCAA
GGCCCCAAACCAGTAACAATCAGTTTTGCCAATCACACTTCCTGCCGATGCATGTCTAAA
CTGGAT
>XP_027453146.1
AATGCAGAGATCTTGAAAAGTATTGATAATGAGTGGAGAAAAACTCAGTGCATACCACGT
GAGGTGTGTATAGATGTGGGGAAGGAGTTTGGAGCAGCAACAAACACCTTCTTTAAACCT
CCATGTGTGTCCGTCTACAGATGTGGAGGTTGCTGTAACAGCGAGGGCCTACAGTGCATG
AACACCAGCACAAGCCACCTCAGCAAGACGTTGTTTGAAATTACAGTGCCTCTCTCTCAA
GGCCCCAAACCAGTAACAATCAGTTTTGCCAATCACACTTCCTGCCGATGCATGTCTAAA
CTGGAC
