# Supplementary material for: Expansion and collapse of VEGF diversity in major clades of the animal kingdom
Source: Angiogenesis. 2023 Apr 5;26(3):437–61. doi: 10.1007/s10456-023-09874-9 (PMC10328876; doi:10.1007/s10456-023-09874-9)
Supplement: Supplementary file 2 — Supplementary data (ZIP 52 KB) [file 10456_2023_9874_MOESM2_ESM.zip › Supplementary_Data_VEGF_protein_and_mRNA_fasta_files_for_selection_analysis copy/PGF_protein.fasta]

>XP_004739308.1 PREDICTED: placenta growth factor isoform X1 [Mustela putorius furo]
MPAMRLFTCFLQLLAGLALPAVPPQQWALSAGNGSSEVEVVPFQEVWGRSYCRALEKLVD
IVSEYPSEVEYIFSPSCVSLMRCTGCCGDENLHCVPIETVNVTMQVLKIRAKTRPSYVEL
TFSQHIRCECRPLWEKMKPERRRPKGRGKRKREKQRPTDCHLCGHTVPRR
>XP_026375276.1 placenta growth factor isoform X1 [Ursus arctos horribilis]
MPAMRLFTCFLQLLAGLALPAVPPQQSALSAGNGSSEMEVVPFQEVWGRSYCRALERLVD
IVAEYPSEVQHMFSPSCVSLLRCTGCCGDENLHCVPVETANVTMQLLKIRSQDRPSYVEL
TFSQHIRCECRPLWEKMKPERRRPKGRGKRKREKQRPTDCHLCGHTVPRR
>XP_019688869.1 placenta growth factor isoform X1 [Felis catus]
MPAMRLFTCFLQLLAGLALPAVPPQQWALSAGNGSSEVEVVPFQEVWGRSYCRALERLVD
IVSEYPSEVQHMFSPSCISLLRCTGCCGDENLHCVPVETVNVTMQLLKIHSEDRPSYVEL
TFSQHVRCECRPLREKMKPESHFVLTLLAYCRRRPKGRGKRKREKQRPRDCHLCGNTVPR
R
>XP_033706725.1 placenta growth factor isoform X3 [Tursiops truncatus]
MPAMRLFTCFLQLLAGLALPAVPPQQWALSAANGSSEVEVVPFQEVWGRSYCRALERLVD
IVSEYPGEVEHMFSPSCVSLLRCTGCCGDENLHCVPVETVNVTMQLLKIRSGDRPSYVEL
TFSQHVRCECRPLREKMKPERRRPKGRGKRKREKQRHTDCHLACLLPPTGLRKSFHAMGL
GLAKSYPMSPTLHERRPPPHSVKIGMLGRILGAAILFPGGNQPLGGERPHTQLVYLLPPC
WHLPSIY
>XP_022432245.1 placenta growth factor isoform X1 [Delphinapterus leucas]
MPAMRLFTCFLQLLAGLALPAVPPQQWALSAANGSSEVEVVPFQEVWGRSYCRALERLVD
IVSEYPGEVEHMFSPSCVSLLRCTGCCGDENLHCVPVETVNVTMQLLKIRSGDRPSYVEL
TFSQHVRCECRPLREKMKPERRRPKGRGKRKREKQRHTDCHLCGDTVPRR
>XP_031309919.1 placenta growth factor isoform X1 [Camelus dromedarius]
MPAMRLFTCFLQLLAGLALPTVPPQQWALSAGNSSSEVEVVPFQEVWGRSYCRALERLVD
IVSEYPSEVEHIFSPSCVSLLRCTGCCGDEDLHCMPVETVNVTMQLLKIRSGDPPSYVEL
TFSQHVRCECRPLWGKMKPERRRPKGRGKRKREKQRHTDCHLARLLPATRLKKSFHAMGL
ELIQVLPHEPVLALTGTSTPLRADRDSGEVGPPQACGPHFSPGPNQ
>NP_446047.1 placenta growth factor precursor [Rattus norvegicus]
MLAMKLFTCFLQVLAGLAVHSQGALSAGNNSTEMEVVPFNEVWGRSYCRPMEKLVYIADE
HPNEVSHIFSPSCVLLSRCSGCCGDEGLHCVALKTANITMQILKIPPNRDPHSYVEMTFS
QDVLCECRPILETTKAERRKTKGKRKQSKTPQTEEPHL
>XP_006109704.2 placenta growth factor isoform X1 [Myotis lucifugus]
MPTMRLLTCFLQLLAGLALPAVSPQPPALSAGNNSSQTKVMPFQVVWGRSYCRAMEKLVD
VLSEYPQETQYMFSPSCVPLLRCTGCCGDEALHCVPVETTNVTMQILRISSEHRSSYVEM
TFSQHTHCACRPVSQITKPERRRPKGSGKRKKEKQRPTD
>XP_005211978.1 placenta growth factor isoform X1 [Bos taurus]
MPTVRLFTCFLQLLTGLVLPAVPTTQWALSPGNISSEVEVVPFQQVWSRSYCRPVERLVD
IVSEYPSEMEHLFSPSCVSLMRCTGCCSDESMHCVPLETANVTMQLMKYRSLDQPFFVEM
SFSQHVRCECKPLWEKMKQTRRRSRVRGPRKREEQKHKDCHLCGDTISQR
>XP_016064163.1 PREDICTED: placenta growth factor isoform X1 [Miniopterus natalensis]
MRAMRLFTCFLQLLAGLALPAVCPQQLALSAGNNSSGTKVMPFQEVWGRSYCRTMEKLVD
ILSEYPDEMQYIFSPSCVPLLRCTGCCGDDGLRCMPVEMANVTMQILRIDIRNQTSYLEM
TFSQHKRCRCRPLQDIMKPERRRPKGSGKRKKEKQRLKD
>XP_031535109.1 placenta growth factor isoform X1 [Vicugna pacos]
MPAMRLFTCFLQLLAGLALPTLPPQQWALSAGNSSSEVEVVPFQEVWGRSYCRALERLVD
IVSEYPSEVEHIFSPSCVSLLRCTGCCGDEDLHCMPVETVNVTMQLLKIRSGDPPSYVEL
TFSQHVRCECRPLWGKMKPERRRPKGRGKRKREKQRHTDCHLGRLLPATRLKKSFHAMGL
ELIQVLPHEPVLALTGTSTPLRADRDSGEVGPPQACGPHFSPGPNQ
>XP_007425501.1 placenta growth factor isoform X1 [Python bivittatus]
MQLLCGFLVALALQMVGAQKKNMVLQNSTTDTAVVSFHDVWNRSSCQPLEKLVSVVSEYP
NEVEHVFSPSCVSLRRCCGCCGDEVLQCVPVEIANVTMQLMKINSEDQVPFVELSFIEHR
KCACRPRQDALKSGRRRRLKGRSKRKRAKQRPKN
>XP_015276119.1 PREDICTED: placenta growth factor [Gekko japonicus]
MPTLGGFLVALALQTVGAKQEDFFHRNSTPEVGVLSFYDVWNRSSCQPMEKLVNIVSEYP
CEVEHMFSPSCVSLHRCSGCCGDETLHCVPTEMTNVTMQLLRMKSGEQASYVEMSFAEHK
KCLCRLRQEVPKPGRRRRPKGKGRGSKMKRARHRLKD
>XP_033262257.1 placenta growth factor isoform X3 [Orcinus orca]
MPAMRLFTCFLQLLAGLALPAVPPQQWALSAANGSSEVEVVPFQEVWGRSYCRALERLVD
IVSEYPGEVEHMFSPSCVSLLRCTGCCGDENLHCVPVETVNVTMQLLKIRSGDRPSYVEL
TFSQHVRCECRPLREKMKPERRRPKGRGKRKREKQRHTDCHLACLLPPTGLRKSFHAMGL
GLTKSYPMSPTLHEQRPPPHSVKIGMLGRILGAAILFPGGNQPLGGERPHTQLVYLLPSH
SQLPPCWHLPSIY
>XP_030659411.1 placenta growth factor isoform X1 [Nomascus leucogenys]
MRAMRLFPCFLQLLAGLVLPAVPSQQWALSAGNGSSEVEVVPFQEVWGRSYCRALERLVD
VVSEYPSEVEHIFSPSCVSLLRCTGCCGDENLHCVPVETANVTMQLLKIRSGDPPSYVEM
TFSQHVRCECRPLWEKMKPERRRPKGRGKRRREKQRPTDCHLCGDPVPRR
>XP_021058063.1 placenta growth factor [Mus pahari]
MSEKMLDMKLFTCFLQVLAGLAVHSQGALSAGNNSTEVEVVPFNEVWGRSYCRPMEKLVY
ILDEYPDVVSHIFSPSCVLLSRCSGCCGDEGLHCVPIKTANITMQILKIPPNRDPHSYEE
ITFSQDVLCECRPILETTKAERRKTKGKRKRSRNSQTEEPHP
>XP_003502814.2 placenta growth factor [Cricetulus griseus]
MLAMKLFTCFLQVLAGLAVHSQGTLSAGNNSTEVEVVPFNEVWGRSYCRPMEKLVEIVDE
YPDEVAHIFSPSCVPLTRCTGCCGDESLQCVPIKTANITMQILKIPVIRDQHSYVEMTFS
QDVLCECRPIQEKTKSERRKIKGKRKREKQKSTD
>XP_029094489.1 placenta growth factor isoform X1 [Monodon monoceros]
MPAMRLFTCFLQLLAGLALPAVPPQQWALSAANGSSEVEVVPFQEVWGRSYCRALERLVD
IVSEYPGEVEHMFSPSCVSLLRCTGCCGDENLHCVPVETVNVTMQLLKIRSGDRPSYVEL
TFSQHVRCECRPLREKMKPERRRPKGRGKRKREKQRHTDCHLCGDTVPRR
>XP_029808368.1 placenta growth factor isoform X2 [Suricata suricatta]
MRLFTCFLQLLAGLALPAVPPQQWALSAGNGSSEVEVVPFQEVWGRSYCRALERLVDVVT
EYPGEVQHMFSPSCVSLLRCTGCCGDENLHCVPVETVNVTMQLLKIHSEDPPSYVELTFS
QHVRCECRPLREKMKPERCSNTVPRR
>XP_026921977.1 placenta growth factor isoform X1 [Acinonyx jubatus]
MPAMRLFTCFLQLLAGLALPAVPPQQWALSAGNGSSEVEVVPFQEVWGRSYCRALERLVD
IVSEYPSEVQHMFSPSCISLLRCTGCCGDENLHCVPVETVNVTMQLLKIHSEDRPSYVEL
TFSQHVRCECRPLREKMKPESHFVLTLLAYCRRRPKGRGKRKREKQRPRDCHLCGNTVPR
R
>XP_028732401.1 placenta growth factor [Peromyscus leucopus]
MKLFTCFLQVLAGLAVHSQGTLSAGNSSTEAEVVPFNEVWGRSYCRPMEKLVEIVDEYPD
EVAHMFSPSCVPLNRCTGCCGDESLHCVPLKTANVTMQILKIPAIGDQHSYVEMTFSQDV
LCECRPIQEKTKSERRKIKGKRKKEKQKPTD
>XP_005561844.1 PREDICTED: placenta growth factor isoform X1 [Macaca fascicularis]
MPAMRLFPCFLQLLAGLALPAVPPQQWALSPGNGSSEVEVVPFQEVWGRSYCRALERLVD
IVSEYPSEVEHMFSPSCVSLLRCTGCCGDENLHCVPVETVNVTMQLLKIRSGDRPSYVEL
TFSQHVRCECRPLREKMKPERRRPKGRGKRRREKQRPTDCHLCGDAVPRR
>XP_032657888.1 placenta growth factor [Chelonoidis abingdonii]
MQLLSSFLKLLVALALQASHTQQWDRFSRNSTSEWQVLPFQEVWGRSFCRPLEMLVDIVS
EYPSEVEHMFSPSCISLQRCTGCCGDETLQCVPVETANVTMQLLKMKPVGQVPYVELSFT
EHRQCACRPRQDTLKSGRRRPKGRGKRKREKQRPKGCDLCAIPRS
>XP_007459804.1 PREDICTED: placenta growth factor isoform X1 [Lipotes vexillifer]
MPAMRLFTCFLQLLAGLALPAVPPQQWALSAANGSSEVEVVPFQEVWGRSYCRALERLVD
IVSEYPSEVEHMFSPSCVSLLRCTGCCGDENLHCVPVETVNVTMQLLKIRSGDRPSYVEL
TFSQHVRCECRPLREKMKPERRRPKGRGKRKREKQRHTDCHLCGDTVPRR
>XP_004399414.1 PREDICTED: placenta growth factor [Odobenus rosmarus divergens]
MPAMRLFTCFLQLLAGLALPAVPPQHWALSAGNGSSEVEVVPFQEVWGRSYCRALERLVD
IVSEYPGEVEHMFSPSCVSLLRCAGCCGDENLHCVPAETVNVTMQLLKIHSEDRPSYVEL
TFSQHIRCECRPLWEKMKPERRRPKGRGKRKREKQRPTDCHLCGHTVPRR
>XP_005686145.1 PREDICTED: placenta growth factor isoform X1 [Capra hircus]
MPTVRLFTCFLQLLTGLALPAPQWALSPGNISSAVEVVPFEQVWSRSYCRPVERLVDIVS
EYPSEVEHMFSPSCVSLMRCTGCCSDETVHCMPLETANVTMQLMKYHSLDQPFFVEMSFS
QHVRCECKPLRGKMKLKRRRSRVRGPRKRVEQEHKDCHLCGDTVSRR
>XP_019282720.1 PREDICTED: placenta growth factor isoform X1 [Panthera pardus]
MPAMRLFTCFLQLLAGLALPAVPPQQWALSAGNGSSEVEVVPFQEVWGRSYCRALERLVD
IVSEYPSEVQHMFSPSCISLLRCTGCCGDENLHCVPVETVNVTMQLLKIHSEDRPSYVEL
TFSQHVRCECRPLREKMKPESHFVLTLLAYCRRRPKGRGKRKREKQRPRDCHLCGNTVPR
R
>XP_032261487.1 placenta growth factor isoform X1 [Phoca vitulina]
MPAMRLFTCFLQLLAGLALPAVPPQQWALSAGNGSSEVEVVPFQEVWGRSYCRALERLVD
IVSEYPGEVEHMFSPSCVSLLRCAGCCGDENLHCVPAETVNVTMQLLKIHSEDRPSYVEL
TFSQHIRCECRPLWEKMKPERRRPKGRGKRKREKQRPTDCHLCGHTVPRR
>XP_010854038.1 PREDICTED: placenta growth factor isoform X1 [Bison bison bison]
MPTVRLFTCFLQLLTGLVLPAVPTTQWALSPGNISSEVEVVPFQQVWSRSYCRPVERLVD
IVSEYPSEMEHLFSPSCVSLMRCTGCCSDESMHCVPLETANVTMQLMKYRSLDQPFFVEM
SFSQHVRCECKPLWEKMKQTRRRSRVRGPRKREEQKHKDCHLCGDTISQR
>XP_025725425.1 placenta growth factor [Callorhinus ursinus]
MPAMRLFTCFLQLLAGLALPAVPPQQWALSAGNGSSEVEVVPFQEVWGRSYCRALERLVD
IVSEYPGEVEHMFSPSCVSLLRCAGCCGDENLHCVPAETVNVTMQLLKIHSEDRPSYVEL
TFSQHIRCECRPLWEKMKPERRRPKGRGKRKREKQRPTDCHLCGHTVPRSQLYPC
>XP_007985483.1 PREDICTED: placenta growth factor isoform X1 [Chlorocebus sabaeus]
MPAMRLFPCFLQLLAGLALPAVPPQQWALSTGNGSSEVEVVPFQEVWGRSYCRALERLVD
IVSEYPSEVEHMFSPSCVSLLRCTGCCGDENLHCVPVETVNVTMQLLKIRSGDRPSYVEL
TFSQHVRCECRPLREKMKPERRRPKGRGKRRREKQRPTDCHLCGDAVPRR
>XP_021034886.1 placenta growth factor [Mus caroli]
MSEKMLAMKLFTCFLQVLAGLAVHSQGALSAGNNSTEVEVVPFNEVWGRSYCRPMEKLVY
ILDEYPDEVSHIFSPSCVLLSRCSGCCGDEGLHCVPIKTANITMQILKIPPNRDPHFYVE
MTFSQDVLCECRPILETTKAERRKTKGKRKRSRNSQTEEPHP
>XP_012597568.1 placenta growth factor isoform X1 [Microcebus murinus]
MLAMRLFTCFLQLLAGLALPAVPPQQWALSAGNGSSEAEVVPFQEVWGRSYCRALERLVD
IVSEYPSEVEHMFSPSCVSLLRCTGCCGDENLHCVPVETVNVTMQLLKIRSGDKPSYVEL
TFSQHVQCECRPLREKMKPERRRPKGRGKRKREKQRPTDCHLCGDAVPRR
>XP_028362901.1 placenta growth factor [Phyllostomus discolor]
MLAMRLLTCFLQLLAGLALPAVPSQQSALPARDNSSETEVVPFQEVWGRSYCRSMEKLVN
IVSLYPNEVQYMFNPSCVALLRCTGCCGDESLHCVPVETANITMQILKISSKKQSSYVEM
TFSQHKRCECRPVWDVIKPERRRNKGSGKRKKEKQRPTVCHLCGNTAPLR
>XP_008565724.1 PREDICTED: placenta growth factor isoform X1 [Galeopterus variegatus]
MLALRLATCFLQLLAGLALPTVPPQQWALSPGNSSSEVEVVPFQEVWGRSYCRALERLVD
IVTEYPSEVEHMFSPSCVSLLRCTGCCGDENLHCVPVETVNVTMQLLKIRSGDWPSYVEL
TFSQHVRCECRPLREKMKPESHPLLTLLAYCRRRPKGRGKRKRDKQRPTDCHLCGDAVPR
R
>XP_011763857.1 placenta growth factor isoform X1 [Macaca nemestrina]
MPAMRLFPCFLQLLAGLALPAVPPQQWALSPGNGSSEVEVVPFQEVWGRSYCRALERLVD
IVSEYPSEVEHMFSPSCVSLLRCTGCCGDENLHCVPVETVNVTMQLLKIRSGDRPSYVEL
TFSQHVRCECRPLREKMKPERRRPKGRGKRRREKQRPTDCHLCGDAVPRR
>XP_001158268.1 placenta growth factor isoform X1 [Pan troglodytes]
MPVMKLFPCFLQLLAGLALPAVPPQQWALSAGNGSSEVEVVPFQEVWGRSYCRALERLVD
IVSEYPSEVEHMFSPSCVSLLRCTGCCGDENLHCVPVETANVTMQLLKIRSGARPSYVEL
TFSQHVRCECRPLREKMKPERRRPKGRGKRRREKQRPTDCHLCGDAVPRR
>XP_010380955.1 placenta growth factor isoform X1 [Rhinopithecus roxellana]
MPAMRLFPCFLQLLAGLALPAVPPQQWALSAGNGSSEVEVVPFQEVWGRSYCRALERLVD
IVSEYPSEVEHMFSPSCVSLLRCTGCCGDENLHCVPVETVNVTMQLLKIRSGDRPSYVDL
TFSQHVRCECRPLREKMKPERRRPKGRGKRRREKQRPTDCHLCGDAVPRR
>XP_024087732.1 placenta growth factor isoform X1 [Pongo abelii]
MPVMRLFPCFLQLLAGLALPAVPPQQWALSAGNSSSEVEVVPFQEVWGRSYCRALERLVD
IVSEYPSEVEHIFSPSCVSLLRCTGCCGDENLHCVPVETANVTMQLLKIRSGDRPSYVEL
TFSQHVRCECRPLREKMKPERRRPKGRGKRRREKQRPTDCHLCGDAVPRR
>XP_007184531.1 placenta growth factor isoform X1 [Balaenoptera acutorostrata scammoni]
MPAMRLFTCFLQLLAGLALPAVPPQQWALSAANGSSEVEVVPFQEVWGRSYCRALERLVD
IVSEYPSEVEHMFSPSCVSLLRCTGCCGDENLHCVPVETVNVTMQLLKIRSGDRPSYVEL
TFSQHVRCECRPLREKMKPERRRPKGRGKRKREKQRHTDCHLCGDTVPRR
>XP_032338268.1 placenta growth factor isoform X1 [Camelus ferus]
MPAMRLFTCFLQLLAGLALPTVPPQQWALSAGNSSSEVEVVPFQEVWGRSYCRALERLVD
IVSEYPSEVEHIFSPSCVSLLRCTGCCGDEDLHCMPVETVNVTMQLLKIRSGDPPSYVEL
TFSQHVRCECRPLWGKMKPERRRPKGRGKRKREKQRHTDCHLARLLPATRLKKSFHAMGL
ELIQVLPHEPVLALTGTSTPLRADRDSGEVGPPQACGPHFSPGPNQ
>XP_011926262.1 PREDICTED: placenta growth factor isoform X1 [Cercocebus atys]
MPAMRLFPCFLQLLAGLALPAVPPQQWALSAGNGSSEVEVVPFQEVWGRSYCRALERLVD
IVSEYPSEVEHMFSPSCVSLLRCTGCCGDENLHCVPVETVNVTMQLLKIRSGDRPSYVEL
TFSQHVRCECRPLREKMKPERRRPKGRGKRRREKQRPTDCHLCGDAVPRR
>XP_027427304.1 placenta growth factor isoform X1 [Zalophus californianus]
MPAMRLFTCFLQLLAGLALPAVPPQQWALSAGNGSSEVEVVPFQEVWGRSYCRALERLVD
IVSEYPGEVEHMFSPSCVSLLRCAGCCGDENLHCVPAETVNVTMQLLKIHSEDRPSYVEL
TFSQHIRCECRPLWEKMKPERRRPKGRGKRKREKQRPTDCHLCGHTVPRSQLYPC
>XP_008137049.1 placenta growth factor isoform X1 [Eptesicus fuscus]
MPTMRLFTCFLQLLAGLALPAVSPQPLALSAGNNSSQTKVMPFQVVWGRSYCRAMEKLVD
ILSEYPHEMQYMFSPSCVPLLRCTGCCGDEALHCVPVETANVTMQILRISSEQRTSYVEM
TFSQHTHCTCRPLPQITKPERRRPKGSGKRKKEKQRPTD
>XP_003408822.1 placenta growth factor isoform X1 [Loxodonta africana]
MPAMRLFTCFLQLLAGLALPAVPPQQWALSAGNSSSEVEVVPFQEVWGRSYCRALERLVD
IVSEYPSEVEHMFSPSCVSLLRCTGCCGDENLHCVPVETVNVTMQLLKIRSGDPLSYVEL
TFSQHVRCECRPLREKMKPERRRPKGRGKRKREKQRPTDCHLCGNAVPRR
>XP_027700603.1 placenta growth factor isoform X1 [Vombatus ursinus]
MRLFTCFLQLLAGLSLPAASPQRDVPPENSTAEIEVLPFQEVWGRSFCRSLEKLVDVSTE
YPGEVEHMFSPSCVSLRRCTGCCGDENLHCVAVETTNVTMQLLKIKSGEQPSYMELAFTE
HVRCECRYGIPASHHPHGTGCDQGPGHSRACPGGY
>XP_003902109.1 placenta growth factor isoform X1 [Papio anubis]
MPAMRLFPCFLQLLAGLALPAVPPQQWALSAGNGSSEVEVVPFQEVWGRSYCRALERLVD
IVSEYPSEVEHMFSPSCVSLLRCTGCCGDENLHCVPVETVNVTMQLLKIRSGDRPSYVEL
TFSQHVRCECRPLREKMKPERRRPKGRGKRRREKQRPTDCHLCGDAVPRR
>XP_032998539.1 placenta growth factor [Lacerta agilis]
MQLFGGFLVALALRVVGAQRQDVLLQNSTTEAAVVSFHDVWNRSSCQPLEKLVDVVSEYP
SEVEHVFSPSCVFLQRCSGCCGDERLQCVPTEVANVTMQLLKVNSEEQAPYVELSFVEHR
KCVCRPRRDAVKSGRRRRPKGRSKRKRAKQRPKD
>XP_032200798.1 placenta growth factor isoform X1 [Mustela erminea]
MPAMRLFTCFLQLLAGLALPAVPPQQWALSAGNGSSEVEVVPFQEVWGRSYCRALEKLVD
IVSEYPSEVEYIFSPSCVSLMRCTGCCGDENLHCVPIETVNVTMQVLKIRAKTRPSYVEL
TFSQHIRCECRPLWEKMKPERRRPKGRGKRKREKQRPTDCHLCGHTVPRR
>XP_025864396.1 placenta growth factor isoform X1 [Vulpes vulpes]
MPAMRLFTCFLQLLAGLALPAMPPQQWALSAGNGSSEVEVVPFQQVWGRSYCRALEKLVD
VLSEYPDEVEYMFNPSCVSLLRCSGCCGDENLHCTPVETVNVTMQLLMIHSTGRPSYVEL
TFSQHIRCQCRPPLEDMKLERRRPKGRGKRKREKQRPTDCHLCGHTVPQR
>XP_002754160.1 PREDICTED: placenta growth factor isoform X1 [Callithrix jacchus]
MPAMRLFPCFLQLLAGLALPAVPPQQWALSAGNGSSEVEVVPFQEVWGRSYCRALERLVD
IVSEYPSEVEHMFSPSCVSLLRCTGCCGDENLHCVPVETVNVTMQLLKISSGDRPSYVEL
AFSQHVGCECRPLREKMKPERRRPKGRGKRRREKQRPKDCHLCGDAVPRR
>XP_032143730.1 placenta growth factor isoform X1 [Sapajus apella]
MPAMRLFPCFLQLLAGLALPAVPPQQWALSAGNGSSEVEVVPFQEVWGRSYCRALERLVD
IVSEYPSEVEHMFSPSCVSLLRCTGCCGDENLHCVPVETVNVTMQLLKISSGDRPSYVEL
TFSQHVRCQCRPLREKMKPERRRPKGRGKRRREKQRPTDCHLCGDAVPRR
>ENSRFEP00010002126 placenta growth factor isoform X2 [Rhinolophus ferrumequinum]
MPAMRLFTCFLQLLAGLALPAVPPQQLALSAGNSSSEMEVVPFQEVWGRSYCRALERLVD
IVSEYPSEVEHMFSPSCVSLLRCTGCCGDENLHCVVEVNVTMQLLKIRSGDRPSYVELTF
SQHVRCECRPLREKMKPERCGDTVPRR
>XP_026975848.1 placenta growth factor isoform X3 [Lagenorhynchus obliquidens]
MPAMRLFTCFLQLLAGLALPAVPPQQWALSAANGSSEVEVVPFQEVWGRSYCRALERLVD
IVSEYPGEVEHMFSPSCVSLLRCTGCCGDENLHCVPVETVNVTMQLLKIRSGDRPSYVEL
TFSQHVRCECRPLREKMKPERRRPKGRGKRKREKQRHTDCHLACLLPPTGLRKSFHAMGL
GLAKSYPMSPTLHERRPPPHSVKIGMLGRILGAAILFPGGNQPLGGERPHTQLEYLLPSH
SQLPPCWHLPSIY
>XP_010961235.1 PREDICTED: placenta growth factor isoform X1 [Camelus bactrianus]
MPAMRLFTCFLQLLAGLALPTVPPQQWALSAGNSSSEVEVVPFQEVWGRSYCRALERLVD
IVSEYPSEVEHIFSPSCVSLLRCTGCCGDEDLHCMPVETVNVTMQLLKIRSGDPPSYVEL
TFSQHVRCECRPLWGKMKPERRRPKGRGKRKREKQRHTDCHLCGNTVPRR
>XP_008121803.1 PREDICTED: placenta growth factor isoform X1 [Anolis carolinensis]
MPLPLGAAFFLALLQVLQAQKQDMIPQNSTTEASVVSFHDVWNRSLCQPLEKLVNVVSEY
PSEVEHVFSPPCVPLHRCSGCCQDERLQCIPVETANVTMQLVKINSEKPMPYVELSFVEH
RKCVCRPRQDILKSGRRRRPKGRSKRKRAKQKIKN
>XP_004055507.1 placenta growth factor isoform X1 [Gorilla gorilla gorilla]
MPVMRLFPCFLQLLAGLALPAVPPQQWALSAGNGSSEVEVVPFQEVWGRSYCRALERLVD
IVTEYPSEVEHMFSPSCVSLLRCTGCCGDENLHCVPVETANVTMQLLKIRSGDRPSYVEL
TFSQHVRCECRPLREKMKPERRRPKGRGKRRREKQRPTDCHLCGDAVPRR
>XP_024423732.1 placenta growth factor [Desmodus rotundus]
MLAMRLLTCFLQLLAGLALPAVPSQQSALPVKDNSSETEVVPFQEVWGRSYCRSMEKLVN
IVSLYPNEVQYMFNPSCVALLRCTGCCGDESLHCVPVETANITMQILKIGSKKQPSYVEM
TFSQHKRCECRPVWDVIKPERCGNTTPLR
>XP_006117819.1 placenta growth factor isoform X1 [Pelodiscus sinensis]
MQLLGSFLRLLVALALQAPPAQQWDRFSRNITSEAQVLPFQEVWGRSFCRPLEMLVDIVS
EYPSEMEHMFSPSCISLQRCTGCCGDETLQCVPVETANITMQLLKMKPAGQVPYVELSFT
EHRQCECRPRRTTMKLGRRRPKGQGKRRREKQRPKGCDQCAIPRS
>XP_029410295.1 placenta growth factor isoform X1 [Nannospalax galili]
MVIVPWRSLLRTSEKMLTMKLFTCFLQVLAGLALPAENPQQGDLSAGNSTTEAKVVPFNE
VWGRSYCRPMEKMIDIVDEYPSEVGHIFSPSCVSLLRCTGCCGDESLHCVPLKTANITMQ
VVKIPNIVAQHSYVELTFSQHELCECRPIQEKTMPEKKKAGRGKRKKEKQEATEDEATPE
VEN
>XP_005301653.1 placenta growth factor isoform X1 [Chrysemys picta bellii]
MQLLSSFLKLLVALALQASHTQQWDRFSRNSTSEGQVLPFQEVWGRSFCRPLEMLVDIVS
EYPSEVEHMFSPSCISLQRCTGCCGDETLQCVPVETANVTMQLLKMKPAGQVPYVELSFT
EHRQCECRPRRDTLKSGRRRPKGQGKRKREKQRPKGCDLCAIPRR
>XP_028575451.1 placenta growth factor [Podarcis muralis]
MCCRNRGGIASRSESELETGAREKRREPAPAMQLFGGFLVALALRVVGAQRQDVLLQNST
TEAAVVSFHDVWNRSSCQPLEKLVDVVSEYPSEVEHVFSPSCVFLQRCSGCCGDERLQCV
PTEVANVTMQLLKVNSEEQAPYVELSFVEHRKCVCRPRRDAVKSGRRRRPKGRSKRKRAK
QRPKD
>XP_022360950.1 placenta growth factor isoform X1 [Enhydra lutris kenyoni]
MPAVRLFTCFLQLLAGLALPAVPPQQWALSAGNGSSEVEVVPFQEVWGRSYCRALEKLVD
IVSEYPSEVEYIFSPSCVSLMRCTGCCGDENLHCVPIETVNVTMQVLKIRAKARPSYVEL
TFSQHIRCECRPLWEKMKPERRRPKGRGKRKREKQRPTDCRLCGHTVPRR
>XP_030687626.1 placenta growth factor isoform X3 [Globicephala melas]
MPAMRLFTCFLQLLAGLALPAVPPQQWALSAANGSSEVEVVPFQEVWGRSYCRALERLVD
IVSEYPGEVEHMFSPSCVSLLRCTGCCGDENLHCVPVETVNVTMQLLKIRSGDRPSYVEL
TFSQHVRCECRPLREKMKPERRRPKGRGKRKREKQRHTDCHLACLLPPTGLRKSFHAMGL
GLAKSYPMSPTLHERRPPPHSVKIGMLGRILGAAILFPGGNQPLGGERPHTQLVYLLPSH
SQLPPCWHLPSIY
>XP_027827834.1 placenta growth factor isoform X1 [Ovis aries]
MPTVRLFTCFLQLLTGLALPAPQWALSPGNISSAVEVVPFEQVWSRSYCRPVERLVDIVS
EYPSEVEHMFSPSCVSLMRCTGCCSDETMHCMPLETANVTMQLMKYHSLDQPFFVEMSFS
QHVRCECKPLRGRMKPKRRRSRVRGPRKREEQKHKDCHLCGDTVSRR
>XP_027954156.1 placenta growth factor [Eumetopias jubatus]
MPAMRLFTCFLQLLAGLALPAVPPQQWALSAGNGSSEVEVVPFQEVWGRSYCRALERLVD
IVSEYPGEVEHMFSPSCVSLLRCAGCCGDENLHCVPAETVNVTMQLLKIHSEDRPSYVEL
TFSQHIRCECRPLWEKMKPERRRPKGRGKRKREKQRPTDCHLCGHTVPRSQLYPC
>NP_002623.2 placenta growth factor isoform 1 precursor [Homo sapiens]
MPVMRLFPCFLQLLAGLALPAVPPQQWALSAGNGSSEVEVVPFQEVWGRSYCRALERLVD
VVSEYPSEVEHMFSPSCVSLLRCTGCCGDENLHCVPVETANVTMQLLKIRSGDRPSYVEL
TFSQHVRCECRPLREKMKPERRRPKGRGKRRREKQRPTDCHLCGDAVPRR
>XP_030418150.1 placenta growth factor [Gopherus evgoodei]
MQLLSSFLKLLVALVLQASHTQQWDRFSRNSTSEGQVLPFQEVWGRSFCRPLEMLVDIVS
EYPSEVEHMFSPSCISLQRCTGCCGDETLQCVPVETANVTMQLLKMKPVGQMPYVELSFT
EHRQCTCRPRRDTLKSGRRRPKGRGKRKREKQRPKGCDLCAIPRR
>XP_022277935.1 placenta growth factor isoform X11 [Canis lupus familiaris]
MSTHFPGARLDHVFWEETSGPAVSDSSSGESPAPTEERVGWAALQRQMSPIPATAGLLQG
WPEQLALSAGNGSSEVEVVPFQQVWGRSYCRALEKLVDVLSEYPDEVEHMFNPSCVSLLR
CSGCCGDENLHCMPVETANVTMQLLMIHSTGRPSYVELTFSQHIRCQCRPPLEDMKLERC
GHTVPQR
>XP_025299650.1 placenta growth factor isoform X11 [Canis lupus dingo]
MSTHFPGARLDHVFWEETSGPAVSDSSSGESPAPTEERVGWAALQRQMSPIPATAGLLQG
WPEQLALSAGNGSSEVEVVSFQQVWGRSYCRALEKLVDVLSEYPDEVEHMFNPSCVSLLR
CSGCCGDENLHCMPVETANVTMQLLMIHSTGRPSYVELTFSQHIRCQCRPPLEDMKLERC
GHTVPQR
>XP_028627744.1 placenta growth factor [Grammomys surdaster]
MLAMKLFTCFLQVLAGLAVHSQGALSAGNNSTETEVVPFNEVWGRSYCRPMQKLVYIVDE
YPDEVSHIFSPSCVLLSRCGGCCGDEGLHCVPLKTANITMQILKIPPNRGPHSYAEMTFS
QDVLCECRPILETTKAERRKTKGKRKRSRNSQTEEPHL
>XP_020762576.1 placenta growth factor isoform X1 [Odocoileus virginianus texanus]
MPTMRLFTCFLQLLTGLALPAVPPQQWALSSGTISSEVEVVPFQQVWKRSYCRPAERLVD
IVSEYPSETEHLFSPSCVSLLRCTGCCSDEKMHCMPLETANITMQLMKYRALDLPFFVEM
SFSQHVSCECRPRLGKTTLKRRRAKVRGQRKRKEQKHKDCHLCGDTLSRR
>XP_010333596.1 PREDICTED: placenta growth factor isoform X1 [Saimiri boliviensis boliviensis]
MPAMRLFPCFLQLLAGLALPAVPPQQWALSAGNGSSEVEVVPFQEVWGRSYCRALERLVD
IVSEYPSEVEHMFSPSCVSLLRCTGCCGDENLHCVPVETVNVTMQLLKIGSGDRPSYVEL
AFSQHVRCECRPLREKMKPERRRPKGRGKRRREKQRPTDCHLCGDAVPRR
>XP_020649548.1 placenta growth factor [Pogona vitticeps]
MQLLRGFLMALALRTAGAQRQDMTPQNSTAEAATFMSFPDVWNRSFCQPLEKLVSIVSEY
PSEVEHMFSPSCVPLHRCSGCCRDERLHCVPTETTNVTMQLVKINSGKQVPYVELSFVEH
RKCVCRPRQEALKSKRCAV
>XP_032693284.1 placenta growth factor isoform X1 [Lontra canadensis]
MPAVRLFTCFLQLLAGLALPAVPPQQWALSAGNGSSEVEVVPFQEVWGRSYCRALEKLVD
IVSEYPSEVEYIFSPSCVSLMRCTGCCGDENLHCVPIETVNVTMQVLKIRAKARPSYVEL
TFSQHIRCECRPLWEKMKPERRRPKGRGKRKREKQRPTDCHLCGHTVPRR
>XP_012293632.1 placenta growth factor isoform X1 [Aotus nancymaae]
MPAMRLFPCFLQLLAGLALPAVPPQQWALSAGNGSSEVEVVPFQEVWGRSYCRALERLVD
IVSEYPSEVEHMFSPSCVSLLRCTGCCGDENLHCVPVETVNVTMQLLKIGSGDRPSYVEL
AFSQHVRCECRPLREKMKPERRRPKGRGKRRREKQRPTDCHLCGDAVPRR
>XP_017384126.1 PREDICTED: placenta growth factor isoform X1 [Cebus capucinus imitator]
MPAMRLFPCFLQLLAGLALPAVPPQQWALSAGNGSSEVEVVPFQEVWGRSYCRALERLVD
IVSEYPSEVEHMFSPSCVSLLRCTGCCGDENLHCVPVETVNVTMQLLKISSGDRPSYVEL
TFSQHVRCQCRPLREKMKPERRRPKGRGKRRREKQRPTDCHLCGDAVPRR
>XP_006170615.1 placenta growth factor isoform X1 [Tupaia chinensis]
MSEKMLAMRLFTCFLQLLAGLALPTVPPQQWALTVGNGSSEVEVVPFQEVWGRSYCRVLE
RLVDIVAEYPSEVEHMFSPSCVSLLRCTGCCGDENLHCMPVETVNVTMQLLKIRSGDRPS
YVELTFSQHVRCECRPLREKMKPERRRPKGRGKRKREKQRPTDCHLCDDAAPRR
>NP_032853.1 placenta growth factor isoform 1 precursor [Mus musculus]
MLVMKLFTCFLQVLAGLAVHSQGALSAGNNSTEVEVVPFNEVWGRSYCRPMEKLVYILDE
YPDEVSHIFSPSCVLLSRCSGCCGDEGLHCVPIKTANITMQILKIPPNRDPHFYVEMTFS
QDVLCECRPILETTKAERRKTKGKRKRSRNSQTEEPHP
>XP_014335350.1 PREDICTED: placenta growth factor isoform X1 [Bos mutus]
MPTVRLFTCFLQLLTGLVLPAVPTTQWALSPGNISSEVEVVPFQQVWSRSYCRPVERLVD
IVSEYPSEMEHLFSPSCVSLMRCTGCCSDESMHCVPLETANVTMQLMKYRSLDQPFFVEM
SFSQHVRCECKPLWEKMKQTRRRSRVRGPRKREEQKHKDCHLCGDTISQR
>XP_003756271.1 placenta growth factor [Sarcophilus harrisii]
MSAMRLFTCVLQLLAGLSLPAASPQQWDTPPENSTAEVEVLPFQEVWGRSFCRSLEKLVD
VSTEYPGEVEHMFSPSCVSLKRCTGCCGDENLHCVPVETTNVTMQLLKIKSGEQPSYMEL
AFTEHVQCECRPRKEKMKPERRRFKGRGKRKRDKQRTKDCHQCEDAVPQR
