# Supplementary material for: Expansion and collapse of VEGF diversity in major clades of the animal kingdom
Source: Angiogenesis. 2023 Apr 5;26(3):437–61. doi: 10.1007/s10456-023-09874-9 (PMC10328876; doi:10.1007/s10456-023-09874-9)
Supplement: Supplementary file 2 — Supplementary data (ZIP 52 KB) [file 10456_2023_9874_MOESM2_ESM.zip › Supplementary_Data_VEGF_protein_and_mRNA_fasta_files_for_selection_analysis copy/VEGFA_protein.fasta]

>XP_004740378.1 PREDICTED: vascular endothelial growth factor A [Mustela putorius furo]
MTQGAQRLGAGCKEAAARGASATGGSGAGSRGAAARRTNRRGHRPGVSALEFDIHFSRVY
PPLFFFSNLKIHILSRFNLFFASHSPLKSGRPFGEIAPLLPPITSDFGNLQREERGSKSS
RREVEEERERRGQRARAGEASNDRDRVKVSDLLLGVTARARREPSPSGSRIGPAALTDRQ
TDTAPRPNSHLLPGGRPRVDAATSRGQEPEPAPGGGVEGVGVRGVAVKLFVQLLGCSRSG
GAVVRAGAAEPSGTGRSASSGREEPQSEEGEEEEEEKEERGPRWRLGARKPGSWTGEAAV
CADSAPAARAPQALARASASGGRGDRLGAEESGPPRSPSRRGSASRAGSGRASETMNFLL
SWVHWSLALLLYLHHAKWSQAAPMAEGEHKPHEVVKFMDVYQRSYCRPIETLVDIFQEYP
DEIEYIFKPSCVPLMRCGGCCNDEGLECVPTEEFNITMQIMRIKPHQGQHIGEMSFLQHS
KCECRPKKDRARQEKKSIRGKGKGQKRKRKKSRYKPWSVPCGPCSERRKHLFVQDPQTCK
CSCKNTDSRCKARQLELNERTCRCDKPRR
>XP_026362750.1 vascular endothelial growth factor A [Ursus arctos horribilis]
MKSPDGHVVHVDTSRLPCPQELQREVEEERERTGSESARGRASNDRDRGKVSDLLLGVTA
RARREPSPLGSRSGPAALTDRQTDTAPRPSAHLLPGRRPRVDAAASRGQEPEPAPAGGVE
GVGARGVAVKLFVQLLGCSRSGGAVVRAGAAEPSGTGRSASSGREEPQSEEGEEEEEKEE
ERGPRWRLGARKPGSWTGEAAVCADSAPAARAPQALARASAPEGRGDSLGAEESGPPRSP
SRRGSASRAGSGRASETMNFLLSWVHWSLALLLYLHHAKWSQAAPMAEGEHKPHEVVKFM
DVYQRSYCRPIETLVDIFQEYPDEIEYIFKPSCVPLMRCAGCCNDEGLECVPTEEFNITM
QIMRIKPHQGQHIGEMSFLQHSKCECRPKKDRARQEKKSIRGKGKGQKRKRKKSRYKPWS
VPCGPCSERRKHLFVQDPQTCKCSCKNTDSRCKARQLELNERTCRCDKPRR
>XP_023109318.1 vascular endothelial growth factor A isoform X1 [Felis catus]
MGNFRAVNLGGGRASPLRQELQREVEEERETGSESARRRASNDRDRGKVSDLLLGVTARA
RREPSPLGSCIGPAALTDRQTDTAPRPSAHLLPGRRPRVDAAASRGQEPEPAPGGGVEGV
GARGIAVKLFVQLLGCSRSGGAVVRAGAAEPSGTGRSASPGREEPQSEEGEEEEEKEEER
GPRWRLGARKPGSWTGEAAVCADSAPAARATQALARASAPGGRGARLGAEESGPPRSPSR
RGSASRAGPGRASETMNFLLSWVHWSLALLLYLHHAKWSQAAPMADGEHKPHEVVKFMDV
YQRSYCRPIETLVDIFQEYPDEIEYIFKPSCVPLMRCGGCCNDEGLECVPTEEFNITMQI
MRIKPHQGQHIGEMSFLQHSKCECRPKKDRAKEKKSVRGKGKGQKRKRKKSRYKSWSVPC
GPCSERRKHLFVQDPQTCKCSCKNTDSRCKARQLELNERTCRCDKPRR
>XP_033720054.1 vascular endothelial growth factor A isoform X1 [Tursiops truncatus]
MIAVRSRAAWAQPGALSRLNLKSRLRDSLLPSPPPHFRWSQAAPMAEGEQKPHEVVKFMD
VYQRSYCRPIETLVDIFQEYPDEIEYIFKPSCVPLMRCGGCCNDEGLECVPTEEFNITMQ
IMRIKPHQGQHIGEMSFLQHNKCECRPKKDRARQEKKSVRGKGKGQKRKHKKSRYKSWSA
PCGPCSERRKHLFVQDPQTCKCSCKNTDSRCKARQLELNERTCRCDKPRR
>XP_022437714.1 vascular endothelial growth factor A isoform X1 [Delphinapterus leucas]
MNFLLSWVHWSLALLLYLHHAKWSQAAPMAEGEQKPHEVVKFMDVYQRSYCRPIETLVDI
FQEYPDEIEYIFKPSCVPLMRCGGCCNDEGLECVPTEEFNITMQIMRIKPHQGQHIGEMS
FLQHNKCECRPKKDRARQEKKSVRGKGKGQKRKRKKSRYKSWSAPCGPCSERRKHLFVQD
PQTCKCSCKNTDSRCKARQLELNERTCRCDKPRR
>XP_010977834.2 vascular endothelial growth factor A [Camelus dromedarius]
MDPSHSSPLGASHSDVSRPDEGYRGTHCPDEYIVPPMPSTGLCAYEAIRVPNMPLFGRSE
MGGSGLAGSGEERRGLGQPGCEEAAARVVSGAGGSCTRSGETHRRGGRTGGVTSHGSPHW
NLIFIYPGFTLLLFPETFLKTVFFPVLIYFGFPFPAKSGRPFGEIAPVLPQITSDFGNQQ
REERGSKSSKEKSRKRDWVRERARASEKREDRGKVSDLLLGVTARARREPSPSGSRVGPA
ALTDRQTDTAPRPSAHLLPGRRPTVDAAASRGQEPEPAPGGGVEGVGARGVALKLFIQLL
GCSRSGGAVVRPGAADQSETGRSASSVREEPQSAEGEEEEEKEEERGPRWRLGSRKPGSW
TGEAAVCADSAPAARAPQALARALAPGGRGARLGAEESGRPRSPSQRGSASRASPGRASE
TMNFLLSWVHWSLALLLYLHHAKWSQAAPMTAGEQKPHEVVKFMDVYQRSYCRPIETLVD
IFQEYPDEIEYIFKPSCVPLMRCGGCCNDEGLECVPTEEFNITMQIMRIKPHQGQHIGEM
SFLQHNKCECRPKKDRARQEKKSVRGKGKGQKRKRKKSRYKSWSVPCGPCSERRKHLFVQ
DPQTCKCSCKNTDSRCKARQLELNERTCRCDKPRR
>NP_114024.2 vascular endothelial growth factor A isoform 1 [Rattus norvegicus]
MTDRQTDTAPSPSAHLLAGGQPTVDAAASREQEPKPAPGGGVEGVGARGIARKLFVQLLG
SSLSGVAVVCAAGGKPIGAGRSASSGLEKPGPEKRGEKEKEEERGPQWALGSREPGSWTG
EAAVCADSAPAARAPQAPARASVPEGRGARQGAQESGLPRSPSRRGSASRAGPGRASETM
NFLLSWVHWTLALLLYLHHAKWSQAAPTTEGEQKAHEVVKFMDVYQRSYCRPIETLVDIF
QEYPDEIEYIFKPSCVPLMRCAGCCNDEALECVPTSESNVTMQIMRIKPHQSQHIGEMSF
LQHSRCECRPKKDRTKPEKKSVRGKGKGQKRKRKKSRFKSWSVHCEPCSERRKHLFVQDP
QTCKCSCKNTDSRCKARQLELNERTCRCDKPRR
>XP_006100653.1 vascular endothelial growth factor A isoform X1 [Myotis lucifugus]
MNFLLSWVHWSLALLLYLHHAKWSQAAPMAEGEQKAHQVVKFMDVYQRSYCRPIETLVDI
FQEYPDEIEYIFKPSCVPLMRCGGCCNDEGLECVPTEEYNITMQIMRIRIHKVQHIGEMS
FLQHSKCECRPKKERARQEKKSVRGKGKGQKRKRKKSRYKSWNFPCGPCSERRKHLFVQD
PQTCKCSCKNTDSRCKARQLELNERTCRCDKPRR
>NP_001303885.1 vascular endothelial growth factor A isoform 4 precursor [Bos taurus]
MNFLLSWVHWSLALLLYLHHAKWSQAAPMAEGGQKPHEVVKFMDVYQRSFCRPIETLVDI
FQEYPDEIEFIFKPSCVPLMRCGGCCNDESLECVPTEEFNITMQIMRIKPHQSQHIGEMS
FLQHNKCECRPKKDKARQEKKSVRGKGKGQKRKRKKSRYKSWSAPCGPCSERRKHLFVQD
PQTCKCSCKNTDSRCKARQLELNERTCRCDKPRR
>XP_016068233.1 PREDICTED: vascular endothelial growth factor A isoform X4 [Miniopterus natalensis]
MNFLLSWVHWSLALLLYLHHAKWSQAAPMAEGEQKAHQVVKFMDVYQRSYCRPIETLVDI
FQEYPDEIEYIFKPSCVPLMRCGGCCNDEGLECVPTEEYNVTMQIMRIRIHKVQHIGEMS
FLQHSKCECRPKKERARQEKKSVRGKGKGQKRKRKKSRYKSWNFPCGPCSERRKHLFVQD
PQTCKCSCKNTDSRCKARQLELNERTCRCDKPRR
>XP_031544449.1 vascular endothelial growth factor A isoform X1 [Vicugna pacos]
MTAGEQKPHEVVKFMDVYQRSYCRPIETLVDIFQEYPDEIEYIFKPSCVPLMRCGGCCND
EGLECVPTEEFNITMQIMRIKPHQGQHIGEMSFLQHNKCECRPKKDRARQEKKSVRGKGK
GQKRKRKKSRYKSWSVPCGPCSERRKHLFVQDPQTCKCSCKNTDSRCKARQLELNERTCR
CDKPRR
>XP_007428099.1 vascular endothelial growth factor A isoform X1 [Python bivittatus]
MNFLLTWIHWGLAALLYFHNAKVLQAAPAQADGDRQQGEVISFMKVFERSACRSIETMVD
IFQEYPDEVEYIFKPSCVPLMRCAGCCNDEALECVPTEVYNVTMEIMRLKPFQSQHINAM
SFQQHSKCECRQKKEVRIRQEKKSKRGKGKGQKRKRKRGRYKPQNFHCEPCSERRKHLYK
QDPLTCKCSCKFTDSRCKSKQLELNERTCRCEKPRR
>XP_015284719.1 PREDICTED: vascular endothelial growth factor A isoform X1 [Gekko japonicus]
MNFLLAWLHWGLAALLYFHNAKLSQAAPAQGDGKKHHSEVIPFVDVYNRSVCRSIETMVD
IFQEYPDEVEYFFKPSCVPLMRCAGCCNDEALECVALEVHNVTMEIMRIKPYQSQHINLM
SFQHHSKCGCRPKKETRTRQEKKSKRGRGKGQKRKRKRGRYKPQNFHCEPCSERRKHLFV
QDPQTCKCSCKFTDSRCKSRQLELNERTCRCEKPRR
>XP_033279814.1 vascular endothelial growth factor A isoform X1 [Orcinus orca]
MIAVRSRAAWAQPGALSRLNLKSRLRDSLLPSPPPHFRWSQAAPMAEGEQKPHEVVKFMD
VYQRSYCRPIETLVDIFQEYPDEIEYIFKPSCVPLMRCGGCCNDEGLECVPTEEFNITMQ
IMRIKPHQGQHIGEMSFLQHNKCECRPKKDRARQEKKSVRGKGKGQKRKRKKSRYKSWSA
PCGPCSERRKHLFVQDPQTCKCSCKNTDSRCKARQLELNERTCRCDKPRR
>XP_030652016.1 vascular endothelial growth factor A isoform X1 [Nomascus leucogenys]
MNFLLSWVHWSLALLLYLHHAKWSQAAPMAEGGGQNHHEVVKFMDVYQRSYCHPIETLVD
IFQEYPDEIEYIFKPSCVPLMRCGGCCNDEGLECVPTEESNITMQIMRIKPHQGQHIGEM
SFLQHNKCECRPKKDRARQEKKSVRGKGKGQKRKRKKSRYKSWSVPCGPCSERRKHLFVQ
DPQTCKCSCKNTDSRCKARQLELNERTCRCDKPRR
>XP_021073263.1 vascular endothelial growth factor A isoform X1 [Mus pahari]
MNFLLSWVHWTLALLLYLHHAKWSQAAPTTEGELKAHEVVKFMDVYQRSYCRPIETLVDI
FQEYPDEIEYIFKPSCVPLMRCAGCCNDEALECVPTSESNITMQIMRIKPHQSQHIGEMS
FLQHSRCECRPKKDRTKPEKKSVRGKGKGQKRKRKKSRFKSWSVHCEPCSERRKHLFVQD
PQTCKCSCKNTDSRCKARQLELNERTCRCDKPRR
>XP_007640528.2 vascular endothelial growth factor A isoform X1 [Cricetulus griseus]
MDVYQRSYCRPIETLVDIFQEYPDEIEYIFKPSCVPLMRCGGCCNDEALECVPTSESNVT
MQIMRIKPHQSQHIGEMSFLQHSRCECRPKKDRTKPEKKSVRGKGKGQKRKRKKSRFKSW
SVHCEPCSERRKHLFVQDPQTCKCSCKNTDSRCKARQLELNERTCRCDKPRR
>XP_029097951.1 vascular endothelial growth factor A isoform X1 [Monodon monoceros]
MNFLLSWVHWSLALLLYLHHAKWSQAAPMAEGEQKPHEVVKFMDVYQRSYCRPIETLVDI
FQEYPDEIEYIFKPSCVPLMRCGGCCNDEGLECVPTEEFNITMQIMRIKPHQGQHIGEMS
FLQHNKCECRPKKDRARQEKKSVRGKGKGQKRKRKKSRYKSWSAPCGPCSERRKHLFVQD
PQTCKCSCKNTDSRCKARQLELNERTCRCDKPRR
>XP_029799030.1 vascular endothelial growth factor A [Suricata suricatta]
MGQVKRRKFKGIPSISYAAAWSMEPSQSWGVQAVVTRGRSATTGKLVNLGAQRLRVSEDA
SVSQELQRSRGRERETGSESARRRASNDRDRGKVSDLLLGVTARARREPSPSGSCIGPAA
LTDRQTDTAPRPSAHLLPGPRPRVDAAASRGQEPEPAPGGGVEGVGARGIAVKLFVQLLG
CSRSGGAVVRAGAAEPSGTGRSASPGRAEPQSEEGEEEEEKEEERGPRWRLGARKPGSWT
GEAAVCADSAPAARATQALARALVPGGRGARLGAEESELPRSPSRRGSASRAGPGRAFET
MNFLLSWVHWTFALLLYLHHAKWSQAAPMADGEHKPHEVVKFMDVYQRSYCRPIETLVDI
FQEYPDEIEYIFKPSCVPLMRCGGCCNDEGLECVPTEEFNITMQIMRIKPHQGQHIGEMS
FLQHSKCECRPKKDRARQEKKSVRGKGKGQKRKRKKSRYKSWSVPCGPCSERRRHLFVQD
PQTCKCSCKNTDSRCKARQLELNERTCRCDKPRR
>XP_026912192.1 vascular endothelial growth factor A [Acinonyx jubatus]
MEPSQSWGVRAVVTRGRSATTGKLVNLGEQRLRVSEDACVSQELQREVEEERETGSESAR
RRASNDRDRGKVSDLLLGVTARARREPSPLGSCIGPAALTDRQTDTAPRPSAHLLPGRRP
RVDAAASRGQEPEPAPGGGVEGVGARGIAVKLFVQLLGCSRSGGAVVRAGAAEPSGTGRS
ASPGREEPQSEEGEEEEEKEEERGPRWRLGARKPGSWTGEAAVCADSAPAARATQALARA
SAPGGRGARLGAEESGPPRSPSRRGSASRAGPGRASETMNFLLSWVHWSLALLLYLHHAK
WSQAAPMADGEHKPHEVVKFMDVYQRSYCRPIETLVDIFQEYPDEIEYIFKPSCVPLMRC
GGCCNDEGLECVPTEEFNITMQIMRIKPHQGQHIGEMSFLQHSKCECRPKKDRAKEKKSV
RGKGKGQKRKRKKSRYKSWSVPCGPCSERRKHLFVQDPQTCKCSCKNTDSRCKARQLELN
ERTCRCDKPRR
>XP_028742945.1 vascular endothelial growth factor A isoform X1 [Peromyscus leucopus]
MDVYKRSYCRPIETLVDIFQEYPDEIEYIFKPSCVPLMRCGGCCNDEALECVPTSESNIT
MQIMRIKPHQSQHIGEMSFLQHSRCECRPKKDRTKPEKKSVRGKGKGQKRKRKKSRFKSW
SVHCEPCSERRKHLFVQDPQTCKCSCKNTDSRCKARQLELNERTCRCDKPRR
>XP_005552944.1 PREDICTED: vascular endothelial growth factor A isoform X1 [Macaca fascicularis]
MNFLLSWVHWSLALLLYLHHAKWSQAAPMAEGGGQNHHEVVKFMDVYQRSYCHPIETLVD
IFQEYPDEIEYIFKPSCVPLMRCGGCCNDEGLECVPTEESNITMQIMRIKPHQGQHIGEM
SFLQHNKCECRPKKDRARQEKKSVRGKGKGQKRKRKKSRYKSWSVPCGPCSERRKHLFVQ
DPQTCKCSCKNTDSRCKARQLELNERTCRCDKPRR
>XP_032626364.1 vascular endothelial growth factor A isoform X1 [Chelonoidis abingdonii]
MNFLFTWIHWGLAALLYLHNAKLSQAAPTLGDGERKPNEVIKFLEVYERSVCRTIETLVD
IFQEYPDEVEYIFKPSCVPLLRCAGCCGDEGLECVPMEVHNVTMEIIRVKPLHGQHIVHM
SFLQHSRCDCRPKKDVKAKQEKKSKRGKGKGQKRKRKKSRYKLLSFHCEPCSERRKHLFV
QDPQTCKCSCKFTDSRCKSRQLELNERTCRCDKPRR
>XP_007458339.1 PREDICTED: vascular endothelial growth factor A isoform X1 [Lipotes vexillifer]
MNFLLSWVHWSLALLLYLHHAKWSQAAPMAEGEQKPHEVVKFMDVYQRSYCRPIETLVDI
FQEYPDEIEYIFKPSCVPLMRCGGCCNDEGLECVPTEEFNITMQIMRIKPHQGQHIGEMS
FLQHNKCECRPKKDRARQEKKSVRGKGKGQKRKRKKSRYKSWSAPCGPCSERRKHLFVQD
PQTCKCSCKNTDSRCKARQLELNERTCRCDKPRR
>XP_012420569.1 PREDICTED: vascular endothelial growth factor A [Odobenus rosmarus divergens]
MRSDVTVRLRQDHSTTASTSHANTEPSALVEHLDLFSEARLLGCTACQLGPRQAKQLPGG
EEEAFPSSEAPADSDSSLESPFVTANTIPAAAAIANPSITTTSPTIITGAITTITTTSSP
ITTTETSRTTQREERGSKSSREKSRKRDRRGQSARGRASNDRDRGKVSDLLLGVTARARR
EPSPSGSRIGPAALTDRQTDTAPRPSSHLLPGRRPRVDAAASRGQEPEPAPGGGVEGVGA
RGVAVKLFVQLLGCSRSGGAVVRAGAAEPSGTGRSASSGREEPQSEEGEEEEEKEEERGP
RWRLGARKPGSWTGEAAVCADSAPAARAPQALARASARGGRGDRLGAEESGPPRSPSRRG
SASRAGSGRASETMNFLLSWVHWSLALLLYLHHAKWSQAAPMAEGEHKPHEVVKFMDVYQ
RSYCRPIETLVDIFQEYPDEIEYIFKPSCVPLMRCGGCCNDEGLECVPTEEFNITMQIMR
IKPHQGQHIGEMSFLQHSKCECRPKKDRARQEKKSIRGKGKGQKRKRKKARYKPWSVPCG
PCSERRKHLFVQDPQTCKCSCKNTDSRCKARQLELNERTCRCDKPRR
>NP_001273963.1 vascular endothelial growth factor A isoform 1 precursor [Capra hircus]
MNFLLSWVHWSLALLLYLHHAKWSQAAPMAEGGQKPHEVMKFMDVYQRSFCRPIETLVDI
FQEYPDEIEFIFKPSCVPLMRCGGCCNDESLECVPTEESNITMQIMRIKPHQSQHIGEMS
FLQHNKCECRPKKDKARQEKKSVRGKGKGQKRKRKKSRYKSWSAPCGPCSERRKHLFVQD
PQTCKCSCKNTDSRCKARQLELNERTCRCDKPRR
>XP_019312227.1 PREDICTED: vascular endothelial growth factor A, partial [Panthera pardus]
FIFASHSPLKSGRPFGEIAPLLLQITSDFGNQQREERGSKSSREKSRKRETGSESARRRA
SNDRDRGKVSDLLLGVTARARREPSPLGSCIGPAALTDRQTDTAPRPSAHLLPGRRPRVD
AAASRGQEPEPAPGGGVEGVGARGIAVKLFVQLLGCSRSGGAVVRAGAAEPSGTGRSASP
GREEPQSEEGEEEEEKEEERGPRWRLGARKPGSWTGEAAVCADSAPAARATQALARASAP
GGRGARLGAEESGPPRSPSRRGSASRAGPGRASETMNFLLSWVHWSLALLLYLHHAKWSQ
AAPMADGEHKPHEVVKFMDVYQRSYCRPIETLVDIFQEYPDEIEYIFKPSCVPLMRCGGC
CNDEGLECVPTEEFNITMQIMRIKPHQGQHIGEMSFLQHSKCECRPKKDRAKEKKSVRGK
GKGQKRKRKKSRYKSWSVPCGPCSERRKHLFVQDPQTCKCSCKNTDSRCKARQLELNERT
CRCDKPRR
>XP_032265995.1 vascular endothelial growth factor A [Phoca vitulina]
MEPSGKERRGLGQPGCEEAAAQGASGTGGSGAGSGGAAARRANRRGHQPGVSALEFDIHL
SRVYPPPFFLQQFLKSTFFPVLIYFLLPTPRLNRADCLGRLLLYFPKSLRILETSREKTE
VARAPERSRGRERETGSESARGRASNDRDRGKVSDLFLGVTARARREPSPSGSRIGPAAL
TDRQTDTAPRPSSHLLPGRRPRVDAAASRGQEPEPAPGGGVEGVGARGVAVKLFVQLLGC
SRSGGAVVRAGAAEPSGTGRSASSGREEPQSEEGEEEEEKEEERGPRWRLGARKPGSWTG
EAAVCADSAPAARAPQALARASARGGRGDRLGAEESGPPRSPSRRGSASRAGSGRASETM
NFLLSWVHWSLALLLYLHHAKWSQAAPMAEGEHKPHEVVKFMDVYQRSYCRPIETLVDIF
QEYPDEIEYIFKPSCVPLMRCGGCCNDEGLECVPTEEFNITMQIMRIKPHQGQHIGEMSF
LQHSKCECRPKKDRARQEKKSIRGKGKGQKRKRKKARYKPWSVPCGPCSERRKHLFVQDP
QTCKCSCKNTDSRCKARQLELNERTCRCDKPRR
>XP_010861407.1 PREDICTED: vascular endothelial growth factor A isoform X1 [Bison bison bison]
MNFLLSWVHWSLALLLYLHHAKWSQAAPMAEGGQKPHEVVKFMDVYQRSFCRPIETLVDI
FQEYPDEIEFIFKPSCVPLMRCGGCCNDESLECVPTEEFNITMQIMRIKPHQSQHIGEMS
FLQHNKCECRPKKDKARQEKKSVRGKGKGQKRKRKKSRYKSWSAPCGPCSERRKHLFVQD
PQTCKCSCKNTDSRCKARQLELNERTCRCDKPRR
>XP_025746182.1 vascular endothelial growth factor A, partial [Callorhinus ursinus]
TVWGDCSFTSPNHFGFWKPVERRKRYSKSSREVEEERETGSESARGRASNDRDRGKVSDL
LLGVTARARREPSPSGSRIGPAALTDRQTDTAPRPSSHLLPGRRPRVDAAASRGQEPEPA
PGGGVEGVGARGVAVKLFVQLLGCSRSGGAVVRAGAAEPSGTGRSASSGREEPQSEEGEE
EEEKEEERGPRWRLGARKPGSWTGEAAVCADSAPAARAPQALARASARGGRGDRLGAEES
GPPRSPSRRGSASRAGSGRASETMNFLLSWVHWSLALLLYLHHAKWSQAAPMAEGEHKPH
EVVKFMDVYQRSYCRPIETLVDIFQEYPDEIEYIFKPSCVPLMRCGGCCNDEGLECVPTE
EFNITMQIMRIKPHQGQHIGEMSFLQHSKCECRPKKDRARQEKKSIRGKGKGQKRKRKKA
RYKPWSVPCGPCSERRKHLFVQDPQTCKCSCKNTDSRCKARQLELNERTCRCDKPRR
>XP_007970618.1 PREDICTED: vascular endothelial growth factor A isoform X1 [Chlorocebus sabaeus]
MNFLLSWVHWSLALLLYLHHAKWSQAAPMAEGGGQNHHEVVKFMDVYQRSYCHPIETLVD
IFQEYPDEIEYIFKPSCVPLMRCGGCCNDEGLECVPTEESNITMQIMRIKPHQGQHIGEM
SFLQHNKCECRPKKDRARQEKKSVRGKGKGQKRKRKKSRYKSWSVPCGPCSERRKHLFVQ
DPQTCKCSCKNTDSRCKARQLELNERTCRCDKPRR
>XP_021005804.1 vascular endothelial growth factor A isoform X1 [Mus caroli]
MNFLLSWVHWTLALLLYLHHAKWSQAAPTTEGEQKTHEVIKFMDVYQRSYCRPIETLVDI
FQEYPDEIEYIFKPSCVPLMRCAGCCNDEALECVPTSESNITMQIMRIKPHQSQHIGEMS
FLQHSRCECRPKKDRTKPEKKSVRGKGKGQKRKRKKSRFKSWSVHCEPCSERRKHLFVQD
PQTCKCSCKNTDSRCKARQLELNERTCRCDKPRR
>XP_012628731.1 vascular endothelial growth factor A, partial [Microcebus murinus]
FIFASYSLFGEDCSFTPPDHSGFWKPAESREVARAPGRSRGRERDGVRESARENEPREGR
GKVSDLLLGVTAGAQREPSPSGSRKRPAALTDRQTDTAPSPSAHLLPGRRPTVDAAASRG
QEPEPAPGGGVEGIGARGVALKLFVQLLGCSRSGADVVRARGAGLSGAERSASSGREEPQ
PEEAEEEEEKEEERGPRWRLGARKPGSWTGEAAVCADSASAARAPQALARASAPGGRGAR
QRAEESGPSRSPSRRGSASRAGPSPASETMNFFLSWVHWSLALLLYLHHAKWSQAAPTTE
GEHTTHSEEVMKFLDVYRRSYCHPMEVLVDIFQEYPDEIEFLFKPSCVPVIRCAGCCNDE
GLECVPTEEHNVTLQIMRIKPHQGQHIGEMSFIHHDKCECRPKKERAKQEKKSVRGKGKG
QKRKRKKSRYKSWSVPCGPCSERRNHLFVQDPQTCKCSCKNTDSRCKARQLELNERTCRC
DKPRR
>XP_028365999.1 vascular endothelial growth factor A [Phyllostomus discolor]
MALEVDYTFFEDSVQASAEAIDCIQGLHGGTASREDACGTCLQAYVQELRREVEEERETG
SESARGRASDERDRGKVSDLLLGVTARARREPSLSGSRIRPAALTDRQTDTAPRPSTHLL
RGQRPTVDAAASRGQEREAALGGEVEGVGARGVALKLLVQLLGCSRSGGAVVRTGAAEPS
GTGRSTNAGREEPQSEEGEEEEEKEEERGPRWRLGSRKPGSWTGEAAVCADSAPDARAPQ
APARASDRGGRGARPGDEESGPPRSPSRRGSSSRAGPGRASETMNFLLSWVHWSLALLLY
LHHAKWSQAAPMAEGEQKAHQVVKFMDVYQRSYCRPIETLVDIFQEYPDEIEYIFKPSCV
PLMRCGGCCNDEALECVPTEEFNITMQIMRIRIHKVQHIGEMSFLQHSKCECRPKKDRAR
QEKKSVRGKGKGQKRKRKKSRYKSWNFPCGPCSERRKHLFVQDPQTCKCSCKNTDSRCKA
RQLELNERTCRCDKPRR
>XP_008565043.1 PREDICTED: LOW QUALITY PROTEIN: vascular endothelial growth factor A, partial [Galeopterus variegatus]
IGPTVWGDCSFTTSKAHWILETIRERKEVARAPERSQGRERETGSERARGRKSSEDRGKV
SDLLLGETGGARXEPSPSGSRIGPVALTDRQTDTAPSPSAHLLQGRQPTVDAAASRRQEP
EPAPGGGVEGVGARGVALKLFVQLLGCFRSGGAVVGAGGAEPSGAGRSASSGREEPQPEE
GEEEEEKEEERGPRWRLGARKSGSWTGEAAVCADSAPAARAPQALARASAAGGREAHRGA
EESGPPRSPSRRGSASRAGPGRASETMNFLLSWVHWSLALLLSLHHAKWSQAAPMAEGGQ
KPHEVVKFMDVFQRSYCRPIETLVEIFQEYPDEVEYIFRPSCVALMRCGGCCNDENLECV
PTEEFNITMQIMRVKPHQGQHIGEMSFLQHSKCECRSKKDRARQEKKSVRGKGKGQKRKR
KKSWYKSWSVPCGPCSERRKHLFVQDPQTCKCSCKNTDSRCKARQLELNERTCRCDKPRR
>XP_011752720.1 vascular endothelial growth factor A isoform X1 [Macaca nemestrina]
MNFLLSWVHWSLALLLYLHHAKWSQAAPMAEGGGQNHHEVVKFMDVYQRSYCHPIETLVD
IFQEYPDEIEYIFKPSCVPLMRCGGCCNDEGLECVPTEESNITMQIMRIKPHQGQHIGEM
SFLQHNKCECRPKKDRARQEKKSVRGKGKGQKRKRKKSRYKSWSVPCGPCSERRKHLFVQ
DPQTCKCSCKNTDSRCKARQLELNERTCRCDKPRR
>XP_016811080.1 vascular endothelial growth factor A isoform X1 [Pan troglodytes]
MNFLLSWVHWSLALLLYLHHAKWSQAAPMAEGGGQNHHEVVKFMDVYQRSYCHPIETLVD
IFQEYPDEIEYIFKPSCVPLMRCGGCCNDEGLECVPTEESNITMQIMRIKPHQGQHIGEM
SFLQHNKCECRPKKDRARQEKKSVRGKGKGQKRKRKKSRYKSWSVPCGPCSERRKHLFVQ
DPQTCKCSCKNTDSRCKARQLELNERTCRCDKPRR
>XP_010368048.1 vascular endothelial growth factor A isoform X1 [Rhinopithecus roxellana]
MNFLLSWVHWSLALLLYLHHAKWSQAAPMAEGGGQNHHEVVKFMDVYQRSYCHPIETLVD
IFQEYPDEIEYIFKPSCVPLMRCGGCCNDEGLECVPTEESNITMQIMRIKPHQGQHIGEM
SFLQHNKCECRPKKDRARQEKKSVRGKGKGQKRKRKKSRYKSWSVPCGPCSERRKHLFVQ
DPQTCKCSCKNTDSRCKARQLELNERTCRCDKPRR
>XP_024104065.1 vascular endothelial growth factor A isoform X1 [Pongo abelii]
MNFLLSWVHWSFALLLYLHHAKWSQAAPMVEGGGQNHHEVVKFMDVYQRSYCHPIETLVD
IFQEYPDEIEYIFKPSCVPLMRCGGCCNDEGLECVPTEESNITMQIMRIKPHQGQHIGEM
SFLQHNKCECRPKKDRARQEKKSVRGKGKGQKRKRKKSRYKSWSVPCGPCSERRKHLFVQ
DPQTCKCSCKNTDSRCKARQLELNERTCRCDKPRR
>XP_028017581.1 vascular endothelial growth factor A isoform X2 [Balaenoptera acutorostrata scammoni]
MAEGEQKPHEVVKFMDVYQRSYCRPIETLVDIFQEYPDEIEYIFKPSCVPLMRCGGCCND
EGLECVPTEEFNITMQIMRIKPHQGQHIGEMSFLQHNKCECRPKKDRARQEKKSVRGKGK
GQKRKRKKSRYKSWSAPCGPCSERRKHLFVQDPQTCKCSCKNTDSRCKARQLELNERTCR
CDKPRR
>XP_032319413.1 vascular endothelial growth factor A [Camelus ferus]
MDPSHSSPLGASHSDVSRPDEGYRGTHCPDEYIVPPMPSTGLCAYEAIRVPNMPLFGRSE
MGGSGSAGSGEERRGLGQPGCEEAAARVVSGAGGSCTRSGETHRRGGRTGGVTSHGSPHW
NLIFIYPGFTLLLFPETFLKTVFFPVLIYFGFPFPAKSGRPFGEIAPVLPQITSDFGNQQ
REERGSKSSKEKSRKRDWVRERARASEKREDRGKVSDLLLGVTARARREPSPSGSRVGPA
ALTDRQTDTAPRPSAHLLPGRRPTVDAAASRGQEPEPAPGGGVEGVGARGVALKLFIQLL
GCSRSGGAVVRLGAADPSETGRSASSVREEPQSAEGEEEEEKEEERGPRWRLGSRKPGSW
TGEAAVCADSAPAARAPQALARALAPGGRGARLGAEESGRPRSPSQRGSASRASPGRASE
TMNFLLSWVHWSLALLLYLHHAKWSQAAPMTAGEQKPHEVVKFMDVYQRSYCRPIETLVD
IFQEYPDEIEYIFKPSCVPLMRCGGCCNDEGLECVPTEEFNITMQIMRIKPHQGQHIGEM
SFLQHNKCECRPKKDRARQEKKSVRGKGKGQKRKRKKSRYKSWSVPCGPCSERRKHLFVQ
DPQTCKCSCKNTDSRCKARQLELNERTCRCDKPRR
>XP_011927116.1 PREDICTED: vascular endothelial growth factor A isoform X1 [Cercocebus atys]
MNFLLSWVHWSLALLLYLHHAKWSQAAPMAEGGGQNHHEVVKFMDVYQRSYCHPIETLVD
IFQEYPDEIEYIFKPSCVPLMRCGGCCNDEGLECVPTEESNITMQIMRIKPHQGQHIGEM
SFLQHNKCECRPKKDRARQEKKSVRGKGKGQKRKRKKSRYKSWSVPCGPCSERRKHLFVQ
DPQTCKCSCKNTDSRCKARQLELNERTCRCDKPRR
>XP_027459870.1 vascular endothelial growth factor A [Zalophus californianus]
MREGGSAKAPTSWALAVLDVDQQELQREVEEERETGSESARGRASNDRDRGKVSDLLLGV
TARARREPSPSGSRIGPAALTDRQTDTAPRPSSHLLPGRRPRVDAAASRGQEPEPAPGGG
VEGVGARGVAVKLFVQLLGCSRSGGAVVRAGAAEPSGTGRSASSGREEPQSEEGEEEEEK
EEERGPRWRLGARKPGSWTGEAAVCADSAPAARAPQALARASARGGRGDRLGAEESGPPR
SPSRRGSASRAGSGRASETMNFLLSWVHWSLALLLYLHHAKWSQAAPMAEGEHKPHEVVK
FMDVYQRSYCRPIETLVDIFQEYPDEIEYIFKPSCVPLMRCGGCCNDEGLECVPTEEFNI
TMQIMRIKPHQGQHIGEMSFLQHSKCECRPKKDRARQEKKSIRGKGKGQKRKRKKARYKP
WSVPCGPCSERRKHLFVQDPQTCKCSCKNTDSRCKARQLELNERTCRCDKPRR
>XP_008151462.1 vascular endothelial growth factor A isoform X1 [Eptesicus fuscus]
MNFLLSWVHWSLALLLYLHHAKWSQAAPTAEGEQKAHQVVKFMDVYQRSYCRPIETLVDI
FQEYPDEIEYIFKPSCVPLMRCGGCCNDEGLECVPTEEYNITMQIMRIRIHKVQHIGEMS
FLQHSKCECRPKKERARQEKKSVRGKGKGQKRKRKKSRYKSWNFPCGPCSERRKHLFVQD
PQTCKCSCKNTDSRCKARQLELNERTCRCDKPRR
>XP_010585726.1 vascular endothelial growth factor A, partial [Loxodonta africana]
IFASHSPLKSGQRFGGVAPLLPQITSDFGNHQRENRGSKNAREKSKKRERRGQSARTSEL
REARSKVSDLLLGVTAGARREPSPFGSRIGPAALTDRLTDTAPRPSAHLLSGRRQTVDAA
ASRGQEPDPAPGGGVEGVGARGDALKLFVQLLGCSRSGGAVVRVGGAEPSGAGRSASSGR
EEPQPEEGEEEEEKEEEEEERGPRRLGARKPGSWTGEAVVCEDSAPAARAPQAGARALAP
GGRGARRGAEESGPPRSPIRRGSASRAGPGRASETMNFLLSWVHWSLALLLYLHHAKWSQ
AAPTAEGGEPKSHEVVKFMDVYQRSYCRPIETLVDIFQEYPDEIEYIFKPSCVPLMRCGG
CCNDEGLECVPTQDFNITMQIMRIKPHQGQHIGEMSFLQHSKCECRPKKEKARQEKKSVR
GKGKGQKRKRKKSRYKSWRVPCGPCSERRKHLFVQDPQTCKCSCKNTDSRCKARQLELNE
RTCRCDKPRR
>XP_027694162.1 vascular endothelial growth factor A, partial [Vombatus ursinus]
HFPRPTANHPAKHRQEGGPSSHAHFPFSPASDGGGLDCKRAGAEPGSAARGGVEGPGVRD
YALKLFVQLLGCSRSGGAVVRAGSAEPYRAESSVRSGPDQQQRRRQLRRRQEEEEEKEEN
EEVRGPRERQRLGSREPGSWTGEALESTVSAQPASAPQALARALAPGEKGDSEEGAGGTR
PPTPPLPKSERGRRGSESLTGPDRASETMNFMLTWVHWCLALLLYLHHAKWSQAAPTPEE
GERKPTEVVKFLDVYQRSYCRAIETLVDIFQEYPDEVEFIFKPSCVPLMRCAGCCNDEGL
ECVPYEVHNVTMQIMRIKPHQGQHIGEMSFLQHSKCECRPKKDVKGKQEKKSNRGKGKGQ
KRKRKKSRYKSWIVPCGPCSERRKHLFVQDPQTCKCSCKNTDSRCKARQLELNERTCRCD
KPRR
>XP_009203519.1 vascular endothelial growth factor A isoform X1 [Papio anubis]
MNFLLSWVHWSLALLLYLHHAKWSQAAPMAEGGGQNHHEVVKFMDVYQRSYCHPIETLVD
IFQEYPDEIEYIFKPSCVPLMRCGGCCNDEGLECVPTEESNITMQIMRIKPHQGQHIGEM
SFLQHNKCECRPKKDRARQEKKSVRGKGKGQKRKRKKSRHKSWSVPCGPCSERRKHLFVQ
DPQTCKCSCKNTDSRCKARQLELNERTCRCDKPRR
>XP_033000426.1 vascular endothelial growth factor A isoform X1 [Lacerta agilis]
MNFLLAWMHWGLAALLYFQNAKFSQAAPAQGDGEKQQSEVISFLVVFERSACRTIETMVD
IFQEYPDEVEYIFKPSCVPLMRCAGCCNDEALECVPTSTYNVTMEILRIRHFQGQHLSRM
SFQQHRECECRERPKKEVKPRQEKKSKRGKGKGQKRKRKRGRYKPQNFHCEPCSERRKHL
FKQDPQTCKCSCKFTDSRCKSRQLELNERTCRCEKPRR
>XP_032197234.1 vascular endothelial growth factor A [Mustela erminea]
MPPVPSIGLSAPAASGRERRGLGQPGCKEAAARGASGTGGSGAGSRGAAARRTNRRGHRP
GVSALEFDIHFSRVYPPPFFFSNLKIHILSRFNLFFASHSPLKSGRPFGEIAPLLPPITS
DFGNLQREERGSKSSRREVEEERERRGQRARAGEASNDRDRVKVSDLLLGVTARARREPS
PSGSRIGPAALTDRQTDTAPRPNSHLLPGGRPRVDAATSRGQEPEPAPGGGVEGVGARGV
AVKLFVQLLGCSRSGGAVVRAGAAEPSGTGRSASSGREEPQSEEGEEEEEEKEEERGPRW
RLGARKPGSWTGEAAVCADSAPAARAPQALARASASGGRGDRLGAEESGPPRSPSRRGSA
SRAGSGRASETMNFLLSWVHWSLALLLYLHHAKWSQAAPMAEGEHKPHEVVKFMDVYQRS
YCRPIETLVDIFQEYPDEIEYIFKPSCVPLMRCGGCCNDEGLECVPTEEFNITMQIMRIK
PHQGQHIGEMSFLQHSKCECRPKKDRARQEKKSIRGKGKGQKRKRKKSRYKPWSVPCGPC
SERRKHLFVQDPQTCKCSCKNTDSRCKARQLELNERTCRCDKPRR
>XP_025846769.1 vascular endothelial growth factor A, partial [Vulpes vulpes]
IGPTVWGRLLLYFPKSLRILETSREKKEVARAPERSRGRERERERGRERETGSESARASE
QRQDRGKVSDLLLGVTARARREPSPSGPRTGPAALTDRPTDTAPRPSAHLLPGRRPRVDA
AASRGQEPEPEPAPGGGVEGVGARGVAVKLFVQLLGCSRSGGAVVRAGAAEPSGTGRSAS
PGREEPQPEEGEEEEEKEEERGPRWRLGARKPGSWTGEAAVCADSAPAARAPQALARASA
PGGRGARLGAEESGPPRSPSGRGSASRAGSGRASETMNFLLSWVHWSLALLLYLHHAKWS
QAAPMAGGEHKPHEVVKFMDVYQRSYCRPIETLVDIFQEYPDEIEYIFKPSCVPLMRCGG
CCNDEGLECVPTEEFNITMQIMRIKPHQGQHIGEMSFLQHSKCECRPKKDRARQEKKSIR
GKGKGQKRKRKKSRYKPWSVPCGPCSERRKHLFVQDPQTCKCSCKNTDSRCKARQLELNE
RTCRCDKPRR
>XP_003732722.1 PREDICTED: vascular endothelial growth factor A isoform X1 [Callithrix jacchus]
MNFLLSWVHWSLALLLYLHHAKWSQAAPMAEGGGQNHHEVVKFMDVYQRSYCHPIETLVD
IFQEYPDEIEYIFKPSCVPLMRCGGCCNDEGLECVPTEEFNITMQIMRIKPHQGQHIGEM
SFLQHNKCECRPKKDRARQEKKSVPGKGKGQKRKRKKSRYKSWSVPCGPCSERRKHLFVQ
DPQTCKCSCKNTDSRCKARQLELNERTCRCDKPRR
>XP_032155415.1 vascular endothelial growth factor A isoform X1 [Sapajus apella]
MNFLLSWVHWSLALLLYLHHAKWSQAAPMAEGGGQNHHEVVKFMDVYQRSYCHPIETLVD
IFQEYPDEIEYIFKPSCVPLMRCGGCCNDEGLECVPTEEFNITMQIMRIKPHQGQHIGEM
SFLQHNKCECRPKKDKARQEKKSVPGKGKGQKRKRKKSRYKSWSVPCGPCSERRKHLFVQ
DPQTCKCSCKNTDSRCKARQLELNERTCRCDKPRR
>XP_032952366.1 vascular endothelial growth factor A isoform X1 [Rhinolophus ferrumequinum]
MNFLLSWVHWTLALLLYLHHAKWSQAAPMAEGEQKAHQVVKFMDVYQRSYCRPIETLVDI
FQEYPDEIEYIFKPSCVPLMRCGGCCNDEGLECVPTEEFNITMQIMRIRLHKLQHIGEMS
FLQHNKCECRPKKDRARQEKKSVRGKGKGQKRKRKKSRYKSWSVPCGPCSERRKHLFVQD
PQTCKCSCKNTDSRCKARQLELNERTCRCDKPRR
>XP_026983176.1 vascular endothelial growth factor A isoform X1 [Lagenorhynchus obliquidens]
MIAVRSRAAWAQPGALSRLNLKSRLRDSLLPSPPPHFRWSQAAPMAEGEQKPHEVVKFMD
VYQRSYCRPIETLVDIFQEYPDEIEYIFKPSCVPLMRCGGCCNDEGLECVPTEEFNITMQ
IMRIKPHQGQHIGEMSFLQHNKCECRPKKDRARQEKKSVRGKGKGQKRKRKKSRYKSWSA
PCGPCSERRKHLFVQDPQTCKCSCKNTDSRCKARQLELNERTCRCDKPRR
>XP_010972115.1 PREDICTED: vascular endothelial growth factor A [Camelus bactrianus]
MNFLLSWVHWSLALLLYLHHAKWSQAAPMTAGEQKPHEVVKFMDVYQRSYCRPIETLVDI
FQEYPDEIEYIFKPSCVPLMRCGGCCNDEGLECVPTEEFNITMQIMRIKPHQGQHIGEMS
FLQHNKCECRPKKDRARQEKKSVRGKGKGQKRKRKKSRYKSWSVPCGPCSERRKHLFVQD
PQTCKCSCKNTDSRCKARQLELNERTCRCDKPRR
>XP_008123214.1 PREDICTED: vascular endothelial growth factor A isoform X1 [Anolis carolinensis]
MNFLLTWIQWGLAALLYLNNAELSQAAPAQGNGEKQHSEVISFFVVYNLSACRPLETMVD
IFQEYPDEVEFIFKPSCVPLKRCAGCCNDEALECVPTAVHNVTMEIMRIKPFQGQRINQM
SFQEHSNCECRPKKEVRTRQEKKSKRGKGKGQKRKRRRGRYKPPNLHCEPCSERRKHLYK
QDPQTCKCSCKFTDSRCKSRQLELNERTCRCEKPRR
>XP_004044137.1 vascular endothelial growth factor A isoform X1 [Gorilla gorilla gorilla]
MNFLLSWVHWSLALLLYLHHAKWSQAAPMAEGGGQNHHEVVKFMDVYQRSYCHPIETLVD
IFQEYPDEIEYIFKPSCVPLMRCGGCCNDEGLECVPTEESNITMQIMRIKPHQGQHIGEM
SFLQHNKCECRPKKDRARQEKKSVRGKGKGQKRKRKKSRYKSWSVPCGPCSERRKHLFVQ
DPQTCKCSCKNTDSRCKARQLELNERTCRCDKPRR
>XP_024413494.1 vascular endothelial growth factor A isoform X1 [Desmodus rotundus]
MNFLLSWVHWSLALLLYLHHAKWSQAAPTAEGEQKAHQVVKFMDVYQRSYCRPIETLVDI
FQEYPDEIEYIFKPSCVPLMRCGGCCNDEALECVPTEEFNVTMQIMRIRIHKVQHIGEMS
FLQHSKCECRPKKDRARQEKKSVRGKGKGQKRKRKKSRYKSWNFPCGPCSERRKHLFVQD
PQTCKCSCKNTDSRCKARQLELNERTCRCDKPRR
>XP_025044561.1 vascular endothelial growth factor A isoform X1 [Pelodiscus sinensis]
MNFLLTWIHWGLAALLYLHNAKLSQAAPTLGDVERKPNEVIKFMDVYERSFCRTIETLVD
ILQEYPDEVEYIFKPSCVPLQRCAGCCGDEGLECVPVEVHNITMEIMKIKPHQSQHIVHT
SFLQHSKCECRPKKDVRAKQEKKSKRGKGKGQKRKRKKSRYKPLSFHCEPCSERRKQLFV
QDPQTCKCSCKFTDSRCKSRQLELNERTCSRCEKPRR
>XP_029417461.1 vascular endothelial growth factor A isoform X5 [Nannospalax galili]
MDVFRRSYCHPIETLVDIFQEYPDEIEYIFKPSCVPLMRCGGCCNDEALECVPTSESNIT
MQIMRIKPHQSQHIGEMSFLQHNRCECRPKKDRTRLEKKSVRGKGKGQKRKRKKSRFKSW
SVHCEPCSERRKHLFVQDPQTCKCSCKNTDSRCKARQLELNERTCRCDKPRR
>XP_008172802.1 vascular endothelial growth factor A isoform X1 [Chrysemys picta bellii]
MNFLFTWIHWGLAALLYLHNAKLSQAAPTLGDGERKPNEVIRFLEVYERSFCRTIETLVD
IFQEYPDEVEYIFKPSCVPLLRCAGCCGDEGLECVPMEVHNVTMEIMRIKPHQSQHIVHM
SFLQHSKCECRPKKDVKAKQEKKSKRGKGKGQKRKRKKSRYKPLSFHCEPCSERRKHLFV
QDPQTCKCSCKFTDSRCKSRQLELNERTCRCEKPRR
>XP_028580176.1 vascular endothelial growth factor A isoform X1 [Podarcis muralis]
MNFLLAWMHWGLAALLYFQNAKFSQAAPAQGDGEKQQSEVISFLVVFERSACRTIETMVD
IFQEYPDEVEYIFKPSCVPLMRCAGCCNDEALECVPTSTYNVTMEILRIKHFQGQHLSRM
SFQQHRECECRERPKKEVKPRQEKKSKRGKGKGQKRKRKRGRYKPQNFHCEPCSERRKHL
FKQDPQTCKCSCKFTDSRCKSRQLELNERTCRCEKPRR
>XP_022359656.1 vascular endothelial growth factor A [Enhydra lutris kenyoni]
MEPRERRGLGQPGCKEAAARGASGTGGSGAGSEGAAARRKNRRDHRPGVSALEFDIHFSR
VYPPLFFFSNFKIHILSRFNLFFASHSPLKSGRPFGEIAPLLPPITSDFGNLQREERGSK
SSRREVEEERERRGQRARAGEASNDRDRVKVSDLLLGVTARARREPSPSGSRIGPAALTD
RQTDTAPRPNSHLLPGGRPRVDAATSRGQEPEPAPGGGVEGVGARGVAVKLFVQLLGCSR
SGGAVVRAGAAEPSGTRRSASSGREEPQSEEGEEEEEEKEEERGPRWRLGARKPGSWTGE
AAVCADSAPAARAPQALARASASGGRGDRLGAEESGPPRSPSRRGSASRAGSGRASETMN
FLLSWVHWSLALLLYLHHAKWSQAAPMAEGEHKPHEVVKFMDVYQRSYCRPIETLVDIFQ
EYPDEIEYIFKPSCVPLMRCGGCCNDEGLECVPTEEFNITMQIMRIKPHQGQHIGEMSFL
QHSKCECRPKKDRARQEKKSVRGKGKGQKRKRKKSRYKPWSVPCGPCSERRKHLFVQDPQ
TCKCSCKNTDSRCKARQLELNERTCRCDKPRR
>XP_030726453.1 vascular endothelial growth factor A isoform X1 [Globicephala melas]
MIAVRSRAAWAQPGALSRLNLKSRLRDSLLPSPPPHFRWSQAAPMAEGEQKPHEVVKFMD
VYQRSYCRPIETLVDIFQEYPDEIEYIFKPSCVPLMRCGGCCNDEGLECVPTEEFNITMQ
IMRIKPHQGQHIGEMSFLQHNKCECRPKKDRARQEKKSVRGKGKGQKRKRKKSRYKSWSA
PCGPCSERRKHLFVQDPQTCKCSCKNTDSRCKARQLELNERTCRCDKPRR
>XP_011955820.2 vascular endothelial growth factor A isoform X1 [Ovis aries]
MDQVGQGGSLVTSIPVTHVASCSVELCGEERRGLGQPGCDEAAALGGEWSRRQRRSVGRR
IEEADGPAGSPARVTCFLGVTARAQREPSPSGSRVGPAALTDRQTDTAPCPSAHLLPGRR
PTVDAAASRGQEPEPAPGGGVEGVGARDVALKLFVQLLGCSRSGGAVVRAGAAEPSGTGR
SARSGREEPQSEEGEEEEEKEEEKGPRWRLGSRKPGSWTGEAAVCTDSAPAARAPQALAR
ASAPGGRGARLGAEESGPPRSPSRRGSASRAGPGRASETMNFLLSWVHWSLALLLYLHHA
KWSQAAPMAEGGQKPHEVMKFMDVYQRSFCRPIETLVDIFQEYPDEIEFIFKPSCVPLMR
CGGCCNDESLECVPTEEFNITMQIMRIKPHQSQHIGEMSFLQHNKCECRPKKDKARQEKK
SVRGKGKGQKRKRKKSRYKSWSAPCGPCSERRKHLFVQDPQTCKCSCKNTDSRCKARQLE
LNERTCRCDKPRR
>XP_027953651.1 vascular endothelial growth factor A [Eumetopias jubatus]
MAGLLGCTACQLGPRQAKQLPGGEEEAFPSSEAPADSDSSLESPFVTANTIPAPAAIANP
SITTTSPTIITGTITTITTTSIPITNTETSRTTQELQREVEEERETGSESARGRASNDRD
RGKVSDLLLGVTARARREPSPSGSRIGPAALTDRQTDTAPRPSSHLLPGRRPRVDAAASR
GQEPEPAPGGGVEGVGARGVAVKLFVQLLGCSRSGGAVVRAGAAEPSGTGRSASSGREEP
QSEEGEEEEEKEEERGPRWRLGARKPGSWTGEAAVCADSAPAARAPQALARASARGGRGD
RLGAEESGPPRSPSRRGSASRAGSGRASETMNFLLSWVHWSLALLLYLHHAKWSQAAPMA
EGEHKPHEVVKFMDVYQRSYCRPIETLVDIFQEYPDEIEYIFKPSCVPLMRCGGCCNDEG
LECVPTEEFNITMQIMRIKPHQGQHIGEMSFLQHSKCECRPKKDRARQEKKSIRGKGKGQ
KRKRKKARYKPWSVPCGPCSERRKHLFVQDPQTCKCSCKNTDSRCKARQLELNERTCRCD
KPRR
>NP_003367.4 vascular endothelial growth factor A isoform b [Homo sapiens]
MTDRQTDTAPSPSYHLLPGRRRTVDAAASRGQGPEPAPGGGVEGVGARGVALKLFVQLLG
CSRFGGAVVRAGEAEPSGAARSASSGREEPQPEEGEEEEEKEEERGPQWRLGARKPGSWT
GEAAVCADSAPAARAPQALARASGRGGRVARRGAEESGPPHSPSRRGSASRAGPGRASET
MNFLLSWVHWSLALLLYLHHAKWSQAAPMAEGGGQNHHEVVKFMDVYQRSYCHPIETLVD
IFQEYPDEIEYIFKPSCVPLMRCGGCCNDEGLECVPTEESNITMQIMRIKPHQGQHIGEM
SFLQHNKCECRPKKDRARQEKKSVRGKGKGQKRKRKKSRYKSWSVPCGPCSERRKHLFVQ
DPQTCKCSCKNTDSRCKARQLELNERTCRCDKPRR
>XP_030413054.1 vascular endothelial growth factor A isoform X1 [Gopherus evgoodei]
MNFLFTWIHWGLAALLYLHNAKLSQAAPTLGDGERKPNEVIKFLEVYERSVCRTIETLVD
IFQEYPDEVEYIFKPSCVPLLRCAGCCGDEGLECVPMEVHNVTMEIMRIKPHQSQHIVHM
SFLQHSRCDCRPKKDVKAKQEKKSKRGKGKGQKRKRKKSRYKLLSFHCEPCSERRKHLFV
QDPQTCKCSCKFTDSRCKSRQLELNERTCRCEKPRR
>NP_001003175.2 vascular endothelial growth factor A isoform 1 precursor [Canis lupus familiaris]
MNFLLSWVHWSLALLLYLHHAKWSQAAPMAGGEHKPHEVVKFMDVYQRSYCRPIETLVDI
FQEYPDEIEYIFKPSCVPLMRCGGCCNDEGLECVPTEEFNITMQIMRIKPHQGQHIGEMS
FLQHSKCECRPKKDRARQEKKSIRGKGKGQKRKRKKSRYKPWSVPCGPCSERRKHLFVQD
PQTCKCSCKNTDSRCKARQLELNERTCRCDKPRR
>XP_025274667.1 vascular endothelial growth factor A, partial [Canis lupus dingo]
TGPTVWGRLRLYFPKSLRILETSREKKEVARAPERSRGRERERGEREGEREGDGVRERAR
ASERRQGRGRVSDLLSGVPARARREPSPSGPRTGPAALTDRPTDTAPRPSAHLLPGRRPR
VAAAASRGQEPEPAPGGGVEGVGARGVAVKLFVQLLGCSRSGGAVVRAGAAEPSGAGRSA
SPGREEPQSEEGEEEEEKEEERGPRWRLGAREPGSWTGEAAVCADRAPAARAPQAPAPAP
ARASAPGGRGARLGAEESGPPRSPSGRGSASRAGPGRASETMNFLLSWVHWSLALLLYLH
HAKWSQAAPMAGGEHKPHEVVKFMDVYQRSYCRPIETLVDIFQEYPDEIEYIFKPSCVPL
MRCGGCCNDEGLECVPTEEFNITMQIMRIKPHQGQHIGEMSFLQHSKCECRPKKDRARQE
KKSIRGKGKGQKRKRKKSRYKPWSVPCGPCSERRKHLFVQDPQTCKCSCKNTDSRCKARQ
LELNERTCRCDKPRR
>XP_028622577.1 vascular endothelial growth factor A isoform X1 [Grammomys surdaster]
MNFLLSWVHWTLALLLYLHHAKWSQAAPTTEGEQKAHEVVKFMDVFQRSYCRPIETLVDI
FQEYPDEIEYIFKPSCVPLMRCAGCCNDEALECVPTSESNITMQIMRIKPHQSQHIGEMS
FLQHSRCECRPKKDRTKPEKKSVRGKGKGQKRKRKKSRFKSWSVHCEPCSERRKHLFVQD
PQTCKCSCKNTDSRCKARQLELNERTCRCDKPRR
>XP_020768385.1 vascular endothelial growth factor A isoform X1 [Odocoileus virginianus texanus]
MNFLLSWVHWSLALLLYLHHAKWSQAAPMAEGGQKPHEVVKFMDVYQRSYCRPIETLVDI
FQEYPDEIEFIFKPSCVPLMRCGGCCNDESLECVPTEEFNITMQIMRIKPHQGQHIGEMS
FLQHNKCECRPKKDKARQEKKSVRGKGKGQKRKRKKSRYKSWSAPCGPCSERRKHLFVQD
PQTCKCSCKNTDSRCKARQLELNERTCRCDKPRR
>XP_010332234.1 PREDICTED: vascular endothelial growth factor A isoform X3 [Saimiri boliviensis boliviensis]
MAEGGGQNHHEVVKFMDVYQRSYCHPIETLVDIFQEYPDEIEYIFKPSCVPLMRCGGCCN
DEGLECVPTEEFNITMQIMRIKPHQGQHIGEMSFLQHNKCECRPKKDRARQEKKSVPGKG
KGQKRKRKKPRYKSWSVPCGPCSERRKHLFVQDPQTCKCSCKNTDSRCKARQLELNERTC
RCDKPRR
>XP_020640765.1 vascular endothelial growth factor A isoform X1 [Pogona vitticeps]
MNFLLTWIRWGLAALLYFYNAKLSWAAPAQGDGDKQHIEVISFLDVFDRSACRPLETMVD
IFQEYPDEVEYIFKPSCVPLKRCAGCCNDEALECVPTAVRNITMEIMRIKHLQGQHISLM
SFQEHSRCECRPKKEVRIRQEKKSKRGKGKGQKRKRKRGRYKPPNFHCEPCSERRKHLYK
QDPQTCKCSCKFTDSRCKSRQLELNERTCRCEKPRR
>XP_032717839.1 vascular endothelial growth factor A [Lontra canadensis]
MEEENQDWAPAKPNSCQRERKKRFRADHPTATAIASPSVTTSASPAIITGTITTTSVTII
TTETSGTPVRGSTATSRERRGLGQRGCKEAAAWGASGTGGSGAGSGDAAARRTNRRGHRP
GVSALEFDIHFSRVYPPLFFFSNFKIHILSRFNLFFAFHSPLKSGRPFGEIAPLLPPITS
DFGNLQREERGSKSSRREVEEERERRGQRARAGEASNDRDRVKVSDLLLGVTARARREPS
PSGSRIGPAALTDRQTDTAPRPNSHLLPGGRPRVDAATSRGQEPEPAPGGGVEGVGARGV
AVKLFVQLLGCSRSGGAVVRAGAAEPSGTGRSASSGREEPQSEEGEEEEEEKEEERGPRW
RLGARKPGSWTGEAAVCADSAPAARAPQALARASASGGRGDRLGAEESGPPRSPSRRGSA
SRAGSGRASETMNFLLSWVHWSLALLLYLHHAKWSQAAPMAEGEHKPHEVVKFMDVYQRS
YCRPIETLVDIFQEYPDEIEYIFKPSCVPLMRCGGCCNDEGLECVPTEEFNITMQIMRIK
PHQGQHIGEMSFLQHSKCECRPKKDRARQEKKSIRGKGKGQKRKRKKSRYKPWSVPCGPC
SERRKHLFVQDPQTCKCSCKNTDSRCKARQLELNERTCRCDKPRR
>XP_012304166.1 vascular endothelial growth factor A isoform X1 [Aotus nancymaae]
MNFLLSWVHWSLALLLYLHHAKWSQAAPMAEGGGQNHHEVVKFMDVYQRSYCHPIETLVD
IFQEYPDEIEYIFKPSCVPLMRCGGCCNDEGLECVPTEEFNITMQIMRIKPHQGQHIGEM
SFLQHNKCECRPKKDRARQEKKSVPGKGKGQKRKRKKSRHKSWSVPCGPCSERRKHLFVQ
DPQTCKCSCKNTDSRCKARQLELNERTCRCDKPRR
>XP_017402884.1 PREDICTED: vascular endothelial growth factor A isoform X1 [Cebus capucinus imitator]
MNFLLSWVHWSLALLLYLHHAKWSQAAPMAEGGGQHHHEVVKFMDVYQRSYCHPIETLVD
IFQEYPDEIEYIFKPSCVPLMRCGGCCNDEGLECVPTEEFNITMQIMRIKPHQGQHIGEM
SFLQHNKCECRPKKDRARQEKKSVPGKGKGQKRKRKKSRYKSWSVPCGPCSERRKHLFVQ
DPQTCKCSCKNTDSRCKARQLELNERTCRCDKPRR
>XP_014443316.2 vascular endothelial growth factor A [Tupaia chinensis]
MTLGTFAQDDVTVTALSQRGSVVPGRYHFLGAWNLPKVQKLRGVCLAQHWLRGPVPHWDL
GKLAVGTAALSTLCLASPDASGRVVEESGLGAVPCKTPADWHGAEKPPAITENPSGKRVD
NSKSQQPLLIFFPSSLEALSFHPWLPDSLAHTPRENCIVFCFNLFLLPIPRLNWADGLGK
LLLYSPKSLRILETSRERKEIAGTQERSRGRERAGVRESARANSERDRGKVSDLLLGVTA
EARCEPSPAGSRIGPVALTDRQTDTAPSPGAHLLLGRRPTVDRRGQEPEPSPGGWVEGIG
ARSVALKLFVQLLGCSRSGGAVVRAGKAEPSGAGRSVSSGREKQQPEEGEEEEEKEEERE
PRWRLGSRKPGSWTGEAAVCADSAPAARAPQALARALAPGGREARRGAEESGPPRSPSRR
GSASRAGPGRASETINFLLSWVHWSLALLLYLHHAKWSQAVPMEGEPKAHEVVKFMDVYK
RSFCHPIETLVDIFQEYPDEIEYIFKPSCVPLMRCGGCCNDEGLECVPTEEFNITMQIMR
IKPLQSQHITEKSFLQHSKCECRPKKEITARQEKKSVRGKGKGQKRKRKKSRYKSWSVPC
GPCSERRKHLFVQDPQTCKCSCKNTDSRCKARQLELNERTCRCDKPRR
>NP_001020421.2 vascular endothelial growth factor A isoform 1 [Mus musculus]
MTDRQTDTAPSPSAHLLAGGLPTVDAAASREEPKPAPGGGVEGVGARGIARKLFVQLLGS
SRSVVAVVCAAGDKPIGAGRSASSGLEKPGPEKRGEEEKEEERGPQWALGSQEPSSWTGE
AAVCADSAPAARAPQAPARASVPEGRGARQGAQESGLPRSPSRRGSASRAGPGRASETMN
FLLSWVHWTLALLLYLHHAKWSQAAPTTEGEQKSHEVIKFMDVYQRSYCRPIETLVDIFQ
EYPDEIEYIFKPSCVPLMRCAGCCNDEALECVPTSESNITMQIMRIKPHQSQHIGEMSFL
QHSRCECRPKKDRTKPEKKSVRGKGKGQKRKRKKSRFKSWSVHCEPCSERRKHLFVQDPQ
TCKCSCKNTDSRCKARQLELNERTCRCDKPRR
>XP_014335016.1 PREDICTED: vascular endothelial growth factor A isoform X1 [Bos mutus]
MAEGGQKPHEVVKFMDVYQRSFCRPIETLVDIFQEYPDEIEFIFKPSCVPLMRCGGCCND
ESLECVPTEEFNITMQIMRIKPHQSQHIGEMSFLQHNKCECRPKKDKARQEKKSVRGKGK
GQKRKRKKSRYKSWSAPCGPCSERRKHLFVQDPQTCKCSCKNTDSRCKARQLELNERTCR
CDKPRR
>XP_012404509.2 vascular endothelial growth factor A, partial [Sarcophilus harrisii]
SRIFFRERTAEKSTESSPPSRSETRGRRGSGTDTSPALPPAKHRQEGGPFLHAHFLFSPA
SDGGRLGCKVAGAIPGSAARDGVEGARVRDYALKLFVQLLGCSRSEGAVVRAGSAEPCPA
ESSARSGPDHHHQRRQLRRRQEEEEKEENEEKVWGPRERQRLGSREPGSWTGEALENTVS
AQPASAPQALARALAPGEKGDSEEGAGGTRPPTPPLPKSERGRRRSESLTGRDRASETMN
FMLTWVHWCLALLLYLHHAKWSQAAPTPEEGERKSNEVVKFLDVYQRSYCRAIETLVDIF
QEYPDEVEFIFKPSCVPLMRCAGCCNDEGLECVPIEVHNVTMQIMRIKPHQGQHIGEMSF
LQHSKCGCRQKKVVKGKPEKKSNRGKGKGQKRKRKKSRYKSWIVPCEPCSERRKHLFVQD
PQTCKCSCKNTDSRCKARQLELNERTCRCDKPRR
