# Supplementary material for: Expansion and collapse of VEGF diversity in major clades of the animal kingdom
Source: Angiogenesis. 2023 Apr 5;26(3):437–61. doi: 10.1007/s10456-023-09874-9 (PMC10328876; doi:10.1007/s10456-023-09874-9)
Supplement: Supplementary file 2 — Supplementary data (ZIP 52 KB) [file 10456_2023_9874_MOESM2_ESM.zip › Supplementary_Data_VEGF_protein_and_mRNA_fasta_files_for_selection_analysis copy/VEGFD_mRNA_alignment.fasta]

>NP_034346.1
GACACTGAAACACTAAAAGTTATAGATGAAGAATGGCAGAGGACCCAATGCAGCCCTAGA
GAGACATGCGTAGAAGTCGCCAGTGAGCTGGGGAAGACAACCAACACATTCTTCAAGCCC
CCCTGTGTAAATGTCTTCCGGTGTGGAGGCTGCTGCAACGAAGAGGGTGTGATGTGTATG
AACACAAGCACCTCCTACATCTCCAAACAGCTCTTTGAGATATCAGTGCCTCTGACATCA
GTGCCCGAGTTAGTGCCTGTTAAAATTGCCAACCATACGGGTTGTAAGTGCTTGCCCACG
GGCCCC
>XP_030429302.1
GACATTGAGACACTGAGAGTGATAGATGAGGAATGGCAAAAAACTCAGTGTATGCCAAGG
GAGACCTGCGTGGAAGTTGCCAAAGAACTAGGTACAACCACCAACAAGTTCTTTAAGCCT
CCCTGTGTGAATGTGTTCCGGTGTGGAGGCTGCTGCAATGAGGAGAGCCTGGGCTGTATG
AACACAAGCACAACTTATGTTTCAAAAACGCTCTTTGAGATTTCAGTTCCTTTGACAAGT
GTGCCAGAGCCAGTGCCAGTCAAAATTGCCAACCACACAGGTTGTAGATGCTTATCAACT
GCTCAG
>XP_017367857.1
GACATCAAAACACTAAAAGTTATAGACGAAGAATGGCAAAGAACTCAGTGCAGCCCTAGA
GAAACGTGCGTGGAGGTCGCCAGTGAGGTGGGGAAGAGTACCAACACATTCTTCAAGCCC
CCTTGTGTGAACGTGTTCCGATGTGGTGGCTGTTGCAATGAAGAGAGCCTTGTGTGTATG
AACACGAGCACCTCGTATATTTCCAAACAGCTCTTTGAGATATCAGTGCCTTTGACATCA
GTACCTGAAATAGTGCCTGTTAAAGTTGCCAACCATACAGGTTGTAAGTGCTTGCCAACA
GCTCCC
>XP_005903176.1
GACATGGAGACACTCAAAGTTATAGACGAGGAATGGCAAAGGACACAGTGCAGCCCTCGA
GAGACCTGCGTGGAGGTGGCCAGTGAGCTGGGGAGCAGCACCGACACATTTTTCAAGCCT
CCCTGTGTGAACGTGTTCCGGTGTGGTGGCTGCTGCAATGAAGAGAGCCTCGTCTGTGTC
AATACCAGCACGTCATACGTTTCCAAACAGCTCTTTGAGATATCAGTGCCTTTGACATCA
GTACCTGAATTAGTGCCTGTTAAAGTTGCCAACCATACAGGTTGTAAGTGCTTCCCAACG
GCTCCC
>XP_029096184.1
GACATTGAGACGCTAAAAGTTATAGATGAGGAATGGCAAAGGACGCAGTGCAGCCCTCGA
GAGACGTGCGTGGAGGTGGCCGGAGAGCTGGGGAGAAGCACTGACACGTTCTTCAAGCCC
CCCTGCGTGAACGTGTTCCGGTGTGGCGGCTGCTGCAATGAAGAGAGCCTCGTCTGTGTC
AACACCAGCACCTCGTACGTTTCCAAACAGCTCTTTGAGATATCAGTACCTTTGACATCA
GTACCTGAATTAGTGCCTGTTAAAGTTGCCAACCATACAGGTTGTAAGTGCTTGCCAACA
GCTCCC
>XP_020642425.1
GATATTGAGATGCTCAAAATTATCGACGAGGAGTGGCAAAGGACTCAGTGTATGCCAAGA
GAGACCTGTGTTGAAGTTGCCAAAGAGCTGGGAGCAACCACCAATACATTCTTCAAGCCT
CCTTGTGTGAATGTGTACAGATGTGGAGGATGCTGTAATGAAGAGAGCTTGAGCTGTATG
AACACCACCACGTCCTATGTTTCCAAAATGCTGTTTGAGATTTCAGTACCTTTAACGAAT
GTGCCAGACCCCATTCAAGTCAAAATTGCAAACCACACAAGTTGTAAGTGTTTGACCAAC
ATTCAG
>XP_015298993.1
GACATTGAAACACTAAAAGTTATAGATGAAGAATGGCAAAGAACTCAGTGCAGCCCTAGA
GAAACATGCGTGGAGGTGGCCAGTGAGCTGGGGAAGAGTACCAACACATTCTTCAAGCCC
CCTTGTGTGAACGTGTTCCGATGTGGTGGCTGTTGCAATGAAGAGAGCCTCATCTGTATG
AACACCAGCACCTCGTACATTTCCAAACAGCTCTTTGAGATATCAGTGCCTTTGACATCA
GTACCTGAATTAGTGCCTGTTAAAGTTGCCAATCATACAGGTTGTAAGTGCTTGCCGACA
GTCCCG
>XP_008153147.1
GACATTGAAACATTAAAAGTTATAGATGAGGAATGGCAAAGAACCCAGTGCAGCCCTAGA
GAGACGTGTGTGGAGGTCGCCAGTGAGCTGGGGAGTAGCACCAACAGGTTCTTCAAACCT
CCCTGTGTGAACGTTTTCCGGTGTGGCGGCTGCTGCAATGAAGAGAGCGTCATCTGCATG
AACACCAGCACCTCGTATGTTTCCAAACAGCTCTTTGAAATATCAGTGCCTTTGACATCA
GTGCCCGAATTAGTGCCTGTTAAAGTTGCCAACCATACAGGTTGTAAGTGCTTGTCAACA
GCTCCC
>XP_024425735.1
GACATTGAAACATTAAAAGTTATAGATGAGGAATGGCAAAGAACCCAGTGCAGCCCTAGA
GAGACGTGCGTGGAGGTCGCTAGCGAGCTGGGGAGCACCACCAACAGGTTCTTCAAGCCT
CCCTGTGTGAACGTGTTCCGGTGTGGTGGCTGTTGCAACGAAGAGAGCGTCATCTGCATG
AACACGAGCACCTCATATGTTTCCAAACAGCTCTTTGAAATATCAGTGCCTTTGACATCA
GTGCCTGAATTAGTGCCTGTTAAAGTTGCCAACCATACAGGTTGTAAGTGCTTGTCGATG
GCTCCC
>XP_012290131.1
GACATCAAAACACTAAAAGTTATAGACGAAGAATGGCAAAGAACTCAGTGCAGCCCTAGA
GAAACGTGCGTGGAGGTCGCCAGTGAGGTGGGGAAGAGTACCAACACATTCTTCAAACCC
CCTTGTGTGAACGTGTTCCGATGTGGTGGCTGTTGCAATGAAGAGAGCCTTGCGTGTATG
AACACGAGCACCTCGTATATTTCCAAACAGCTCTTTGAGATATCAGTGCCTTTGACATCA
GTACCTGAAATAGTGCCTGTTAAAGTTGCCAACCATACAGGTTGTAAGTGCTTGCCAACA
GCTCCC
>XP_012640218.1
GACATTGAAACTCTAAAAGTTATAGACGAAGAGTGGCAAAGAACCCAATGCAGCCCTAGA
GAGACGTGCGTGGAGGTCGCTAGTGAGCTGGGCAGGAGTACCAACACATTCTTCAAACCC
CCTTGTGTGAACGTGTTCCGGTGTGGTGGCTGCTGCAACGAAGAGAGTCTCATCTGTATG
AACACGAGCTTCTCGTACATTTCCAAACAGCTCTTTGAGATATCAGTGCCTTTGACATCA
GTACCTGAATTAGTGCCTATTAAAGTTGCCAATCATACAGGTTGTAAATGCTTGCCAACG
GCCTCT
>XP_027970798.1
GACATTGAAACCCTAAAAGTGATAGATGAGGAATGGCAGCGGACCCAGTGCAGCCCCCGA
GAGACGTGCGTGGAGGTGGCCAGCGAGCTGGGGAGGAGCACTGACACCTTCTTCAAGCCG
CCCTGTGTGAACGTGTTCCGGTGCGGCGGCTGCTGCAATGAAGAGAGCCTCGTCTGTATG
AACACCAGCACCTCCTACGTTTCTAAGCAGCTCTTTGAGATATCAGTGCCTTTGACTTCA
GTACCTGAATTAGTGCCTGTTAAAGTTGCCAACCATACAGGTTGTAAGTGCTTGCCAACG
GCTCCC
>XP_028583463.1
GATATTGAGATACTGAAAGTCATAGATGAGGAGTGGCAAAGGACTCAGTGCGTGCCGAGG
GAGACCTGTGTGGAAGTTGCCAAGGAGCTGGGCACGGCCACCAATAAATTCTTCAAGCCT
CCTTGTGTGAATGTTTACAGATGCGGAGGCTGCTGCAATGAAGAGAGCCTAAGCTGCGTG
AACACCAGCACATCTTACATATCTAAAATGCTCTTTGAGATTTCAGTTCCTTTAACAAAT
GTGCCAGATCCGATTCAAGTCAAAATTGCAAACCACACTGGTTGCAAGTGCTTAACAAAT
GCTCAG
>XP_032141849.1
GACATCAAAACACTAAAAGTTATAGACGAAGAATGGCAAAGAACTCAGTGCAGCCCTAGA
GAAACGTGCGTGGAGGTCGCCAGTGAGGTGGGGAAGAGTACCAACACATTCTTCAAGCCC
CCTTGTGTGAACGTGTTCCGATGTGGTGGCTGTTGCAATGAAGAGAGCCTTGTGTGTATG
AACACGAGCACCTCGTATATTTCCAAACAGCTCTTTGAGATATCAGTGCCTTTGACATCA
GTACCTGAAATAGTGCCTGTTAAAGTTGCCAACCATACAGGTTGTAAGTGCTTGCCAACA
GCTCCC
>XP_003917484.1
GACATTGAAACACTAAAAGTTATAGATGAAGAATGGCAAAGAACTCAGTGCAGCCCTAGA
GAAACATGCGTGGAGGTGGCCAGTGAGCTGGGGAAGAGTACCAACACATTCTTCAAGCCC
CCTTGTGTGAACGTGTTCCGATGTGGTGGCTGTTGCAATGAAGAGAGCCTCATCTGTATG
AACACCAGCACCTCGTACATTTCCAAACAGCTCTTTGAGATATCAGTGCCTTTGACATCA
GTACCTGAATTAGTGCCTGTTAAAGTTGCCAATCATACAGGTTGTAAGTGCTTGCCAACA
GTCCCG
>XP_005287847.1
GACATTGAGACACTGAGAGTCATAGATGAGGAATGGCAAAAAACTCAGTGTGTGCCAAGG
GAGACCTGCGTGGAAGTTGCCAAAGAGCTAGGTACAACCACCAACAAGTTCTTTAAGCCT
CCCTGTGTGAATGTGTTCCGCTGTGGAGGTTGCTGCAATGAGGAGAGCCTGGGCTGTATG
AACACAAGCACAACTTATGTTTCAAAAACGCTCTTTGAGATTTCAGTTCCTTTGACAAGT
GTCCCAGAGCCAGTGCCAGTCAAAATTGCCAACCACACAGGTTGTAGATGCTTATCAACT
GCTCAG
>XP_011289916.1
GACCTTGAAACCCTAAAAGTTATCGACGAGGAATGGCAGAGAACCCAGTGCAGCCCCAGA
GAGACGTGCGTGGAGGTGGCCAGCGAGCTGGGGAGGAGCACCGACACGTTCTTCAAGCCC
CCCTGTGTGAACGTGTTCCGGTGTGGGGGCTGCTGCAACGAGGAGAGCCGCGTCTGCATG
AACACGAGCACCTCCTACATTTCCAAACAGCTCTTTCAGATATCAGTGCCTTTGACTTCA
GTACCTGAATTAGTGCCTGTTAAAGTTGCCAACCATACAGGTTGTAAATGTCTGCCAACG
GCTCCC
>XP_008839102.1
GACATCGAAACACTAAAAGTTATAGATGAGGAGTGGCAAAGAACCCAATGCAGCCCTAGA
GAGACATGCGTGGAAGTCGCCAGTGAGCTGGGGATGACGACCAACACGTTTTTCAAGCCA
CCTTGTGTGAATGTATTCCGATGTGGAGGCTGCTGCAATGACGAGAGTGTGATTTGTATG
AACACAAGTACCTCATACATCTCCAAACAGCTTTTTGAGATATCAGTGCCTTTGACATCA
GTACCCGAATTAGTGCCTGTTAAAGTTGCCAACCATACAGGTTGTAAGTGCTTGCCAACA
GCTCCC
>XP_002762692.1
GACATAAAAACACTAAAAGTTATAGATGAAGAATGGCAAAGAACTCAGTGCAGCCCTAGA
GAAACGTGTGTGGAGGTCGCCAGTGAGGTGGGGAAGAGTACCAACACATTCTTCAAGCCC
CCTTGTGTGACCGTGTTCCGATGTGGTGGCTGTTGCAATGAAGAGAGCCTTGTGTGTATG
AACACGAGCACCTCATATATTTCCAAACAGCTCTTTGAGATATCGGTGCCTTTGACATCA
GTACCTGAAATAGTGCCTGTTAAAGTTGCCAACCATACAGGTTGTAAGTGCTTGCCAACA
GCTCCC
>XP_026951548.1
GACATTGAGACGCTAAAAGTTATAGATGAGGAATGGCAAAGGACGCAGTGCAGCCCTCGA
GAGACGTGCGTGGAGGTGGCCGGCGAGCTGGGGAGAAGCACTGACACGTTCTTCAAGCCC
CCCTGCGTGAACGTGTTCCGGTGTGGCGGCTGCTGCAATGAAGAGAGCCTCGTCTGTGTC
AACAGCAGCACCTCGTACGTTTCCAAACAGCTCTTTGAGATATCAGTACCTTTGACATCA
GTACCTGAATTAGTGCCTGTTAAAGTTGCCAACCATACAGGTTGTAAGTGCTTGCCAACA
GCTCCC
>XP_007431935.1
GATATTGAGATGCTCAAAATTATAGATGAGGAATGGCAAAGGACTCAGTGTGTGCCAAGG
GAGACCTGCGTCGAAGTTGCCAAAGAGCTGGGAGCAGCTACCAATAAATTCTTCAAGCCT
CCTTGTGTGAATGTATACCGATGTGGAGGATGTTGCAATGAAGAAAGTTTGAGCTGCATG
AACACTAGCACATCTTATGTCTCCAAAATGCTTTTTGAAATTTCAGTACCTATTACAAAT
GTGCCTGACCCAATTCAGGTCAAAATTGCAAATCACACTGGTTGTAAATGTTCCACAGAC
CTTCAG
>XP_004415445.1
GACATTGAAACCCTAAAAGTGATAGATGAGGAATGGCAGCGGACCCAGTGCAGCCCCCGA
GAGACGTGCGTGGAGGTGGCCAGCGAGCTGGGGAGGAGCACTGACACCTTCTTCAAGCCG
CCCTGTGTGAACGTGTTCCGGTGCGGCGGCTGCTGCAATGAAGAGAGCCTCGTCTGTATG
AACACCAGCACCTCCTACGTTTCTAAGCAGCTCTTTGAGATATCAGTGCCTTTGACTTCA
GTCCCTGAATTAGTGCCTATTAAAGTTGCCAACCATACAGGTTGTAAGTGCTTGCCAACG
GCTCCC
>XP_029786778.1
GACCTTGAAACCCTCAAAGTTATCGACGAGGAATGGCAGAGAACCCAGTGCAGCCCCAGA
GAGACGTGCGTGGAGGTGGCCAGCGAGCTGGGGAGGAGCACCGACACGTTCTTCAAGCCC
CCCTGTGTGAACGTGTTCCGGTGTGGCGGCTGCTGCAATGAGGAGAGTCACGTGTGCATG
AACACGAGCACGTCCTACGTTTCCAAACAGCTCTTTCAGATATCAGTGCCTTTGACTTCA
GCACCTGAATTAGTGCCTGTTAAAGTTGCCAACCATACAGGTTGTAAGTGCCTGTCCACA
GCCCCC
>XP_003218906.1
GATATTGAGATGCTTAAAGTTATAGATGAGGAGTGGCAAAGGACTCAGTGTGTGCCACGG
GAAACCTGTATAGAAGTGGCTAAAGAGTTGGGTGCAGGCACCAATAAGTTCTTCAAGCCT
CCTTGTGTGAATGTCTACAGATGTGGAGGATGCTGCAATGAAGAGAACCTCAGCTGTATG
AACACTAGCACCTCTTATGTGTCCAAAATGCTCTTTGAGATTTCTGTACCTTTAACAAAT
GTGCCAGACCCAATTGAAGTCAAAATTGCAAACCACACAGGATGTATGTGCCTAACAAAT
ATTCAG
>XP_028743591.1
GATACGGAAACGCTAAAAGTTATAGATGAGGAATGGCAGAGAACCCAGTGCAGCCCTAGA
GAGACTTGCGTAGAAGTCGCCAGTGAGCTGGGAAAGACAACCAACACGTTCTTCAAGCCC
CCCTGTGTGAACGTGTTCCGGTGTGGAGGCTGCTGCAATGAAGAGAGTGTGATGTGTATG
AACACAAGCACCTCCTACATCTCCAAACAGCTCTTTGAGATATCAGTGCCTCTGACATCA
GTGCCTGAGTTAGTGCCTGTTAAAATTGCCAACCATACAGGCTGTAAGTGCTTGCCCACG
GGCCCC
>XP_032967903.1
GACATCGAAACACTAAAAGTTATAGATGAGGAATGGCAAAGAACCCAGTGCAGCCCTAGA
GAGACGTGTGTGGAGGTCGCCAGTGAGCTGGGGAGGAGCACCAACAGGTTCTTCAAGCCT
CCCTGTGTGAACGTGTTCCGGTGTGGCGGCTGCTGCAATGAAGAGAGCCTCATTTGTATG
AACACAAGCACCTCGTACGTTTCCAAACAGCTCTTTGAGATATCGGTGCCTTTGACATCA
GTACCTGAATTAGTGCCTGTCAAAGTTGCCAACCATACAGGTTGTAAGTGCTTGTCAACG
GCTCCC
>XP_025713288.1
GACATTGAAACCCTAAAAGTGATAGATGAGGAATGGCAGCGGACCCAGTGCAGCCCCCGA
GAGACGTGCGTGGAGGTGGCCAGCGAGCTGGGGAGGAGCACTGACACCTTCTTCAAGCCG
CCCTGTGTGAACGTGTTCCGGTGCGGCGGCTGCTGCAATGAAGAGAGCCTCGTCTGTATG
AACACCAGCACCTCCTACGTTTCTAAGCAGCTCTTTGAGATATCAGTGCCTTTGACTTCA
GTACCTGAATTAGTGCCTGTTAAAGTTGCCAACCATACAGGTTGTAAGTGCTTGCCAACG
GCTCCG
>XP_006164757.1
GACACTGAGACTCTAAAAGTTATAGATGAGGAGTGGCAAAGAACCCAGTGCAGCCCCAGA
GAGACGTGCGTGGAGGTTGCCAGCGAGCTGGGGAGGAGCACCAACACGTTCTTCAAGCCC
CCTTGCGTGAATGTGTTCCGGTGCGGCGGCTGCTGCAATGAGGAAAGCCTGGTCTGCACG
AACACCAGCACCTCGTACGTTTCCAAACAGCTCTTTGAGATATCAGTGCCTTTGACCTCA
GTACCTGAATTAGTGCCTGTCAAAGTCGCCAACCATACAGGTTGTAAATGCTTGCCAACA
GCCCCC
>XP_004063894.1
GACATTGAAACACTAAAAGTTATAGATGAAGAATGGCAAAGAACTCAGTGCAGCCCTAGA
GAAACATGCGTGGAGGTGGCCAGTGAGCTGGGGAAGAGTACCAACACATTCTTCAAGCCC
CCTTGTGTGAACGTGTTCCGATGTGGTGGCTGTTGCAATGAAGAGAGCCTTATCTGTATG
AACACCAGCACCTCGTACATTTCCAAACAGCTCTTTGAGATATCAGTGCCTTTGACATCA
GTACCTGAATTAGTGCCTGTTAAAGTTGCCAATCATACAGGTTGTAAGTGCTTGCCAACA
GCCCCC
>XP_520946.2
GACATTGAAACACTAAAAGTTATAGATGAAGAATGGCAAAGAACTCAGTGCAGCCCTAGA
GAAACGTGCGTGGAGGTGGCCAGTGAGCTGGGGAAGAGTACCAACACATTCTTCAAGCCC
CCTTGTGTGAACGTGTTCCGATGTGGTGGCTGTTGCAATGAAGAGAGCCTTATCTGTATG
AACACCAGCACCTCGTACATTTCCAAACAGCTCTTTGAGATATCAGTGCCTTTGACATCA
GTACCTGAATTAGTGCCTGTTAAAGTTGCCAATCATACAGGTTGTAAGTGCTTGCCAACA
GCCCCC
>NP_001094513.1
GACATGGAGACACTCAAAGTTATAGACGAGGAATGGCAAAGGACACAGTGCAGCCCTCGA
GAGACCTGCGTGGAGGTGGCCAGTGAGCTGGGGAGCAGCACAGACACATTTTTCAAGCCT
CCCTGTGTGAACGTGTTCCGGTGTGGTGGCTGCTGCAATGAAGAGAGCCTCGTCTGTGTC
AATACCAGCACGTCATACGTTTCCAAACAGCTCTTTGAGATATCAGTGCCTTTGACATCA
GTACCTGAATTAGTGCCTGTTAAAGTTGCCAACCATACAGGTTGTAAGTGCTTCCCAACG
GCTCCC
>XP_028617969.1
GACACTGAAACACTAAAAGTTATAGATGAAGAATGGCAGAGGACCCAATGCAGCCCTAGA
GAAACATGCGTAGAAGTCGCTAGTGAGCTGGGGAAGACAACCAACACATTCTTCAAGCCC
CCCTGTGTAAATGTCTTCCGGTGTGGAGGCTGCTGCAACGAAGAGAGTGTGATGTGTATG
AACACAAGCACCTCCTACATCTCCAAACAGCTCTTTGAGATATCAGTGCCTCTGACATCA
GTGCCCGAGTTAGTGCCTGTTAAAATTGCCAACCATACGGGTTGCAAGTGCTTGCCCACG
GGGCCC
>XP_014428953.1
GACATTGAGACACTGAGAGTCATAGATGAAGAATGGCAAAAAACTCAGTGCGTGCCAAGG
GAGACCTGCGTGGAAGTGGCCAAAGAGCTGGGCACAACCACCAACAAGTTCTTTAAGCCT
CCCTGTGTGAATGTGTTCAGATGTGGAGGCTGCTGCAATGAGGAGAGCCTGGGCTGTATG
AACACAAGCACAACTTACGTTTCAAAAACGCTCTTTGAGATTTCAGTTCCTTTGACAAGT
GTACCAGAGCCAGTGCCAGTCAAAATTGCCAACCACACAGGTTGTAGATGCTTATCAACT
GCTCAG
>XP_007466391.1
GACATTGAGACGCTCAAAGTTATAGATGAGGAATGGCAAAGGACGCAGTGCAGCCCTCGA
GAGACGTGCGTGGAGGTGGCCGGCGAGCTGGGGAGAAGCACTGACACGTTCTTCAAGCCC
CCCTGCGTGAACGTGTTCCGGTGTGGCGGCTGCTGCAATGAAGAGAGCCTCGTCTGTGTC
AACACCAGCACCTCCTACGTTTCCAAACAGCTCTTTGAGATATCAGTACCTTTGACATCA
GTACCTGAATTAGTGCCTGTTAAAGTTGCCAACCATACAGGTTGTAAGTGCTTGCCGACA
GCTCCC
>XP_033003260.1
GATATTGAGATACTGAAAGTCATAGATGAGGAATGGCAAAGGACTCAGTGCGTGCCGAGG
GAGACCTGCGTGGAAGTTGCCAAAGAGCTGGGCACAGCCACCAATAAATTCTTCAAGCCT
CCTTGTGTGAATGTCTATAGATGTGGAGGCTGCTGCAATGAAGAGAGCCTAAGCTGCGTG
AACACCAGCACATCTTACATATCCAAAATGCTCTTTGAGATTTCAGTTCCTTTAACAAAT
GTGCCAGATCCGATTCAAGTCAAAATTGCAAACCACACCGGTTGCAAGTGCTTAACAAAT
GCTCAG
>XP_010966297.1
GACATCGAGACACTCAAAGTTATAGATGAGGAATGGCAGAGGACGCAGTGCAGCCCTCGA
GAGACGTGCGTGGAGGTGGCCAGCGAGCTGGGCAGGAGCACCGACACGTTCTTCAAGCCT
CCCTGTGTGAATGTGTTCCGGTGTGGCGGCTGCTGCAATGAAGAGAGCCTCGTCTGTGTG
AACACGAGCACCTCGTACGTTTCCAAACAGCTCTTTCAGATATCAGTGCCTTTGACATCA
GTACCTGAATTAGTGCCTGTTAAAGTTGCCAACCACACAGGTTGTAAGTGCTTGTCCACG
GCTCCC
>XP_007989293.1
GACATTGAAACACTAAAAGTTATAGATGAAGAATGGCAAAGAACTCAGTGCAGCCCTAGA
GAAACATGCGTGGAGGTGGCCAGTGAGCTGGGGAAGAGTACCAACACATTCTTCAAGCCC
CCTTGTGTGAACGTGTTCCGATGTGGTGGCTGTTGCAATGAAGAGAGCCTCATCTGTATG
AACACCAGCACCTCGTACATTTCCAAACAGCTCTTTGAGATATCAGTGCCTTTGACATCA
GTACCTGAATTAGTGCCTGTTAAAGTTGCCAATCATACAGGTTGTAAGTGCTTGCCAACA
GCCCCG
>XP_028379045.1
GACGTTGAAACATTAAAAGTTATAGATGAGGAATGGCAAAGAACCCAGTGCAGCCCTAGA
GAGACGTGCGTGGAGGTCGCTAGCGAGCTGGGGAGTAGCACCAACAGGTTCTTCAAGCCT
CCCTGTGTGAACGTGTTCCGGTGTGGCGGCTGTTGCAATGAAGAGAGCGTCATCTGCATG
AACACGAGCACCTCATATGTTTCCAAACAGCTCTTTGAAATATCAGTGCCTTTGACATCA
GTACCTGAATTAGTGCCTGTTAAAGTTGCCAACCATACAGGTTGTAAGTGCTTCTCAATG
GCTCCC
>XP_010594073.1
GACATTGAAACACTGAAAGTTATAGACGAGGAGTGGCAAAGAACCCAGTGCAGCCCTAGA
GAGACGTGCGTGGAGGTGGCCAGCGAGCTGGGGCAGAGCACCAACACGTTCTTCAAGCCT
CCCTGCGTGAACGTGTTCCGATGTGGCGGCTGCTGCAATGAAGAGAGCCTCGTCTGTGTG
AACACCAGCACCTCGTACGTTTCCAAGCAGCTCTTTGAGATATCAGTACCTTTGACATCA
GCACCTGAGTTAGTGCCTGTTAAAGTTGCCAACCATACAGGCTGTAAGTGCTTGTCAACA
GCTCCC
>XP_007174294.1
GACATTGAGACGCTAAAAGTTATAGATGAGGAATGGCAAAGGACGCAGTGCAGCCCTCGA
GAGACGTGCGTGGAGGTGGCCAGGGAGCTGGGGAGAAGCACTGACACGTTCTTCAAGCCC
CCCTGCGTGAACGTGTTCCGGTGTGGCGGCTGCTGCAACGAAGAGAGCCTCGTGTGTGTC
AACAGCAGCACCTCGTACGTTTCCAAACAGCTCTTTGAGATATCAGTACCTTTGACATCA
GTACCTGAATTAGTGCCTGTTAAAGTTGCCAACCATACAGGTTGTAAGTGCTTGCCAACA
GCTCCC
>XP_005701133.1
GACATGGAGACACTCAAAGTTATCGATGAGGAATGGCAAAGGACACAGTGCAGCCCTCGA
GAGACCTGCGTGGAGGTGGCCAGTGAGCTGGGGAGCAGCACGGACACGTTCTTCAAGCCT
CCCTGTGTGAACGTCTTCCGGTGTGGTGGATGCTGCAACGAAGAGAGCCTCGTCTGTGTC
AATACCAGCACGTCGTACGTTTCCAAACAGCTCTTTGAGATATCAGTGCCTTTGACATCA
GTACCTGAATTAGTGCCTGTTAAAGTTGCCAACCATACAGGTTGTAAGTGCTTCCCAACG
GCTCCC
>XP_014926914.2
GACCTTGAAACCCTAAAAGTTATCGACGAGGAATGGCAGAGAACCCAGTGCAGCCCCAGA
GAGACGTGCGTGGAGGTGGCCAGCGAGCTGGGGAGGAGCACCGACACGTTCTTCAAGCCC
CCCTGTGTGAACGTGTTCCGGTGTGGGGGCTGCTGCAACGAGGAGAGCCACGTCTGCATG
AACACGAGCACCTCCTACATTTCCAAACAGCTCTTTCAGATATCAGTGCCTTTGACTTCA
GTACCTGAATTAGTGCCTGTTAAAGTTGCCAACCATACAGGTTGTAAATGTCTGCCAACG
GCTCCC
>XP_032186779.1
GACATTGAGACTCTAAAAGTTATAGATGAGGAATGGCAGCGGACTCAGTGCAGCCCCCGA
GAGACGTGCGTGGAGGTGGCCAGCGAGCTCGGGAGGAGCACCGACACCTTCTTCAAGCCG
CCCTGTGTCAGCGTGTTCCGGTGCGGCGGCTGCTGCAATGAGGAGAGCCTCGTCTGCATG
AACACGAGCACCTCCTACGTTTCCAAGCAGCTGTTTGAGATATCAGTGCCTTTGACTTCC
GTACCTGAATTAGTGCCTGTTAAAGTTGCCAACCATACAGGTTGTAAGTGCTTGCCAACG
GCTCCC
>XP_022374173.1
GACATTGAGACCCTAAAAGTTATAGATGAGGAATGGCAGCGGACTCAGTGCAGCCCCCGA
GAGACGTGCGTGGAGGTGGCCAGCGAGCTTGGGAGGAGCACCAACACCTTCTTCAAGCCA
CCCTGTGTCAGCGTGTTCCGGTGCGGTGGCTGCTGCAATGAAGAGAGCCTCGTCTGTATG
AACACGAGCACCTCCTACGTTTCTAAGCAGCTGTTTGAGATATCAGTGCCTTTGACTTCC
GTACCTGAATTAGTGCCTGTTAAAGTTGCCAACCATACAGGTTGTAAGTGCTTGCCAACG
GCTCCC
>XP_027691203.1
GACATCGAAACACTTAAAGTTATAGATGAGGAATGGCAGAGAACTCAATGTACTCCAAGA
GAGACCTGTGTGGAAGTAGCCAAGGAGCTTGGGAAAAGCACTAACACTTTCTTTAAGCCC
CCCTGTGTGAATGTATTCCGGTGTGGAGGCTGCTGCAATGAAGAAAGCCTCCTTTGTATA
AACACAAGCACATCATATGTTTCAAAACAGCTTTTTGAAATAACAGTGCCTTTAACAACT
GTACCCGAATTAGTACCAGTTAAGGTTGCTAACCATACAGGGTGTAAGTGCCAATCAGCT
ACTCAG
>XP_007642034.1
GATACTGAAACACTAAGAGTTATAGATGAGGAATGGCAGAGAACCCAGTGCATCCCTAGA
GAGACATGCGTAGAAGTCGCCAGTGAGCTGGGGAAGACAACCAACACGTTCTTCAAGCCC
CCCTGTGTGAACGTGTTCCGGTGTGGAGGCTGCTGCAATGAAGAAAGTGTGATGTGTATG
AACACAAGCACCTCCTACATCTCCAAACAGCTCTTTGAGATATCGGTGCCTCTGACATCA
GTGCCTGAGTTAGTTCCTGTTAAAATTGCCAACCATACAGGCTGTAAGTGCTTGCCTACT
GCCCCC
>XP_012401523.1
GACATTGAAACACTTAAAGTCATAGATGAAGAATGGCAGAGAACTCAATGTACTCCAAGA
GAAACCTGTGTGGAAGTGGCCAAAGAGCTGGGGAAAAGCACGAACACTTTCTTTAAGCCC
CCCTGTGTGAATGTATTCCGGTGTGGAGGTTGCTGCAATGAAGAGAGTCTCCTTTGTATA
AACACGAGCACATCATATGTTTCAAAACAGCTTTTTGAGATAACAGTGCCTTTAACAACA
GTACCAGAATTAGTGCCAGTTAAGGTTGCTAACCATACTGGATGTAAGTGCTTATCAACC
ACTGAA
>XP_004021978.1
GACATGGAGACACTCAAAGTTATCGACGAGGAATGGCAAAGGACACAGTGCAGCCCTCGA
GAGACCTGCGTGGAGGTGGCCAGTGAGCTGGGGAGCAGCACGGACACGTTCTTCAAGCCT
CCCTGTGTGAACGTCTTCCGGTGTGGCGGATGCTGCAACGAAGAGAGCCTCGTCTGTGTC
AATACCAGCACGTCGTACGTTTCCAAACAGCTCTTTGAGATATCAGTGCCTTTGACATCA
GTACCTGAATTAGTGCCTGTTAAAGTTGCCAACCATACAGGTTGTAAGTGCTTCCCAACG
GCTCCC
>XP_010364370.1
GACATTGAAACACTAAAAGTTATAGACGAAGAATGGCAAAGAACTCAGTGCAGCCCTAGA
GAAACATGCGTGGAGGTGGCCAGTGAGCTGGGGAAGAGTACCAACACATTCTTCAAGCCC
CCTTGTGTGAACGTGTTCCGATGTGGTGGCTGTTGCAATGAAGAGAGCCTCATCTGTATG
AACACCAGCACCTCGTACATTTCCAAACAGCTCTTTGAGATATCAGTGCCTTTGACATCA
GTACCTGAATTAGTGCCTGTTAAAGTTGCCAATCATACAGGTTGTAAGTGCTTGCCAACA
GCCCCG
>XP_015273092.1
GATATAGAGATACTCAAAGTTATAGATGAGGAGTGGCAGAGAACTCAGTGTGTGCCAAGG
GAGACCTGCGTAGAAGTTGCAAAGGAGCTGGGAACCACCACCAACAAATTCTTCAAGCCT
CCTTGTGTGAACGTCTACAGATGTGGCGGCTGCTGCAATGAAGAGAGCCTGAGCTGCATG
AACACCAGTACATCTTATGTTTCCAAAATGCTTTTTGAAATTTCAGTACCTTTAACAAAT
GTGCCTGACCCAATTCAAGTAAAAATTGCAAACCACACAGATTGTAAGTGTATATCAAAT
GGTCAG
>XP_016058420.1
GACATTGAAACATTAAAAGTTATAGATGAGGAATGGCAGAGAACCCAGTGCAGCCCGAGA
GAGACGTGCGTGGAGGTGGCCAGCGAGCTGGGCAGCAGCACCAACAGGTTCTTCAAGCCC
CCCTGCGTGAACGTGTTCCGCTGTGGCGGCTGCTGCAACGAGGAGAGCGGCGTCTGCATG
AACACCAGCACCTCCTACGTCTCCAAGCAGCTCTTTGAAATATCAGTACCTTTGACATCA
GTACCTGAATTAGTGCCTGTTAAAGTTGCCAACCATACAGGCTGTAAGTGCTTGTCAACG
GCTCCC
>XP_006212705.1
GACATCGAGACACTCAAAGTTATAGATGAGGAATGGCAGAGGACGCAGTGCAGCCCTCGA
GAGACGTGCGTGGAGGTGGCCAGCGAGCTGGGCAGGAGCACCGACACGTTCTTCAAGCCT
CCCTGTGTGAATGTGTTCCGGTGTGGCGGCTGCTGCAATGAAGAGAGCCTCGCCTGTGTG
AACACGAGCACCTCGTACGTTTCCAAACAGCTCTTTCAGATATCAGTGCCTTTGACATCA
GTACCTGAATTAGTGCCTGTCAAAGTTGCCAACCATACAGGTTGTAAGTGCTTGTCCACG
GCTCCC
>NP_113949.1
GATACTGAAACACTAAAAGTTATAGATGAAGAATGGCAGAGGACCCAATGCAGCCCTAGA
GAGACATGCGTAGAAGTCGCCAGTGAGCTGGGGAAGACAACCAACACATTTTTCAAGCCC
CCTTGTGTAAATGTCTTCCGGTGTGGAGGATGCTGCAATGAAGAGAGCGTGATGTGTATG
AACACAAGCACCTCCTACATCTCCAAACAGCTCTTTGAGATATCAGTGCCTCTGACATCA
GTGCCCGAGTTAGTGCCTGTTAAAATTGCCAACCATACGGGTTGTAAGTGTTTGCCCACG
GGCCCC
>XP_003920394.1
GACATCAAAACACTAAAAGTTATAGACGAAGAATGGCAAAGAACTCAGTGCAGCCCCAGA
GAAACGTGTGTGGATGTCGCCAGTGAGGTGGGGAAGAGTACCAACACATTCTTCAAGCCC
CCTTGTGTGAACGTGTTCCGATGTGGTGGCTGTTGCAATGAAGAGAGCCTTGCGTGTATG
AACACGAGCACCTCGTATATTTCCAAACAGCTCTTTGAGATATCAGTGCCCTTGACATCA
GTACCTGAAATAGTGCCTGTAAAAGTTGCCAACCATACAGGTTGTAAGTGCTTGCCAACA
GCTCCT
>XP_026333871.1
GACATTGAAACCCTAAAAGTTATAGACGAGGAATGGCAGCGCACTCAGTGCAGCCCCAGA
GAGACGTGCGTGGAGGTGGCCAGCGAGCTGGGCAGGAGCACCGACACGTTCTTCAAGCCG
CCCTGCGTGAACGTGTTCCGGTGTGGCGGCTGCTGCAATGAAGAGAGCCTCGTCTGTATG
AACACGAGCACCTCCTACGTTTCCAAACAGCTCTTTGAGATATCAGTGCCTTTGACTTCA
GTACCGGAATTAGTGCCTGTTAAAGTTGCCAACCATACAGGTTGTAAGTGCTTGCCCACT
GCTCCC
>XP_004758938.1
GACATTGAGACTCTAAAAGTTATAGATGAGGAATGGCAGCGGACTCAGTGCAGCCCCCGA
GAGACGTGCGTGGAGGTGGCCAGCGAGCTCGGGAGGAGCACCGACACCTTCTTCAAGCCG
CCCTGTGTCAGCGTGTTCCGGTGCGGCGGCTGCTGCAATGAGGAGAGCCTCGTCTGCATG
AACACGAGCACCTCCTACGTTTCCAAGCAGCTTTTTGAGATATCAGTGCCTTTGACTTCC
GTACCTGAATTAGTGCCTGTTAAAGTTGCCAACCATACAGGTTGTAAGTGCTTGCCAACG
GCTCCC
>XP_032245418.1
GACATTGAAACCCTAAAAGTGATAGATGAGGAATGGCAGCGGACCCAGTGCAGCCCCCGA
GAGACATGCGTGGAGGTGGCCAGCGAGCTGGGGAGGAGCACCGACACCTTCTTCAAGCCG
CCCTGTGTGAATGTGTACCGGTGCGGCGGCTGCTGCAATGAAGAGAGCCTCGTCTGTATG
AACACCAGCACCTCGTACGTTTCCAAGCAGCTCTTTGAGATATCAGTGCCTTTGACTTCA
GTACCTGAATTAGTGCCTGTTAAAGTTGCCAACCATACAGGTTGTAAGTGCTTGCCAACG
GCTCCC
>XP_548869.2
GACATTGAAACCCTAAAAGTCATAGACGAGGAGTGGCAGCGGACGCAGTGCAGCCCCCGG
GAGACGTGCGTGGAGGTGGCCAGCGAGCTGGGGAGGAGCACCGACACGTTCTTCAAGCCG
CCCTGCGTGAACGTGTTCCGCTGTGGCGGCTGCTGCAACGAGGAGAGCCTCGTCTGTATG
AACACGAGCACCTCCTACGTCTCCAAACAGCTCTTTGAGATATCAGTGCCTTTGACTTCA
GTACCTGAATTAGTGCCTGTTAAGGTGGCCAACCATACAGGTTGTAAGTGCCTGCCAACG
GCTCCC
>XP_025292868.1
GACATTGAAACCCTAAAAGTCATAGACGAGGAGTGGCAGCGGACGCAGTGCAGCCCCCGG
GAGACGTGCGTGGAGGTGGCCAGCGAGCTGGGGAGGAGCACCGACACGTTCTTCAAGCCG
CCCTGCGTGAACGTGTTCCGCTGTGGCGGCTGCTGCAACGAGGAGAGCCTCGTCTGTATG
AACACGAGCACCTCCTACGTCTCCAAACAGCTCTTTGAGATATCAGTGCCTTTGACTTCA
GTACCTGAATTAGTGCCTGTTAAGGTGGCCAACCATACAGGTTGTAAGTGCCTGCCAACG
GCTCCC
>XP_032629641.1
GACATTGAGACACTGAGAGTGATAGATGAGGAATGGCAAAAAACTCAGTGTGTGCCAAGG
GAGACCTGCGTGGAAGTTGCCAAAGAACTAGGTACAACCACCAACAAGTTCTTTAAGCCT
CCTTGTGTGAGTGTGTTCCGGTGTGGAGGTTGCTGCAATGAGGAGAGCCTGGGCTGTATG
AACACAAGCACAACTTATGTTTCAAAAACGCTCTTTGAGATTTCAGTTCCTTTGACAAGT
GTGCCAGAGCCAGTGCCAGTCAAAATTGCCAACCACACAGGTTGTAGATGCTTATCAACT
GCTCAG
>XP_025842494.1
GACATTGAAACCCTAAAAGTCATAGATGAGGAGTGGCAGCGGACGCAGTGCAGCCCCCGG
GAGACGTGCGTGGAGGTGGCCAGCGAGCTGGGGAGGAGCACCGACACGTTCTTCAAGCCG
CCCTGCGTGAACGTGTTCCGCTGCGGCGGCTGCTGCAACGAGGAGAGCCTCGTCTGTATG
AACACGAGCACCTCCTACGTCTCCAAACAGCTCTTTGAGATATCAGTGCCTTTGACTTCA
GTACCTGAATTAGTGCCTGTTAAGGTGGCCAACCATACAGGTTGTAAGTGCTTGCCAACG
GCTCCC
>XP_010845815.1
GACATGGAGACACTCAAAGTTATAGACGAGGAATGGCAAAGGACACAGTGCAGCCCTCGA
GAGACCTGCGTGGAGGTGGCCAGTGAGCTGGGGAGCAGCACAGACACATTTTTCAAGCCT
CCCTGTGTGAACGTGTTCCGGTGTGGTGGCTGCTGCAATGAAGAGAGCCTCGTCTGTGTC
AATACCAGCACGTCATACGTTTCCAAACAGCTCTTTGAGATATCAGTGCCTTTGACATCA
GTACCTGAATTAGTGCCTGTTAAAGTTGCCAACCATACAGGTTGTAAGTGCTTCCCAACG
GCTCCC
>XP_021009637.1
GACACTGAAACACTAAAAGTTATAGATGAAGAATGGCAGAGGACCCAATGCAGCCCTAGA
GAGACATGCATAGAAGTCGCCAGTGAGCTGGGGAAGACAACCAACACATTCTTCAAGCCC
CCCTGTGTAAATGTCTTCCGGTGTGGAGGCTGCTGCAACGAAGAGGGTGTGATGTGTATG
AACACAAGCACCTCCTACATCTCCAAACAGCTCTTTGAGATATCAGTGCCTCTGACATCA
GTGCCTGAGTTAGTGCCTGTTAAAATTGCCAACCATACGGGTTGTAAGTGCTTGCCCACG
GGCCCC
>XP_030703989.1
GACATTGAGACGCTAAAAGTTATAGATGAGGAATGGCAAAGGACGCAGTGCAGCCCTCGA
GAGACGTGCGTGGAGGTGGCCGGCGAGCTGGGGAGAAGCACTGACACGTTCTTCAAGCCC
CCCTGCGTGAACGTGTTCCGGTGTGGCGGCTGCTGCAATGAAGAGAGCCTCGTCTGTGTC
AACAGCAGCACCTCGTACGTTTCCAAACAGCTCTTTGAGATATCAGTACCTTTGACATCA
GTACCTGAATTAGTGCCTGTTAAAGTTGCCAACCATACAGGTTGTAAGTGCTTGCCAACA
GCTCCC
>XP_011733494.1
GACATTGAAACACTAAAAGTTATAGATGAAGAATGGCAAAGAACTCAGTGCAGCCCTAGA
GAAACATGCGTGGAGGTGGCCAGTGAGCTGGGGAAGAGTACCAACACATTCTTCAAGCCC
CCTTGTGTGAACGTGTTCCGATGTGGTGGCTGTTGCAATGAAGAGAGCCTCATCTGTATG
AACACCAGCACCTCGTACATTTCCAAACAGCTCTTTGAGATATCAGTGCCTTTGACATCA
GTACCTGAATTAGTGCCTGTTAAAGTTGCCAATCATACAGGTTGTAAGTGCTTGCCAACA
GTCCCG
>XP_022418427.1
GACACTGAGACGCTAAAAGTTATAGATGAGGAATGGCAAAGGACGCAGTGCAGCCCTCGA
GAGACGTGCGTGGAGGTGGCCGGAGAGCTGGGGAGAAGCACTGACACGTTCTTCAAGCCC
CCCTGCGTGAACGTGTTCCGGTGTGGCGGCTGCTGCAATGAAGAGAGCCTCGTCTGTGTC
AACACCAGCACCTCGTACGTTTCCAAACAGCTCTTTGAGATATCAGTACCTTTGACATCA
GTACCTGAATTAGTGCCTGTTAAAGTTGCCAACCATACAGGTTGTAAGTGCTTGCCAGCA
GCTCCC
>XP_006194260.1
GACATCGAGACACTCAAAGTTATAGATGAGGAATGGCAGAGGACGCAGTGCAGCCCTCGA
GAGACGTGCGTGGAGGTGGCCAGCGAGCTGGGCAGGAGCACCGACACGTTCTTCAAGCCT
CCCTGTGTGAATGTGTTCCGGTGTGGCGGCTGCTGCAATGAAGAGAGCCTCGTCTGTGTG
AACACGAGCACCTCGTACGTTTCCAAACAGCTCTTTCAGATATCAGTGCCTTTGACATCA
GTACCTGAATTAGTGCCTGTTAAAGTTGCCAACCACACAGGTTGTAAGTGCTTGTCCACG
GCTCCC
>XP_008586839.1
GACATTGATACACTAAAAGTTATAGACGAGGAGTGGCAAAGAACCCAGTGCAGCCCTAGA
GAGACGTGTGTGGAGGTTGCAAGCGAGCTGGGGAAGACCACCGACACATTCTTCAAGCCC
CCTTGCGTGAACGTGTTCCGGTGTGGCGGCTGCTGCAATGAAGAAAGCCTCATCTGTATG
AACACGAGCACCTCGTACATTTCCAAACAGCTTTTTGAGATATCAGTGCCTTTGACATCA
GTACCTGAATTGGTGCCTGTGAAAGTTGCCAACCATACAGGTTGTAAGTGCTTGCCAACA
GCCCCC
>XP_006088643.1
GACATTGAAACATTAAAAGTTATAGATGAGGAATGGCGAAGAACCCAGTGCAGCCCTAGA
GAGACGTGTGTGGAGGTCGCCAGTGAGCTGGGGAGGAGCACCAACAGGTTCTTCAAACCT
CCCTGTGTGAACGTTTTCCGGTGTGGCGGCTGCTGCAATGAAGAGAGCGTCATCTGCATG
AACACCAGCACCTCGTATGTTTCCAAACAGCTCTTTGAAATATCAGTGCCTTTGACATCA
GTGCCCGAATTAGTGCCTGTTAAAGTTGCCAACCATACAGGTTGTAAGTGCTTGTCAACA
GCTCCC
>XP_019273499.1
GACCTTGAAACCCTAAAAGTTATCGACGAGGAATGGCAGAGAACCCAGTGCAGCCCCAGA
GAGACATGCGTGGAGGTGGCCAGCGAGCTGGGGAGGAGCACCGACACGTTCTTCAAGCCG
CCCTGTGTGAACGTGTTCCGGTGTGGGGGCTGCTGCAACGAGGAGAGCCGCGTCTGCATG
AACACGAGCACCTCCTACATTTCCAAACAGCTCTTTCAGATATCAGTGCCTTTGACTTCA
GTACCTGAATTAGTGCCTGTTAAAGTTGCCAACCATACAGGTTGTAAATGTCTGCCAACA
GCTCCC
>XP_004269707.1
GACATTGAGACGCTAAAAGTTATAGATGAGGAATGGCAAAGGACGCAGTGCAGCCCTCGA
GAGACGTGCGTGGAGGTGGCCGGCGAGCTGGGGAGAAGCACTGACACGTTCTTCAAGCCC
CCCTGCGTGAACGTGTTCCGGTGTGGCGGCTGCTGCAATGAAGAGAGCCTCGTCTGTGTC
AACAGCAGCACCTCGTACGTTTCCAAACAGCTCTTTGAGATATCAGTACCTTTGACATCA
GTACCTGAATTAGTGCCTGTTAAAGTTGCCAACCATACAGGTTGTAAGTGCTTGCCAACA
GCTCCC
>XP_011891214.1
GACATTGAAACACTAAAAGTTATAGATGAAGAATGGCAAAGAACTCAGTGCAGCCCTAGA
GAAACATGCGTGGAGGTGGCCAGTGAGCTGGGGAAGAGTACCAACACATTCTTCAAGCCC
CCTTGTGTGAACGTGTTCCGATGTGGTGGCTGTTGCAATGAAGAGAGCCTCATCTGTATG
AACACCAGCACCTCGTACATTTCCAAACAGCTCTTTGAGATATCAGTGCCTTTGACATCA
GTACCTGAATTAGTGCCTGTTAAAGTTGCCAATCATACAGGTTGTAAGTGCTTGCCAACA
GTCCCG
>XP_003261129.1
GACATTGAAACACTAAAAGTTATAGATGAAGAATGGCAAAGAACTCAGTGCAGCCCTAGA
GAAACGTGCGTGGAGGTGGCCAGTGAGCTGGGGAAGAGTACCAACACATTCTTCAAACCC
CCTTGTGTGAACGTGTTCCGATGTGGTGGCTGTTGCAATGAAGAGAGCCTTATCTGTATG
AACACCAGCACCTCGTACATTTCCAAACAGCTCTTTGAGATATCAGTGCCTTTGACGTCA
GTACCTGAATTAGTGCCTGTTAAAGTTGCCAATCATACAGGTTGTAAGTGCTTGCCAACA
GCCCCC
>XP_020769065.1
GACATGGAGACACTCAAAGTTATAGACGAGGAGTGGCAAAGAACACAGTGCAGCCCTCGA
GAGACCTGCGTGGAGGTGGCCAGTGAGCTGGGGAGCAGCACGGACACATTCTTCAAGCCT
CCCTGTGTGAACGTGTTCCGGTGTGGCGGCTGCTGCAACGAAGAGAGCCTCGTCTGTGTC
AATACCAGCACCTCGTATGTTTCCAAACAGCTCTTTGAGATATCAGTGCCTTTGACATCA
GTACCTGAATTAGTGCCTGTTAAAGTTGCCAACCATACAGGCTGTAAGTGCTTCCCAACA
GCTCCC
>XP_021044017.1
GACACTGAAACACTAAAAGTTATAGATGAAGAATGGCAGAGGACCCAATGCATCCCTAGA
GAGACATGTGTAGAAGTCGCCAGTGAGCTGGGGAAGACAACCAACACATTCTTCAAGCCC
CCCTGTGTAAATGTCTTCCGGTGTGGAGGCTGCTGCAACGAAGAGAGTGTGGTGTGTATG
AACACGAGCACCTCCTACATCTCCAAACAGCTCTTTGAGATATCAGTGCCTCTGACATCA
GTGCCCGAGTTAGTGCCTGTTAAAATTGCCAACCATACAGGTTGTAAGTGCTTGCCCACG
GGCCCC
>XP_019781171.1
GACATTGAGACGCTAAAAGTTATAGATGAGGAATGGCAAAGGACGCAGTGCAGCCCTCGA
GAGACGTGCGTGGAAGTGGCCGGCGAGCTGGGGAGAAGCACTGACACGTTCTTCAAGCCC
CCCTGCGTGAACGTGTTCCGGTGTGGCGGCTGCTGCAATGAAGAGAGCCTCGTCTGTGTC
AACAGCAGCACCTCGTACGTTTCCAAACAGCTCTTTGAGATATCAGTACCTTTGACATCA
GTACCTGAATTAGTGCCTGTTAAAGTTGCCAACCATACAGGTTGTAAGTGCTTGCCAACA
GCTCCC
>XP_032736033.1
GACATTGAGACCCTAAAAGTTATAGATGAGGAATGGCAGCGGACTCAGTGCAGCCCCCGA
GAGACGTGCGTGGAGGTGGCCAGCGAGCTTGGGAGGAGCACCAACACCTTCTTCAAGCCG
CCCTGTGTCAGCGTGTTCCGGTGCGGTGGCTGCTGCAATGAAGAGAGCCTCGTCTGTATG
AACACGAGCACCTCCTACGTTTCCAAGCAGCTGTTTGAGATATCAGTGCCTTTGACTTCC
GTACCTGAATTAGTGCCTGTTAAAGTTGCCAACCATACAGGTTGTAAGTGCTTGCCAACG
GCTCCC
>XP_010991714.2
GACATCGAGACACTCAAAGTTATAGATGAGGAATGGCAGAGGACGCAGTGCAGCCCTCGA
GAGACGTGCGTGGAGGTGGCCAGCGAGCTGGGCAGGAGCACCGACACGTTCTTCAAGCCT
CCCTGTGTGAATGTGTTCCGGTGTGGCGGCTGCTGCAATGAAGAGAGCCTCGTCTGTGTG
AACACGAGCACCTCGTACGTTTCCAAACAGCTCTTTCAGATATCAGTGCCTTTGACATCA
GTACCTGAATTAGTGCCTGTTAAAGTTGCCAACCACACAGGTTGTAAGTGCTTGTCCACG
GCTCCC
>NP_004460.1
GACATTGAAACACTAAAAGTTATAGATGAAGAATGGCAAAGAACTCAGTGCAGCCCTAGA
GAAACGTGCGTGGAGGTGGCCAGTGAGCTGGGGAAGAGTACCAACACATTCTTCAAGCCC
CCTTGTGTGAACGTGTTCCGATGTGGTGGCTGTTGCAATGAAGAGAGCCTTATCTGTATG
AACACCAGCACCTCGTACATTTCCAAACAGCTCTTTGAGATATCAGTGCCTTTGACATCA
GTACCTGAATTAGTGCCTGTTAAAGTTGCCAATCATACAGGTTGTAAGTGCTTGCCAACA
GCCCCC
>XP_024096500.1
GACATTGAAACACTAAAAGTTATAGATGAAGAATGGCAAAGAACTCAGTGCAGCCCTAGA
GAAACGTGTGTGGAGGTGGCCAGTGAGCTGGGGAAGAGTACCAACACATTCTTCAAGCCC
CCTTGTGTGAACGTGTTCCGATGTGGTGGCTGTTGCAATGAAGAGAGCCTTATCTGTATG
AACACCAGCACCTCGTACATTTCCAAACAGCTCTTTGAGATATCAGTGCCTTTGACATCA
GTACCTGAATTAGTGCCTGTTAAAGTTGCCAATCATACAGGTTGTAAGTGCTTGCCAACA
GCCCCC
>XP_027464765.1
GACATTGAAACCCTAAAAGTGATAGATGAGGAATGGCAGCGGACCCAGTGCAGCCCCCGA
GAGACGTGCGTGGAGGTGGCCAGCGAGCTGGGGAGGAGCACTGACACCTTCTTCAAGCCG
CCCTGTGTGAACGTGTTCCGGTGCGGCGGCTGCTGCAATGAAGAGAGCCTCGTCTGTATG
AACACCAGCACCTCCTACGTTTCTAAGCAGCTCTTTGAGATATCAGTGCCTTTGACTTCA
GTACCTGAATTAGTGCCTGTTAAAGTTGCCAACCATACAGGTTGTAAGTGCTTGCCAACG
GCTCCC
