# Supplementary material for: Expansion and collapse of VEGF diversity in major clades of the animal kingdom
Source: Angiogenesis. 2023 Apr 5;26(3):437–61. doi: 10.1007/s10456-023-09874-9 (PMC10328876; doi:10.1007/s10456-023-09874-9)
Supplement: Supplementary file 2 — Supplementary data (ZIP 52 KB) [file 10456_2023_9874_MOESM2_ESM.zip › Supplementary_Data_VEGF_protein_and_mRNA_fasta_files_for_selection_analysis copy/VEGFA_mRNA_alignment.fasta]

>NP_001020421.2
CAT------GAAGTGATCAAGTTCATGGATGTCTACCAGCGAAGCTACTGCCGTCCGATT
GAGACCCTGGTGGACATCTTCCAGGAGTACCCCGACGAGATAGAGTACATCTTCAAGCCG
TCCTGTGTGCCGCTGATGCGCTGTGCAGGCTGCTGTAACGATGAAGCCCTGGAGTGCGTG
CCCACGTCAGAGAGCAACATCACCATGCAGATCATGCGGATCAAACCTCACCAAAGCCAG
CACATAGGAGAGATGAGCTTCCTACAGCACAGCAGATGTGAATGCAGACCA------AAG
AAAGAC
>XP_030413054.1
AAT------GAAGTTATTAAGTTCCTGGAGGTCTACGAGCGCAGCGTCTGCAGGACGATT
GAGACCCTGGTGGACATTTTCCAGGAGTACCCCGATGAGGTGGAGTATATCTTCAAGCCG
TCCTGCGTACCCCTGCTGAGGTGTGCAGGCTGCTGCGGTGACGAGGGCCTAGAATGCGTC
CCCATGGAGGTGCACAACGTCACCATGGAGATAATGAGAATTAAACCCCATCAAAGTCAG
CACATAGTGCACATGAGCTTCTTACAGCACAGTAGATGTGATTGCAGACCA------AAG
AAAGAC
>XP_017402884.1
CAC---CACGAAGTGGTGAAGTTCATGGATGTCTACCAGCGCAGCTACTGCCATCCGATT
GAGACCCTGGTGGACATCTTCCAGGAGTACCCTGATGAGATCGAGTACATCTTCAAACCA
TCCTGTGTGCCCCTGATGCGATGCGGGGGCTGTTGCAATGACGAGGGCCTGGAGTGTGTG
CCCACTGAGGAGTTCAACATCACCATGCAGATTATGCGGATCAAACCTCACCAAGGCCAG
CACATAGGAGAGATGAGCTTCCTACAGCACAACAAATGTGAATGCAGACCA------AAG
AAAGAT
>XP_014335016.1
CAC------GAAGTGGTGAAGTTCATGGATGTCTACCAGCGCAGCTTCTGCCGTCCCATC
GAGACCCTGGTGGACATCTTCCAGGAGTACCCAGATGAGATTGAGTTCATTTTCAAGCCG
TCCTGTGTGCCCCTGATGCGGTGCGGGGGCTGCTGTAATGACGAAAGTCTGGAGTGTGTG
CCCACTGAGGAGTTCAACATCACCATGCAGATTATGCGGATCAAACCTCACCAAAGCCAG
CACATAGGAGAGATGAGCTTCCTACAGCATAACAAATGTGAATGCAGACCA------AAG
AAAGAT
>XP_029097951.1
CAC------GAAGTGGTGAAGTTCATGGACGTCTACCAGCGCAGCTACTGCCGTCCAATT
GAGACCCTGGTGGACATCTTCCAGGAGTACCCCGATGAGATCGAGTACATCTTCAAGCCG
TCCTGTGTGCCCCTGATGCGGTGTGGGGGCTGCTGCAATGACGAGGGTCTGGAGTGTGTG
CCCACCGAAGAGTTCAACATCACCATGCAGATTATGCGGATCAAACCTCACCAAGGCCAG
CACATAGGAGAGATGAGCTTCCTACAGCACAACAAATGTGAATGCAGACCA------AAG
AAAGAT
>XP_020640765.1
ATT------GAAGTGATCTCGTTTTTGGACGTCTTTGATCGCAGTGCATGCAGACCTCTT
GAGACCATGGTGGATATTTTCCAGGAGTACCCAGATGAGGTGGAATATATCTTCAAGCCC
TCCTGTGTACCCTTGAAGAGATGTGCAGGGTGCTGTAATGATGAGGCACTGGAGTGTGTA
CCCACAGCTGTGCGCAACATCACTATGGAGATCATGAGAATTAAACACCTTCAGGGCCAG
CACATAAGCCTGATGAGCTTCCAAGAGCACAGTAGATGTGAATGCAGACCA------AAG
AAAGAA
>XP_005552944.1
CAT---CACGAAGTGGTGAAGTTCATGGATGTCTATCAGCGCAGCTACTGCCATCCAATC
GAGACCCTGGTGGACATCTTCCAGGAGTACCCTGATGAGATTGAGTACATCTTCAAGCCA
TCCTGTGTGCCCCTGATGCGATGTGGGGGCTGCTGCAATGACGAGGGCCTGGAGTGTGTG
CCCACTGAGGAGTCCAACATCACCATGCAGATTATGCGGATCAAACCTCACCAAGGCCAG
CACATAGGAGAGATGAGCTTCCTACAGCACAACAAATGTGAATGCAGACCA------AAG
AAAGAT
>XP_008151462.1
CAC------CAAGTGGTGAAGTTCATGGATGTCTACCAGCGGAGCTACTGCCGTCCAATC
GAGACCCTGGTGGACATCTTCCAGGAGTACCCTGATGAGATCGAGTACATCTTCAAGCCG
TCCTGTGTGCCCCTGATGCGGTGCGGGGGCTGCTGCAACGATGAGGGCCTGGAGTGTGTG
CCCACCGAGGAGTACAACATCACCATGCAGATTATGCGGATCAGAATTCACAAAGTCCAG
CACATAGGAGAGATGAGCTTCCTACAGCACAGCAAATGTGAATGCAGACCA------AAG
AAAGAG
>XP_024413494.1
CAC------CAAGTGGTGAAGTTCATGGATGTCTACCAGCGCAGCTACTGCCGTCCGATC
GAGACCCTGGTGGACATCTTCCAGGAGTACCCCGATGAGATCGAGTACATCTTCAAGCCG
TCCTGTGTGCCCCTGATGCGGTGCGGGGGCTGCTGCAACGATGAGGCCCTGGAATGTGTG
CCCACGGAGGAGTTCAACGTCACCATGCAGATCATGCGGATCAGAATTCACAAAGTCCAG
CACATAGGAGAGATGAGCTTCCTCCAGCACAGCAAATGTGAATGCAGACCA------AAG
AAAGAC
>XP_012304166.1
CAC---CACGAAGTGGTGAAGTTCATGGATGTCTACCAGCGCAGCTACTGCCATCCGATC
GAGACCCTGGTGGACATCTTCCAGGAGTACCCTGATGAGATCGAATACATCTTCAAGCCA
TCCTGTGTGCCCCTGATGCGATGCGGGGGCTGTTGCAATGACGAGGGCCTGGAGTGTGTG
CCCACTGAGGAGTTCAACATCACCATGCAGATTATGCGGATCAAACCTCACCAAGGCCAG
CACATAGGAGAGATGAGCTTCCTACAGCACAACAAATGTGAATGCAGACCA------AAG
AAAGAC
>XP_012628731.1
CATAGTGAAGAGGTGATGAAGTTCCTGGACGTCTACCGGCGCAGCTACTGCCACCCGATG
GAGGTCCTGGTGGACATCTTCCAGGAGTACCCTGACGAGATCGAGTTCCTCTTCAAGCCG
TCCTGCGTCCCCGTGATTCGATGTGCAGGTTGCTGCAATGACGAGGGCCTGGAGTGTGTG
CCCACTGAGGAGCACAACGTCACTTTGCAGATTATGCGGATCAAACCTCACCAAGGCCAG
CACATCGGAGAGATGAGCTTCATACATCACGACAAATGTGAATGCAGACCA------AAG
AAAGAG
>XP_027953651.1
CAC------GAAGTGGTGAAGTTCATGGACGTGTACCAGCGCAGCTACTGCCGTCCCATT
GAGACCCTGGTGGACATCTTCCAGGAGTATCCTGACGAGATTGAGTACATCTTCAAGCCA
TCCTGCGTGCCCCTGATGCGGTGTGGGGGCTGTTGTAATGACGAGGGCCTGGAGTGCGTG
CCCACCGAGGAGTTCAACATCACCATGCAGATTATGCGGATCAAACCTCATCAAGGCCAG
CACATAGGGGAGATGAGCTTCCTACAGCACAGCAAATGTGAATGCAGACCA------AAG
AAAGAT
>XP_028580176.1
AGT------GAGGTTATCTCATTTCTGGTGGTCTTTGAGCGCAGTGCCTGCAGGACAATT
GAGACCATGGTGGATATTTTCCAAGAATACCCTGACGAGGTGGAATACATTTTCAAGCCA
TCCTGTGTGCCCCTGATGAGGTGTGCAGGGTGCTGTAATGACGAGGCGCTGGAGTGCGTA
CCCACATCGACGTACAATGTCACCATGGAGATCCTGAGAATTAAACACTTTCAAGGCCAG
CACTTAAGCCGGATGAGCTTCCAGCAGCACAGAGAATGTGAATGCAGAGAGAGACCAAAG
AAAGAA
>XP_032155415.1
CAC---CACGAAGTGGTGAAGTTCATGGATGTCTACCAGCGCAGCTACTGCCATCCGATT
GAGACCCTGGTGGACATCTTCCAGGAGTACCCTGATGAGATCGAGTACATCTTCAAACCA
TCCTGTGTGCCCCTGATGCGATGCGGGGGCTGTTGCAATGACGAGGGCCTGGAGTGTGTG
CCCACTGAGGAGTTCAACATCACCATGCAGATTATGCGGATCAAACCTCACCAAGGCCAG
CACATAGGAGAGATGAGCTTCCTACAGCACAACAAATGTGAATGCAGACCA------AAG
AAAGAT
>XP_009203519.1
CAT---CACGAAGTGGTGAAGTTCATGGATGTCTATCAGCGCAGCTACTGCCATCCAATC
GAGACCCTGGTGGACATCTTCCAGGAGTACCCTGATGAGATTGAGTACATCTTCAAGCCA
TCCTGTGTGCCCCTGATGCGATGTGGGGGCTGCTGCAATGACGAGGGCCTGGAGTGTGTG
CCCACTGAGGAGTCCAACATCACCATGCAGATTATGCGGATCAAACCTCACCAAGGCCAG
CACATAGGAGAGATGAGCTTCCTACAGCACAACAAATGTGAATGCAGACCA------AAG
AAAGAT
>XP_008172802.1
AAT------GAAGTTATCAGGTTCCTGGAGGTCTATGAGCGCAGCTTCTGCAGGACGATT
GAGACCCTGGTGGACATTTTCCAGGAGTACCCCGATGAGGTGGAGTACATCTTCAAGCCG
TCCTGCGTACCCCTGCTGAGGTGTGCAGGCTGCTGTGGTGACGAGGGCCTAGAATGCGTC
CCCATGGAGGTGCACAACGTCACCATGGAGATAATGAGAATTAAACCCCATCAGAGTCAG
CACATAGTGCACATGAGCTTCTTACAGCACAGTAAATGTGAATGCAGACCA------AAG
AAAGAC
>XP_023109318.1
CAC------GAAGTGGTGAAGTTCATGGATGTCTACCAGCGCAGCTACTGCCGTCCCATC
GAGACCCTGGTGGACATCTTCCAGGAGTACCCTGATGAGATCGAGTATATCTTCAAGCCA
TCCTGCGTGCCCCTGATGCGATGCGGGGGCTGTTGCAATGACGAGGGCCTGGAGTGTGTG
CCCACGGAGGAGTTCAACATCACCATGCAGATTATGCGGATCAAACCTCATCAAGGCCAG
CACATAGGGGAGATGAGCTTCCTACAGCATAGCAAATGTGAATGCAGACCA------AAG
AAAGAT
>XP_029417461.1
------------------------ATGGACGTCTTCCGCCGCAGCTACTGCCATCCAATC
GAGACTCTGGTGGACATCTTCCAGGAGTATCCTGATGAGATTGAGTATATCTTCAAGCCA
TCCTGTGTGCCCCTGATGCGGTGTGGGGGCTGCTGCAATGATGAGGCCCTGGAGTGTGTG
CCTACCTCGGAGAGCAACATCACCATGCAGATCATGCGAATCAAACCTCACCAAAGCCAG
CACATAGGAGAGATGAGCTTCCTACAGCACAACAGATGTGAATGCAGACCA------AAG
AAAGAC
>XP_003732722.1
CAC---CACGAAGTGGTGAAGTTCATGGATGTCTACCAGCGCAGCTACTGCCATCCGATC
GAGACCCTGGTGGACATCTTCCAGGAGTACCCTGATGAGATCGAGTACATCTTCAAGCCA
TCCTGTGTGCCCCTGATGCGATGTGGGGGCTGTTGCAATGATGAGGGCCTGGAGTGTGTG
CCCACTGAGGAGTTCAACATCACCATGCAGATTATGCGGATCAAACCTCACCAAGGCCAG
CACATAGGAGAGATGAGCTTCCTACAGCACAACAAATGTGAATGCAGACCA------AAG
AAAGAT
>XP_026983176.1
CAC------GAAGTGGTGAAGTTCATGGACGTCTACCAGCGCAGCTACTGCCGTCCAATT
GAGACCCTGGTGGACATCTTCCAGGAGTACCCCGATGAGATCGAGTACATCTTCAAGCCG
TCCTGTGTGCCCCTGATGCGGTGTGGGGGCTGCTGCAATGACGAGGGTCTGGAGTGTGTG
CCCACCGAAGAGTTCAACATCACCATGCAGATTATGCGGATCAAACCTCACCAAGGCCAG
CACATAGGAGAGATGAGCTTCCTACAGCACAACAAATGTGAATGCAGACCA------AAG
AAAGAT
>XP_007428099.1
GGT------GAAGTTATCTCATTTATGAAGGTCTTTGAGCGCAGTGCCTGCAGGTCAATT
GAGACCATGGTGGATATTTTCCAGGAGTACCCTGATGAGGTGGAATACATCTTCAAACCA
TCCTGTGTGCCCCTGATGAGATGTGCAGGATGCTGTAATGATGAAGCGCTAGAATGTGTG
CCCACAGAGGTGTACAATGTCACCATGGAGATCATGAGACTCAAACCCTTTCAGAGCCAG
CACATAAATGCGATGAGCTTCCAGCAGCACAGTAAATGTGAATGCAGACAA------AAG
AAAGAA
>XP_012420569.1
CAC------GAAGTGGTGAAGTTCATGGACGTGTACCAGCGCAGCTACTGCCGCCCCATT
GAGACCCTGGTGGACATCTTCCAGGAGTATCCTGACGAGATTGAGTACATCTTCAAGCCA
TCCTGCGTGCCCCTGATGCGGTGTGGGGGCTGTTGTAATGACGAGGGCCTGGAGTGCGTG
CCCACCGAGGAGTTCAACATCACCATGCAGATTATGCGGATCAAACCTCATCAAGGCCAG
CACATAGGGGAGATGAGCTTCCTACAGCATAGCAAATGTGAATGCAGACCA------AAG
AAAGAT
>XP_029799030.1
CAC------GAAGTGGTGAAGTTCATGGATGTCTACCAGCGCAGCTACTGCCGTCCCATT
GAGACCCTGGTGGACATCTTCCAGGAGTACCCCGATGAGATCGAGTACATCTTCAAGCCA
TCCTGCGTGCCCCTGATGCGGTGCGGGGGCTGTTGCAATGATGAGGGCCTGGAGTGTGTG
CCCACCGAGGAGTTCAACATCACCATGCAGATTATGCGGATCAAACCTCATCAAGGCCAG
CACATAGGGGAGATGAGCTTCCTACAGCACAGCAAATGTGAATGCAGACCA------AAG
AAAGAT
>XP_008123214.1
AGT------GAAGTTATCTCATTTTTCGTGGTCTACAATCTCAGTGCCTGCAGGCCGCTT
GAAACCATGGTGGACATATTCCAGGAGTATCCTGATGAGGTGGAATTCATCTTCAAGCCA
TCTTGTGTACCCCTGAAGAGATGTGCAGGGTGCTGTAACGATGAGGCATTGGAGTGTGTA
CCCACAGCAGTACACAATGTCACTATGGAGATAATGAGAATTAAGCCCTTTCAGGGCCAG
CGCATAAACCAGATGAGCTTCCAAGAGCACAGTAACTGTGAATGCAGACCA------AAG
AAAGAA
>XP_028742945.1
------------------------ATGGACGTGTACAAGCGCAGCTACTGCCGTCCGATC
GAGACCCTGGTGGACATCTTCCAGGAGTACCCTGATGAGATAGAGTATATCTTCAAGCCG
TCCTGTGTGCCCCTAATGAGGTGTGGGGGCTGCTGTAACGACGAGGCTCTGGAGTGTGTG
CCCACCTCGGAGAGCAACATCACCATGCAGATCATGCGGATCAAACCTCACCAAAGCCAG
CACATAGGAGAGATGAGCTTCCTACAGCACAGTAGATGTGAATGCAGACCA------AAG
AAAGAC
>XP_032952366.1
CAC------CAAGTGGTGAAGTTTATGGATGTCTACCAGCGCAGCTATTGCCGTCCAATC
GAGACCCTGGTGGACATCTTCCAGGAGTACCCCGATGAGATTGAGTACATCTTTAAGCCG
TCCTGTGTGCCCCTCATGCGGTGTGGGGGCTGCTGCAACGACGAGGGCCTGGAGTGTGTG
CCCACTGAGGAGTTCAACATCACTATGCAGATTATGCGGATCAGACTTCACAAACTCCAG
CACATAGGAGAGATGAGCTTCCTACAGCACAACAAATGTGAATGCAGACCA------AAG
AAAGAT
>XP_025746182.1
CAC------GAAGTGGTGAAGTTCATGGACGTGTACCAGCGCAGCTACTGCCGTCCCATT
GAGACCCTGGTGGACATCTTCCAGGAGTATCCTGACGAGATTGAGTACATCTTCAAGCCA
TCCTGCGTGCCCCTGATGCGGTGTGGGGGCTGTTGTAATGACGAGGGCCTGGAGTGCGTG
CCCACCGAGGAGTTCAACATCACCATGCAGATTATGCGGATCAAACCTCATCAAGGCCAG
CACATAGGGGAGATGAGCTTCCTACAGCACAGCAAATGTGAATGCAGACCA------AAG
AAAGAT
>XP_014443316.2
CAT------GAAGTGGTGAAGTTCATGGACGTCTACAAGCGCAGCTTCTGCCATCCGATC
GAGACCCTGGTGGACATCTTCCAGGAGTACCCCGATGAGATCGAGTACATCTTCAAGCCG
TCCTGTGTGCCTCTGATGCGGTGCGGGGGCTGCTGTAATGACGAGGGCTTGGAGTGTGTG
CCCACCGAGGAGTTCAACATCACCATGCAGATTATGCGGATCAAACCTCTCCAAAGCCAG
CACATAACAGAGAAGAGCTTCCTACAGCACAGCAAATGTGAATGCAGACCA------AAG
AAAGAG
>XP_004044137.1
CAT---CACGAAGTGGTGAAGTTCATGGATGTCTATCAGCGCAGCTACTGCCATCCAATC
GAGACCCTGGTGGACATCTTCCAGGAGTACCCTGATGAGATCGAGTACATCTTCAAGCCA
TCCTGTGTGCCCCTGATGCGATGCGGGGGCTGCTGCAATGACGAGGGCCTGGAGTGTGTG
CCCACTGAGGAGTCCAACATCACCATGCAGATTATGCGGATCAAACCTCACCAAGGCCAG
CACATAGGAGAGATGAGCTTCCTACAGCACAACAAATGTGAATGCAGACCA------AAG
AAAGAT
>XP_016811080.1
CAT---CACGAAGTGGTGAAGTTCATGGATGTCTATCAGCGCAGCTACTGCCATCCAATC
GAGACCCTGGTGGACATCTTCCAGGAGTACCCTGATGAGATCGAGTACATCTTCAAGCCA
TCCTGTGTGCCCCTGATGCGATGCGGGGGCTGCTGCAATGACGAGGGCCTGGAGTGTGTG
CCCACTGAGGAGTCCAACATCACCATGCAGATTATGCGGATCAAACCTCACCAAGGCCAG
CACATAGGAGAGATGAGCTTCCTACAGCACAACAAATGTGAATGCAGACCA------AAG
AAAGAT
>NP_001303885.1
CAC------GAAGTGGTGAAGTTCATGGATGTCTACCAGCGCAGCTTCTGCCGTCCCATC
GAGACCCTGGTGGACATCTTCCAGGAGTACCCAGATGAGATTGAGTTCATTTTCAAGCCG
TCCTGTGTGCCCCTGATGCGGTGCGGGGGCTGCTGTAATGACGAAAGTCTGGAGTGTGTG
CCCACTGAGGAGTTCAACATCACCATGCAGATTATGCGGATCAAACCTCACCAAAGCCAG
CACATAGGAGAGATGAGCTTCCTACAGCATAACAAATGTGAATGCAGACCA------AAG
AAAGAT
>XP_028622577.1
CAT------GAAGTGGTGAAGTTCATGGACGTCTTCCAGCGAAGCTACTGTCGTCCAATT
GAGACCCTGGTGGACATCTTCCAGGAGTACCCCGATGAGATAGAGTATATCTTCAAGCCG
TCCTGCGTGCCCCTGATGCGGTGTGCGGGCTGTTGCAATGACGAGGCCCTGGAGTGTGTG
CCCACGTCCGAGAGCAACATCACCATGCAGATCATGAGGATCAAACCTCACCAAAGCCAG
CACATAGGGGAGATGAGCTTCCTACAGCACAGCAGGTGTGAATGCAGACCA------AAG
AAAGAT
>XP_025044561.1
AAT------GAAGTTATCAAGTTCATGGATGTCTATGAGCGTAGCTTCTGCAGGACGATT
GAGACCCTGGTGGACATTTTGCAGGAGTATCCTGATGAGGTGGAGTACATCTTCAAGCCG
TCCTGCGTGCCCCTGCAAAGGTGTGCAGGCTGCTGTGGTGACGAGGGCCTAGAATGCGTC
CCCGTGGAGGTGCACAACATCACCATGGAGATAATGAAAATTAAACCCCACCAGAGTCAG
CACATAGTGCACACGAGCTTCTTACAACACAGTAAATGTGAATGCAGACCA------AAG
AAAGAT
>XP_007458339.1
CAC------GAAGTGGTGAAGTTCATGGACGTCTACCAGCGCAGCTACTGCCGTCCAATT
GAGACCCTGGTGGACATCTTCCAGGAGTACCCCGATGAGATTGAGTACATCTTCAAGCCG
TCCTGTGTGCCCCTGATGCGGTGTGGGGGCTGCTGCAATGACGAGGGTCTGGAGTGTGTG
CCCACCGAAGAGTTCAACATCACCATGCAGATTATGCGGATCAAACCTCACCAAGGCCAG
CACATAGGAGAGATGAGCTTCCTACAGCACAACAAATGTGAATGCAGACCA------AAG
AAAGAT
>XP_033000426.1
AGT------GAGGTTATCTCATTTCTGGTGGTCTTTGAGCGCAGTGCCTGCAGGACAATT
GAGACCATGGTGGATATTTTCCAAGAATACCCTGACGAGGTGGAATACATTTTCAAGCCA
TCCTGTGTGCCCCTGATGAGGTGTGCAGGGTGCTGTAATGACGAGGCGCTGGAGTGCGTA
CCCACATCGACGTACAATGTCACCATGGAGATCCTGAGAATTAGACACTTTCAAGGCCAG
CACTTAAGCCGGATGAGCTTCCAGCAGCACAGAGAATGTGAATGCAGAGAGAGACCAAAG
AAAGAA
>XP_010972115.1
CAT------GAAGTGGTGAAGTTCATGGACGTCTACCAGCGCAGCTACTGCCGTCCAATC
GAGACCCTGGTAGACATCTTCCAGGAGTACCCTGATGAGATCGAGTACATCTTTAAGCCG
TCCTGTGTGCCCCTGATGAGGTGCGGGGGCTGCTGCAATGATGAAGGTCTGGAGTGTGTG
CCCACCGAGGAGTTCAACATCACCATGCAGATTATGCGGATTAAACCTCACCAAGGCCAA
CATATAGGAGAGATGAGCTTCCTACAGCACAACAAATGTGAATGCAGACCA------AAG
AAAGAC
>XP_007970618.1
CAT---CACGAAGTGGTAAAGTTCATGGATGTCTATCAGCGCAGCTACTGCCATCCAATC
GAGACCCTGGTGGACATCTTCCAGGAGTACCCTGATGAGATTGAGTACATCTTCAAGCCG
TCCTGTGTGCCCCTGATGCGATGTGGGGGCTGCTGCAATGACGAGGGCCTGGAGTGTGTG
CCCACTGAGGAGTCCAACATCACCATGCAGATTATGCGGATCAAACCTCACCAAGGCCAG
CACATAGGAGAGATGAGCTTCCTACAGCACAACAAATGTGAATGCAGACCA------AAG
AAAGAT
>XP_028365999.1
CAC------CAAGTGGTGAAGTTCATGGATGTCTACCAGCGCAGCTATTGCCGCCCGATC
GAGACCCTGGTCGACATCTTCCAGGAGTACCCCGATGAGATCGAGTACATCTTCAAGCCG
TCCTGCGTGCCCCTGATGCGGTGCGGGGGCTGCTGCAACGACGAGGCCCTGGAGTGTGTG
CCCACGGAGGAGTTCAACATCACCATGCAGATTATGCGGATCAGAATTCACAAAGTCCAG
CACATAGGAGAGATGAGCTTCCTACAGCACAGCAAATGTGAATGCAGACCA------AAG
AAAGAC
>XP_010585726.1
CAT------GAAGTGGTGAAGTTCATGGACGTCTACCAACGCAGCTACTGCCGTCCAATT
GAGACCCTGGTGGACATCTTCCAGGAGTATCCTGATGAGATCGAGTACATCTTCAAGCCG
TCCTGTGTGCCCCTGATGCGGTGTGGGGGCTGCTGCAACGATGAAGGCCTAGAGTGCGTG
CCCACTCAGGACTTCAACATCACTATGCAGATTATGCGGATTAAACCTCACCAAGGCCAG
CACATAGGAGAGATGAGCTTCCTACAGCACAGCAAATGTGAATGCAGACCA------AAG
AAAGAA
>XP_028017581.1
CAC------GAAGTGGTGAAGTTCATGGACGTCTACCAGCGCAGCTACTGCCGTCCAATT
GAGACCCTGGTGGACATCTTCCAGGAGTACCCTGATGAGATCGAGTACATCTTCAAGCCG
TCCTGTGTGCCCCTGATGCGGTGTGGGGGCTGCTGCAATGATGAGGGTCTGGAGTGTGTG
CCCACCGAAGAGTTCAACATCACCATGCAGATTATGCGGATCAAACCTCACCAAGGCCAG
CACATAGGAGAGATGAGCTTCTTACAGCACAACAAATGTGAATGCAGACCA------AAG
AAAGAT
>NP_001273963.1
CAT------GAAGTGATGAAGTTCATGGATGTCTACCAGCGCAGCTTCTGCCGTCCCATT
GAGACCCTGGTGGACATCTTCCAGGAGTACCCAGATGAGATTGAGTTCATTTTCAAGCCG
TCCTGTGTGCCCCTGATGCGGTGCGGGGGCTGCTGTAATGACGAAAGTCTGGAGTGTGTG
CCCACTGAGGAGTCCAACATCACCATGCAGATTATGCGGATCAAACCTCACCAAAGCCAG
CACATAGGAGAGATGAGTTTCCTACAGCATAACAAATGTGAATGCAGACCA------AAG
AAAGAT
>XP_026912192.1
CAC------GAAGTGGTGAAGTTCATGGATGTCTACCAGCGCAGCTACTGCCGTCCCATC
GAGACCCTGGTGGACATCTTCCAGGAGTACCCTGATGAGATCGAGTATATCTTCAAGCCA
TCCTGCGTGCCCCTGATGCGATGCGGGGGCTGTTGCAATGACGAGGGCCTGGAGTGTGTG
CCCACGGAGGAGTTCAACATCACCATGCAGATTATGCGGATCAAACCTCATCAAGGCCAG
CACATAGGGGAGATGAGCTTCCTACAGCATAGCAAATGTGAATGCAGACCA------AAG
AAAGAT
>XP_032197234.1
CAC------GAAGTGGTGAAGTTCATGGATGTCTACCAGCGCAGCTACTGCCGTCCCATT
GAGACCCTGGTGGACATCTTCCAGGAGTACCCTGACGAGATCGAGTACATCTTCAAGCCA
TCCTGCGTGCCCCTGATGCGGTGTGGGGGCTGTTGTAATGATGAGGGCCTGGAGTGCGTG
CCCACTGAGGAGTTCAACATCACTATGCAGATTATGCGGATCAAACCTCATCAAGGCCAG
CACATAGGGGAGATGAGTTTCCTACAGCACAGCAAATGTGAATGCAGACCA------AAG
AAAGAT
>XP_022359656.1
CAC------GAAGTGGTGAAGTTCATGGATGTCTACCAGCGCAGCTACTGCCGTCCCATT
GAGACCCTGGTGGACATCTTCCAGGAGTACCCTGACGAGATCGAGTACATCTTCAAGCCA
TCCTGTGTGCCCCTGATGCGGTGTGGGGGCTGTTGTAATGATGAGGGCCTGGAGTGCGTG
CCCACTGAGGAGTTCAACATCACCATGCAGATTATGCGGATCAAACCTCATCAAGGCCAG
CACATAGGGGAGATGAGTTTCCTACAGCACAGCAAATGTGAATGCAGACCA------AAG
AAAGAT
>XP_027694162.1
ACC------GAGGTGGTGAAGTTTCTGGATGTCTATCAACGCAGCTATTGCCGGGCCATC
GAGACCCTGGTGGACATCTTCCAAGAATACCCCGATGAGGTGGAGTTTATTTTCAAGCCC
TCTTGTGTACCTCTGATGAGGTGTGCTGGCTGTTGCAACGACGAGGGGCTGGAGTGTGTC
CCCTACGAGGTGCACAACGTCACCATGCAGATCATGAGGATTAAGCCTCACCAGGGCCAG
CACATTGGGGAGATGAGCTTCTTACAGCACAGTAAATGTGAATGCAGACCA------AAG
AAAGAT
>XP_007640528.2
------------------------ATGGACGTTTACCAGCGCAGCTATTGCCGTCCAATC
GAGACCCTGGTGGACATCTTCCAGGAGTACCCTGATGAGATAGAGTATATCTTCAAGCCG
TCCTGTGTGCCCCTAATGCGGTGTGGGGGCTGTTGCAACGACGAGGCCCTGGAGTGCGTG
CCCACTTCAGAGAGCAACGTCACCATGCAGATCATGCGGATCAAGCCTCACCAAAGCCAG
CACATAGGAGAGATGAGCTTCCTACAGCATAGCAGATGTGAATGCAGACCA------AAG
AAAGAC
>XP_012404509.2
AAT------GAAGTGGTGAAGTTTCTGGATGTCTATCAACGCAGCTACTGCCGGGCAATC
GAGACCCTGGTGGACATCTTCCAAGAATATCCAGATGAGGTGGAATTCATTTTCAAGCCG
TCTTGTGTACCTCTGATGAGGTGTGCTGGTTGTTGCAACGATGAGGGGCTAGAGTGTGTC
CCCATCGAAGTGCACAACGTCACTATGCAGATCATGAGGATTAAGCCCCACCAGGGCCAG
CATATTGGGGAGATGAGCTTCTTACAGCACAGTAAATGTGGATGCAGACAA------AAG
AAAGTT
>XP_011955820.2
CAT------GAAGTGATGAAGTTCATGGATGTCTACCAGCGCAGCTTCTGCCGTCCCATT
GAGACCCTGGTGGACATCTTCCAGGAGTACCCAGATGAGATTGAGTTCATTTTCAAGCCG
TCCTGTGTGCCCCTGATGCGGTGCGGGGGCTGCTGTAATGACGAAAGTCTGGAGTGTGTG
CCCACTGAGGAGTTCAACATCACCATGCAGATTATGCGGATCAAACCTCACCAAAGCCAG
CACATAGGAGAGATGAGTTTCCTACAGCATAACAAATGTGAATGCAGACCA------AAG
AAAGAT
>XP_010368048.1
CAT---CACGAAGTGGTGAAGTTCATGGATGTCTATCAGCGCAGCTACTGCCATCCAATC
GAGACCCTGGTGGACATCTTCCAGGAGTACCCTGATGAGATTGAGTACATCTTCAAGCCA
TCCTGTGTGCCCCTGATGCGATGTGGGGGCTGCTGCAATGACGAGGGCCTGGAGTGTGTG
CCCACTGAGGAGTCCAACATCACCATGCAGATTATGCGGATCAAACCTCACCAAGGCCAG
CACATAGGAGAGATGAGCTTCCTACAGCACAACAAATGTGAATGCAGACCA------AAG
AAAGAT
>XP_015284719.1
AGT------GAAGTTATCCCATTTGTGGACGTCTACAATCGCAGTGTCTGCCGATCAATT
GAGACCATGGTGGATATTTTCCAGGAATACCCTGATGAGGTGGAGTACTTCTTCAAGCCA
TCCTGTGTTCCCCTGATGAGATGTGCGGGGTGCTGTAATGATGAAGCACTAGAGTGTGTA
GCCTTGGAGGTGCACAATGTCACCATGGAGATTATGAGAATTAAACCATATCAGAGTCAG
CACATAAACCTGATGAGCTTCCAACACCACAGTAAATGTGGCTGCAGACCA------AAG
AAAGAA
>XP_016068233.1
CAC------CAAGTGGTGAAGTTCATGGATGTCTACCAGCGCAGCTACTGCCGTCCAATC
GAGACCCTGGTGGACATCTTCCAGGAGTACCCCGATGAGATTGAGTACATCTTCAAGCCA
TCCTGTGTGCCCCTGATGCGATGTGGGGGCTGCTGTAATGACGAGGGCCTGGAGTGTGTG
CCCACTGAGGAGTACAACGTCACCATGCAGATTATGCGGATCAGAATTCACAAAGTCCAG
CACATAGGAGAGATGAGCTTCCTACAGCACAGCAAATGTGAATGCAGACCA------AAG
AAAGAG
>XP_031544449.1
CAT------GAAGTGGTGAAGTTCATGGACGTCTACCAGCGCAGCTACTGCCGTCCAATC
GAGACCCTGGTAGACATCTTCCAGGAGTACCCTGATGAGATCGAGTACATCTTTAAGCCG
TCCTGTGTGCCCCTGATGAGGTGTGGGGGCTGCTGCAATGATGAAGGTCTGGAGTGTGTG
CCCACCGAGGAGTTCAACATCACCATGCAGATTATGCGGATTAAACCTCACCAAGGCCAA
CATATAGGAGAGATGAGCTTCCTACAGCACAACAAATGTGAATGCAGACCA------AAG
AAAGAC
>NP_114024.2
CAT------GAAGTGGTGAAGTTCATGGACGTCTACCAGCGCAGCTATTGCCGTCCAATT
GAGACCCTGGTGGACATCTTCCAGGAGTACCCCGATGAGATAGAGTATATCTTCAAGCCG
TCCTGTGTGCCCCTAATGCGGTGTGCGGGCTGCTGCAATGATGAAGCCCTGGAGTGCGTG
CCCACGTCGGAGAGCAACGTCACTATGCAGATCATGCGGATCAAACCTCACCAAAGCCAG
CACATAGGAGAGATGAGCTTCCTGCAGCATAGCAGATGTGAATGCAGACCA------AAG
AAAGAT
>XP_010332234.1
CAC---CACGAAGTGGTGAAGTTCATGGATGTCTACCAACGCAGCTACTGCCATCCAATC
GAGACCCTGGTGGACATCTTCCAGGAGTACCCTGATGAGATCGAGTACATCTTCAAGCCA
TCCTGTGTGCCCCTGATGCGATGCGGGGGCTGTTGCAATGACGAGGGCCTGGAGTGTGTA
CCCACTGAGGAGTTCAACATCACCATGCAGATTATGCGGATCAAACCTCACCAAGGCCAG
CACATAGGAGAGATGAGCTTCCTACAGCACAACAAATGTGAATGCAGACCA------AAG
AAAGAT
>XP_026362750.1
CAC------GAAGTGGTGAAGTTCATGGACGTCTACCAGCGCAGCTACTGCCGTCCCATC
GAGACCCTGGTGGACATCTTCCAGGAGTACCCCGACGAGATCGAGTACATCTTCAAGCCG
TCCTGCGTGCCCCTGATGCGGTGTGCGGGCTGTTGTAATGACGAGGGCCTGGAGTGCGTG
CCCACCGAGGAGTTCAACATCACCATGCAGATTATGCGGATCAAACCTCATCAAGGCCAG
CACATAGGGGAGATGAGCTTCCTACAGCACAGCAAATGTGAATGCAGACCA------AAG
AAAGAT
>XP_004740378.1
CAC------GAAGTGGTGAAGTTCATGGATGTCTACCAGCGCAGCTACTGCCGTCCCATT
GAGACCCTGGTGGACATCTTCCAGGAGTACCCTGACGAGATCGAGTACATCTTCAAGCCA
TCCTGCGTGCCCCTGATGCGGTGTGGGGGCTGTTGTAATGATGAGGGCCTGGAGTGCGTG
CCCACTGAGGAGTTCAACATCACTATGCAGATTATGCGGATCAAACCTCATCAAGGCCAG
CACATAGGGGAGATGAGTTTCCTACAGCACAGCAAATGTGAATGCAGACCA------AAG
AAAGAT
>XP_032265995.1
CAC------GAAGTGGTGAAGTTCATGGACGTGTACCAGCGCAGCTACTGCCGTCCCATT
GAGACCCTGGTGGACATCTTCCAGGAGTATCCTGACGAGATCGAGTACATCTTCAAGCCA
TCCTGCGTGCCCCTGATGCGGTGTGGGGGCTGTTGTAATGACGAGGGCCTGGAGTGCGTG
CCCACCGAGGAGTTCAACATCACCATGCAGATTATGCGGATCAAACCTCATCAAGGCCAG
CACATAGGGGAGATGAGCTTCCTACAGCACAGCAAATGTGAATGCAGACCA------AAG
AAAGAT
>NP_001003175.2
CAC------GAAGTGGTGAAGTTCATGGACGTCTACCAGCGCAGCTACTGCCGTCCCATT
GAGACCCTGGTGGACATCTTCCAGGAGTACCCTGACGAGATCGAGTACATCTTCAAGCCA
TCCTGCGTGCCCCTGATGCGGTGTGGGGGCTGCTGTAATGATGAGGGCCTAGAGTGCGTG
CCCACTGAGGAGTTCAACATCACCATGCAGATTATGCGGATCAAACCTCATCAAGGCCAG
CACATAGGGGAGATGAGTTTCCTGCAGCATAGCAAATGTGAATGCAGACCA------AAG
AAAGAT
>XP_025274667.1
CAC------GAAGTGGTGAAGTTCATGGACGTCTACCAGCGCAGCTACTGCCGTCCCATT
GAGACCCTGGTGGACATCTTCCAGGAGTACCCTGACGAGATCGAGTACATCTTCAAGCCA
TCCTGCGTGCCCCTGATGCGGTGTGGGGGCTGCTGTAATGATGAGGGCCTAGAGTGCGTG
CCCACTGAGGAGTTCAACATCACCATGCAGATTATGCGGATCAAACCTCATCAAGGCCAG
CACATAGGGGAGATGAGTTTCCTGCAGCATAGCAAATGTGAATGCAGACCA------AAG
AAAGAT
>XP_032626364.1
AAT------GAAGTTATCAAGTTCCTGGAAGTCTACGAGCGCAGCGTCTGCAGGACGATT
GAGACCCTGGTGGACATTTTCCAGGAGTACCCCGATGAGGTGGAGTATATCTTCAAGCCG
TCCTGCGTACCCCTGCTGAGGTGTGCAGGCTGCTGCGGTGACGAGGGCCTAGAATGTGTC
CCCATGGAGGTGCACAACGTCACCATGGAGATAATTAGAGTTAAACCCCTTCATGGTCAG
CACATAGTGCACATGAGCTTCTTACAGCACAGTAGATGTGATTGCAGACCA------AAG
AAAGAC
>XP_025846769.1
CAC------GAAGTGGTGAAGTTTATGGACGTCTACCAGCGCAGCTACTGCCGTCCCATT
GAGACCCTGGTGGACATCTTCCAGGAGTACCCCGACGAGATCGAGTACATCTTCAAGCCA
TCCTGCGTGCCCCTGATGCGGTGTGGGGGCTGCTGTAATGATGAGGGCCTAGAGTGCGTG
CCCACTGAGGAGTTCAACATCACCATGCAGATTATGCGGATCAAACCTCATCAAGGCCAG
CACATAGGGGAGATGAGTTTCCTGCAGCATAGCAAATGTGAATGCAGACCA------AAG
AAAGAT
>XP_010861407.1
CAC------GAAGTGGTGAAGTTCATGGATGTCTACCAGCGCAGCTTCTGCCGTCCCATC
GAGACCCTGGTGGACATCTTCCAGGAGTACCCAGATGAGATTGAGTTCATTTTCAAGCCG
TCCTGTGTGCCCCTGATGCGGTGCGGGGGCTGCTGTAATGACGAAAGTCTGGAGTGTGTG
CCCACTGAGGAGTTCAACATCACCATGCAGATTATGCGGATCAAACCTCACCAAAGCCAG
CACATAGGAGAGATGAGCTTCCTACAGCATAACAAATGTGAATGCAGACCA------AAG
AAAGAT
>XP_021005804.1
CAT------GAAGTGATCAAGTTCATGGACGTCTACCAGCGAAGCTACTGCCGTCCGATT
GAGACCCTGGTGGACATCTTCCAGGAGTACCCCGACGAGATAGAGTACATCTTCAAGCCG
TCCTGTGTGCCGCTGATGCGCTGTGCAGGCTGCTGTAACGATGAAGCCCTGGAGTGTGTG
CCCACGTCAGAGAGCAACATCACCATGCAGATCATGCGGATCAAACCTCACCAAAGCCAG
CACATAGGAGAGATGAGCTTCCTACAGCACAGCAGATGTGAATGCAGACCA------AAG
AAAGAT
>XP_030726453.1
CAC------GAAGTGGTGAAGTTCATGGACGTCTACCAGCGCAGCTACTGCCGTCCAATT
GAGACCCTGGTGGACATCTTCCAGGAGTACCCCGATGAGATAGAGTACATCTTCAAGCCA
TCCTGTGTGCCCCTGATGCGGTGTGGGGGCTGCTGCAATGACGAGGGTCTGGAGTGTGTG
CCCACCGAAGAGTTCAACATCACCATGCAGATTATGCGGATCAAACCTCACCAAGGCCAG
CACATAGGAGAGATGAGCTTCCTACAGCACAACAAATGTGAATGCAGACCA------AAG
AAAGAT
>XP_011752720.1
CAT---CACGAAGTGGTGAAGTTCATGGATGTCTATCAGCGCAGCTACTGCCATCCAATC
GAGACCCTGGTGGACATCTTCCAGGAGTACCCTGATGAGATTGAGTACATCTTCAAGCCA
TCCTGTGTGCCCCTGATGCGATGTGGGGGCTGCTGCAATGACGAGGGCCTGGAGTGTGTG
CCCACTGAGGAGTCCAACATCACCATGCAGATTATGCGGATCAAACCTCACCAAGGCCAG
CACATAGGAGAGATGAGCTTCCTACAGCACAACAAATGTGAATGCAGACCA------AAG
AAAGAT
>XP_022437714.1
CAC------GAAGTGGTGAAGTTCATGGACGTCTACCAGCGCAGCTACTGCCGTCCAATT
GAGACCCTGGTGGACATCTTCCAGGAGTACCCCGATGAGATCGAGTACATCTTCAAGCCG
TCCTGTGTGCCCCTGATGCGGTGTGGGGGCTGCTGCAATGACGAGGGTCTGGAGTGTGTG
CCCACCGAAGAGTTCAACATCACCATGCAGATTATGCGGATCAAACCTCACCAAGGCCAG
CACATAGGAGAGATGAGCTTCCTACAGCACAACAAATGTGAATGCAGACCA------AAG
AAAGAT
>XP_032319413.1
CAT------GAAGTGGTGAAGTTCATGGACGTCTACCAGCGCAGCTACTGCCGTCCAATC
GAGACCCTGGTAGACATCTTCCAGGAGTACCCTGATGAGATCGAGTACATCTTTAAGCCG
TCCTGTGTGCCCCTGATGAGGTGCGGGGGCTGCTGCAATGATGAAGGTCTGGAGTGTGTG
CCCACCGAGGAGTTCAACATCACCATGCAGATTATGCGGATTAAACCTCACCAAGGCCAA
CATATAGGAGAGATGAGCTTCCTACAGCACAACAAATGTGAATGCAGACCA------AAG
AAAGAC
>XP_008565043.1
CAT------GAAGTGGTGAAATTCATGGACGTCTTCCAGCGCAGCTACTGCCGTCCGATT
GAGACCCTGGTAGAAATCTTCCAGGAATACCCTGATGAGGTTGAGTACATCTTCAGGCCG
TCCTGTGTGGCCCTGATGCGGTGTGGGGGCTGCTGCAATGATGAGAACCTGGAGTGTGTG
CCCACTGAGGAGTTCAACATCACCATGCAGATTATGCGGGTCAAACCTCATCAAGGCCAG
CACATAGGAGAGATGAGCTTCCTACAGCACAGCAAATGTGAATGCAGATCA------AAG
AAGGAC
>XP_006100653.1
CAC------CAAGTGGTGAAGTTCATGGATGTCTACCAGCGCAGCTACTGCCGTCCAATC
GAGACCCTGGTGGACATCTTCCAGGAGTACCCTGATGAGATCGAGTACATCTTCAAGCCG
TCCTGTGTGCCCCTGATGCGGTGCGGGGGCTGCTGCAACGACGAGGGCCTGGAGTGCGTG
CCCACCGAGGAGTACAACATCACCATGCAGATTATGCGGATCAGAATTCACAAAGTCCAG
CACATAGGAGAGATGAGCTTCCTACAGCACAGCAAATGTGAATGCAGACCA------AAG
AAAGAG
>XP_019312227.1
CAC------GAAGTGGTGAAGTTCATGGATGTCTACCAGCGCAGCTACTGCCGTCCCATT
GAGACCCTGGTGGACATCTTCCAGGAGTACCCTGATGAGATCGAGTATATCTTCAAGCCA
TCCTGCGTGCCCCTGATGCGATGCGGGGGCTGTTGCAATGACGAGGGCTTGGAGTGTGTG
CCCACGGAGGAGTTCAACATCACCATGCAGATTATGCGGATCAAACCTCATCAAGGCCAG
CACATAGGGGAGATGAGCTTCCTACAGCATAGCAAATGTGAATGCAGACCA------AAG
AAAGAT
>XP_033279814.1
CAC------GAAGTGGTGAAGTTCATGGACGTCTACCAGCGCAGCTACTGCCGTCCAATT
GAGACCCTGGTGGACATCTTCCAGGAGTACCCCGATGAGATCGAGTACATCTTCAAGCCG
TCCTGTGTGCCCCTGATGCGGTGTGGGGGCTGCTGCAATGACGAGGGTCTGGAGTGTGTG
CCCACCGAAGAGTTCAACATCACCATGCAGATTATGCGGATCAAACCTCACCAAGGCCAG
CACATAGGAGAGATGAGCTTCCTACAGCACAACAAATGTGAATGCAGACCA------AAG
AAAGAT
>XP_011927116.1
CAT---CATGAAGTGGTGAAGTTCATGGATGTCTATCAGCGCAGCTACTGCCATCCAATC
GAGACCCTGGTGGACATCTTCCAGGAGTACCCTGATGAGATTGAGTACATCTTCAAGCCA
TCCTGTGTGCCCCTGATGCGATGTGGGGGCTGCTGCAATGACGAGGGCCTGGAGTGTGTG
CCCACTGAGGAGTCCAACATCACCATGCAGATTATGCGGATCAAACCTCACCAAGGCCAG
CACATAGGAGAGATGAGCTTCCTACAGCACAACAAATGTGAATGCAGACCA------AAG
AAAGAT
>XP_030652016.1
CAT---CATGAAGTGGTGAAGTTCATGGACGTCTATCAGCGCAGCTACTGCCATCCAATC
GAGACCCTGGTGGACATCTTCCAGGAGTACCCTGATGAGATCGAGTACATCTTCAAGCCA
TCCTGTGTGCCCCTGATGCGATGCGGGGGCTGCTGCAATGACGAGGGCCTGGAGTGTGTG
CCCACTGAGGAGTCCAACATCACCATGCAGATTATGCGGATCAAACCTCACCAAGGCCAG
CACATAGGAGAGATGAGCTTCCTACAGCACAACAAATGTGAATGCAGACCA------AAG
AAAGAT
>XP_020768385.1
CAC------GAAGTGGTGAAGTTCATGGATGTCTACCAGCGCAGCTACTGCCGTCCCATC
GAGACCCTGGTGGACATCTTCCAGGAGTACCCAGATGAGATTGAGTTCATCTTCAAGCCG
TCCTGTGTGCCCCTGATGCGGTGTGGGGGCTGCTGTAACGATGAAAGTCTGGAGTGTGTG
CCCACCGAGGAGTTCAACATCACCATGCAGATTATGCGGATCAAACCTCACCAAGGCCAG
CACATAGGAGAGATGAGCTTCCTACAGCATAACAAATGTGAATGCAGACCA------AAG
AAAGAT
>XP_021073263.1
CAT------GAAGTGGTAAAGTTCATGGACGTCTACCAGCGAAGCTACTGCCGTCCGATT
GAGACCCTGGTGGACATCTTCCAGGAGTATCCCGACGAGATAGAGTACATCTTCAAGCCG
TCCTGTGTGCCGCTGATGCGCTGTGCAGGCTGCTGTAACGACGAAGCCCTGGAGTGTGTG
CCCACGTCAGAGAGCAACATCACCATGCAGATCATGCGGATCAAACCTCACCAAAGCCAG
CACATAGGAGAGATGAGCTTCCTACAGCACAGCAGATGTGAATGCAGACCA------AAG
AAAGAT
>XP_033720054.1
CAC------GAAGTGGTGAAGTTCATGGACGTCTACCAGCGCAGCTACTGCCGTCCAATT
GAGACCCTGGTGGACATCTTCCAGGAGTACCCCGATGAGATCGAGTACATCTTCAAGCCG
TCCTGTGTGCCCCTGATGCGGTGTGGGGGCTGCTGCAATGACGAGGGTCTGGAGTGTGTG
CCCACCGAAGAGTTCAACATCACCATGCAGATTATGCGGATCAAACCTCACCAAGGCCAG
CACATAGGAGAGATGAGCTTCCTACAGCACAACAAATGTGAATGCAGACCA------AAG
AAAGAT
>XP_032717839.1
CAC------GAAGTGGTGAAGTTCATGGATGTCTACCAGCGCAGCTACTGCCGTCCCATT
GAGACCCTGGTGGACATCTTCCAGGAGTACCCCGACGAGATCGAGTACATCTTCAAGCCA
TCCTGTGTGCCCCTGATGCGGTGTGGGGGCTGTTGTAATGATGAGGGCCTGGAGTGCGTG
CCCACTGAGGAGTTCAACATCACCATGCAGATTATGCGGATCAAACCTCATCAAGGCCAG
CACATAGGGGAGATGAGTTTCCTACAGCACAGCAAATGTGAATGCAGACCA------AAG
AAAGAT
>XP_010977834.2
CAT------GAAGTGGTGAAGTTCATGGACGTCTACCAGCGCAGCTACTGCCGTCCAATC
GAGACCCTGGTAGACATCTTCCAGGAGTACCCTGATGAGATCGAGTACATCTTTAAGCCG
TCCTGTGTGCCCCTGATGAGGTGCGGGGGCTGCTGCAATGATGAAGGTCTGGAGTGTGTG
CCCACTGAGGAGTTCAATATCACCATGCAGATTATGCGGATTAAACCTCACCAAGGCCAA
CATATAGGAGAGATGAGCTTCCTACAGCACAACAAATGTGAATGCAGACCA------AAG
AAAGAC
>NP_003367.4
CAT---CACGAAGTGGTGAAGTTCATGGATGTCTATCAGCGCAGCTACTGCCATCCAATC
GAGACCCTGGTGGACATCTTCCAGGAGTACCCTGATGAGATCGAGTACATCTTCAAGCCA
TCCTGTGTGCCCCTGATGCGATGCGGGGGCTGCTGCAATGACGAGGGCCTGGAGTGTGTG
CCCACTGAGGAGTCCAACATCACCATGCAGATTATGCGGATCAAACCTCACCAAGGCCAG
CACATAGGAGAGATGAGCTTCCTACAGCACAACAAATGTGAATGCAGACCA------AAG
AAAGAT
>XP_024104065.1
CAT---CACGAAGTGGTGAAGTTCATGGATGTCTATCAGCGCAGCTACTGCCATCCAATC
GAGACCCTGGTGGACATCTTCCAGGAGTACCCTGATGAGATCGAGTACATCTTCAAGCCA
TCCTGTGTGCCCCTGATGCGATGCGGGGGCTGCTGCAATGACGAGGGCCTGGAGTGTGTG
CCCACTGAGGAGTCCAACATCACCATGCAGATTATGCGGATCAAACCTCACCAAGGCCAG
CACATAGGAGAGATGAGCTTCCTACAGCACAACAAATGTGAATGCAGACCA------AAG
AAAGAT
>XP_027459870.1
CAC------GAAGTGGTGAAGTTCATGGACGTGTACCAGCGCAGCTACTGCCGTCCCATT
GAGACCCTGGTGGACATCTTCCAGGAGTATCCTGACGAGATTGAGTACATCTTCAAGCCA
TCCTGCGTGCCCCTGATGCGGTGTGGGGGCTGTTGTAATGACGAGGGCCTGGAGTGCGTG
CCCACCGAGGAGTTCAACATCACCATGCAGATTATGCGGATCAAACCTCATCAAGGCCAG
CACATAGGGGAGATGAGCTTCCTACAGCACAGCAAATGTGAATGCAGACCA------AAG
AAAGAT
