# Supplementary material for: Expansion and collapse of VEGF diversity in major clades of the animal kingdom
Source: Angiogenesis. 2023 Apr 5;26(3):437–61. doi: 10.1007/s10456-023-09874-9 (PMC10328876; doi:10.1007/s10456-023-09874-9)
Supplement: Supplementary file 2 — Supplementary data (ZIP 52 KB) [file 10456_2023_9874_MOESM2_ESM.zip › Supplementary_Data_VEGF_protein_and_mRNA_fasta_files_for_selection_analysis copy/VEGFB_protein.fasta]

>XP_004770246.1 PREDICTED: vascular endothelial growth factor B isoform X1 [Mustela putorius furo]
MSPLLRRLLLAALLQLAPAQGPVSQPDALSHQKKVVSWIDVYTRATCQPREVVVPLTVEL
MGTVAKQLVPSCVTVQRCGGCCPDDGLECVPTGQHQVRMQILMIRYPSSQLGEMSLEEHS
QCECRPKKRESALKPDRASTPHHRPQPRSIPGWDSAPGAPSPADITHPTPAPGPTAHAAP
SAASALTPGPAAVAADAAASSVAKGGA
>XP_026339154.1 vascular endothelial growth factor B isoform X1 [Ursus arctos horribilis]
MSPLLRRLLLAALLQLAPAQGPVSQPDALGHQKKVVSWIDVYARATCQPREVVVPLTVEL
MGSMAKQLVPSCVTVQRCGGCCPDDGLECVPTGQHQVRMQILMIRYPSSQLGEMSLEEHS
QCECRPKKRESALKPDRASTPHHRPQPRSIPGWDSVPGAPSPADITHPTPAPGPSAHAAP
SAASALTPGPAAVAADAAASSVAKGGA
>XP_023095758.1 vascular endothelial growth factor B isoform X1 [Felis catus]
MSPLLRRLLLAALLQLAPAQAWRFDVAAATGRVRLAGRGQGRSQVARRGQGPVSQPDTPG
HQKKVVSWIDVYARATCQPREVVVPLTVELMGTVAKQLVPSCVTVQRCGGCCPDDGLECV
PTGQHQVRMQILMIRYPSSQLGEMSLEEHSQCECRPKKRESAVKPDRASTPHHRPQPRSV
PGWDSAPGAPSPADITHPTPAPGPSAHAAPSAASALTPGPAAAAADAAASSVAKGGA
>XP_033716811.1 vascular endothelial growth factor B isoform X1 [Tursiops truncatus]
MSPLLRRLLLAALLQLAPAQGPVSQPDAPGHQKKVVSWIDVYARATCQPREVVVPLTMEL
MGTVAKQLVPSCVTVQRCGGCCPDDGLECVPTGQHQVRMQILMIRYPSSQLGEMSLEEHS
QCECRPKKRESAVKLDSPRPLCPRCPQRRQRPDPRTCRCRCRRRSFLRCQGRGLELNPDT
CSGAMGWRPVDQASWGFPGVLGENEVHRRCRKLRR
>XP_022447348.1 vascular endothelial growth factor B isoform X1 [Delphinapterus leucas]
MSPLLRRLLLAALLQLAPAQGPVSQPDAPGHQKKVVSWIDVYARATCQPREVVVPLTMEL
MGTVAKQLVPSCVTVQRCGGCCPDDGLECVPTGQHQVRMQILMIRYPSSQLGEMSLEEHS
QCECRPKKRESAVKLDSPRPLCPRCPQRRQRPDPRTCRCRCRRRSFLRCQGRGLELNPDT
CSGAMGWRPVDQASWGFPGVLGENEVHRR
>XP_031304392.1 vascular endothelial growth factor B isoform X1 [Camelus dromedarius]
MWRGRDRPRPPPPAPARPRPTARWGARVWVTCRPPQPGPGPPPPPPSPPPATATGRPPAR
LLRRRHRCPALRCAPRAREGRGGASPRARPRPPRPARAMALAAAAPRAARLGRCGRPRRA
APTGTMSPLLRRLLLAALLQLAPAQATVSQPDSSGHQKKVVSWIDVYARATCQPREVVVP
LSMELMGTVAKQLVPSCVTVQRCGGCCPDDGLECVPTGQHQVRMQILMIRYPSSQLGEMS
LEEHSQCECRPKKRESAVKLDRASTPHHRPQPRSVPGWDPVPGAPSPADITHPTPAPGPS
AHAAPSGASALTPGPAAAAADAAASSVVKGGA
>XP_006230972.1 PREDICTED: vascular endothelial growth factor B isoform X1 [Rattus norvegicus]
MSPLLRRLLLVALLQLACTQAPVSQFDGPSHQKKVVSWIDVYARATCQPREVVVPLSMEL
MGNVVKQLVPSCVTVQRCGGCCPDDGLECVPIGQHQVRMQILMIQYPSSQLGEMSLEEHS
QCECRPKRKESAVKPDRVAIPHHRPQPRSVLSWDSAPGASSPADIIHPTPAPGPSAHAAP
SAVSALIPGPAVAAADAAASSIAKGGA
>XP_006106610.1 vascular endothelial growth factor B isoform X1 [Myotis lucifugus]
MGPLIRRLLLAALLQLAHAQAPGSQPDAPGHQKKVVSWIDVYARATCQPREVVVPLTLEL
MGTVAKQLVPSCVTVQRCGGCCPDDGLECVPTGQHQVRMQILMIRYPSSQLGEMSLEEHS
QCECRPKKRESAVKPDRADTPHHHPQPRSVPGWGPAPGAHSQADITHPTPAPGPSAHAVP
SATSALTPGPAAAAADAAASSVAKGGA
>XP_024842753.1 vascular endothelial growth factor B isoform X1 [Bos taurus]
MSPLLRRLLLAVLLQLAPAQAPVSQPDAPGHQKKVVSWIDVYARATCQPREVVVPLNMEL
MGTVAKQLVPSCVTVQRCGGCCPDDGLECVPTGQHQVRMQILMIQYPSSQLGEMSLEEHS
QCECRPKKRESAVKPDRASTPHHRPQPRSVPGWDPAPGAPSPADITHPTPAPGPSAHAAP
SAASALTPGPATAAADAAASSVVKGGA
>XP_016071869.1 PREDICTED: vascular endothelial growth factor B isoform X1 [Miniopterus natalensis]
MGPLLRRLLFAALLQLAPAQASISQPDAPGHQKKVVSWIDVYARATCQPREVVVPLTLEL
MGTVAKQLVPSCVTVQRCGGCCPDDGLECVPTGQHQVRMQILMIRYPSSQLGEMSLEEHS
QCECRPKKKESAVKPDRADTPHHHPQPRSVPGWDSAPGAPSQADITHPTPAPGPSAHAVP
SATSALTPGPAAATADAVASSVAKGGA
>XP_031546693.1 vascular endothelial growth factor B isoform X1 [Vicugna pacos]
MAHGKARGLNKEPVGPRSSTCCWAPRVQSLQLLSPAQATVSQPDPSGHQKKVVSWIDVYA
RATCQPREVVVPLSMELMGTVAKQLVPSCVTVQRCGGCCPDDGLECVPTGQHQVRMQILM
IRYPSSQLGEMSLEEHSQCECRPKKRESAVKLDRASTPHHRPQPRSVPGWDPVPGAPSPA
DITHPTPAPGPSAHAAPSGASALTPGPAAAAADAAASSVVKGGA
>XP_007435125.1 vascular endothelial growth factor B isoform X1 [Python bivittatus]
MKASWRFLWLLSVATWQFPHGSLTIPEEKGAELKKMLSPTEVISFLEVYNRSICQPKEMM
VSVTAEHPSLASHIMLPSCVALMRCTGCCSDDSLDCVPSRSRELIMEVMASLFPHRYLNQ
LTFEEHLECMCRSRTTFFRSNSIGQSCAPCRDRKKQPDPHTCKCVCRHNAGHCERRGMKF
NETTCRCMKRHGRTARRRVKPVS
>XP_015272314.1 PREDICTED: vascular endothelial growth factor B [Gekko japonicus]
MNAPCNALQLLLATTLQILYCAATVMRPEADATHPSGEVIRWMDVYNRSFCQPKETLVPV
SAEHPGEVEHILVPSCVPLRRCVGCCSDEELQCVPVQMHVVIMEVMKTRFPRSHLGQMSF
VEHSACECR
>XP_033271392.1 vascular endothelial growth factor B isoform X1 [Orcinus orca]
MSPLLRRLLLAALLQLAPAQGPVSQPDAPGHQKKVVSWIDVYARATCQPREVVVPLTMEL
MGTVAKQLVPSCVTVQRCGGCCPDDGLECVPTGQHQVRMQILMIRYPSSQLGEMSLEEHS
QCECRPKKRESAVKLDSPRPLCPRCPQRRQRPDPRTCRCRCRRRSFLRCQGRGLELNPDT
CSGAMGWRPVDQASWGFPGVLGENEVHRRCRKLRR
>XP_004087881.2 vascular endothelial growth factor B isoform X1 [Nomascus leucogenys]
MSPLLRRLLLAALLQLAPAQAPVSQPDAPGHQKKVVSWIDVYTRATCQPREVVVPLTVEL
MGTVAKQLVPSCVTVQRCGGCCPDDGLECVPTGQHQVRMQILMIRYPSSQLGEMSLEEHS
QCECRPKKKDSAVKPDRAATPHHRPQPRSVPGWDSAPGAPSPADITHPTPAPGPSAHVAP
SATRALTPGPAAATADAAASSVAKGGA
>XP_021062941.1 vascular endothelial growth factor B isoform X1 [Mus pahari]
MSPLLRRLLLVALLQLARTQAPVSQFDGSSHQKKVVPWIDVYARATCQPREVVVPLNMEL
MGNVVKQLVPSCVTVQRCGGCCPDDGLECVPTGQHQVRMQILMIQYPSSQLEEMSLEEHS
QCECRPKKKESAVKPDRVAIPHHRPQPRSVPGWDSTPGASSPADIIHPTPAPGPSAHPAP
SAVNALTPGPAAAAADAAASSIAKGGA
>XP_027264234.1 vascular endothelial growth factor B isoform X2 [Cricetulus griseus]
MSPLLRRLLLAVLLQLARTQAPVSQFDGPSHQKKVVPWMDVYARATCQPREVVVPLSMEL
MGNVVKQLVPSCVTVQRCGGCCPDDGLECVPIGQHQVRMQILMIQYPSSQLGEMSLEEHS
QCECRPKKRDSAVKPDRAAIPHHRPQPRSVTGWDSAPGAPSPADIIHPTPAPGPSAHVAP
SAVSALTPGPAAAAADAAASSVAKGGA
>XP_029065286.1 vascular endothelial growth factor B isoform X1 [Monodon monoceros]
MSPLLRRLLLAALLQLAPAQGPVSQPDAPGHQKKVVSWIDVYARATCQPREVVVPLTMEL
MGTVAKQLVPSCVTVQRCGGCCPDDGLECVPTGQHQVRMQILMIRYPSSQLGEMSLEEHS
QCECRPKKRESAVKLDSPRPLCPRCPQRRQRPDPRTCRCRCRRRSFLRCQGRGLELNPDT
CSGAMGWRPVDQASWGFPGVLGENEVHRRCRKLRR
>XP_029813264.1 vascular endothelial growth factor B [Suricata suricatta]
MILRELGSSSSLQPRAPVPGLAGGQHPALRVLAAATREPGPLGGLRIRRAPGLEIRRRRR
RRRQSAPGGSWPGQVPGGGRGQGPVSQPDTLGHQKKVVSWIDVYARATCQPREVVVPLTV
ELMGTVAKQLVPSCVTVQRCGGCCPDDGLECVPTGQHQVRMQILMIRYPSSQLGEMSLEE
HSQCECRPKKRESAVKQDRASTPRHRPQPRSVPGWDSAPGAPSPADITHPTPAPGPSAHA
APSAASALTPGPAAAAADAAASSVAKGGA
>XP_026908774.1 vascular endothelial growth factor B isoform X1 [Acinonyx jubatus]
MSPLLRRLLLAALLQLAPAQAWRFDVAAATGRVRLAGRGQGRSQVARRGQGPVSQPDTPG
HQKKVVSWIDVYARATCQPREVVVPLTVELMGTVAKQLVPSCVTVQRCGGCCPDDGLECV
PTGQHQVRMQILMIRYPSSQLGEMSLEEHSQCECRPKKRESAVKPDRASTPHHRPQPRSV
PGWDSAPGAPSPADITHPTPAPGPSAHAAPSAASALTPGPAAAAADAAASSVAKGGA
>XP_028709569.1 vascular endothelial growth factor B isoform X1 [Peromyscus leucopus]
MSPLLRRLLLAALLQLARTQAPVSQFDGPSHQKKVVSWIDVYARATCQPREVVVPLSMEL
VGNVVRQLVPSCVTVQRCGGCCPDDGLECVPTGQHQVRMQILMIQYPSSQLGEMSLEEHS
QCECRPKKENAVKPYRAAIPHHRPQPRSVPGWDSAPGAPSPADIIHPTPAPGPSAHVAPS
AVSALTPGPAAAAADAAASSVAKGGA
>XP_005577503.1 PREDICTED: vascular endothelial growth factor B isoform X1 [Macaca fascicularis]
MSPLLRRLLLAALLQLAPAQAPVSQPDAPGHQKKVVSWIDVYTRATCQPREVVVPLTVEL
MGTVAKQLVPSCVTVQRCGGCCPDDGLECVPTGQHQVRMQILMIRYPSSQLGEMSLEEHS
QCECRPKKKDSAVKPDRAATPHHRPQPRSVPGWDSAPGAPSPADITHPTPAPGPSAHAAP
SATSALTPGPAAATVDAAASSVAKGGA
>XP_032660204.1 vascular endothelial growth factor B, partial [Chelonoidis abingdonii]
GVGPLSALPRTGQFLKPIQPDCSTAPNPTYTRGSYPFRLFPQLLICYCRVSWGCTQPDCL
QAPQPQTKGIPPLGEVMQWMEVYNRSFCQPKEMLVPVSEEHSAEVEHLLAPSCVALHRCA
GCCADEGLQCVPTRMHVVVMEVMKTRYPHSHLGQLAFIEHSACECRPKTNSKVNPERPER
PKGKNSFGHKNRKRPPEQDSPHLSSCPPCSDKRKRQDPQTCQCRCRRRSQHCRDRGLELN
EHSCRCEKLRR
>XP_007462142.1 PREDICTED: vascular endothelial growth factor B isoform X1 [Lipotes vexillifer]
MSPLLLRLLLAALLQLAPDQGPVSQPDAPGHQKKVVSWIDVYARATCQPREVVVPLTMEL
MGTVAKQLVPSCVTVQRCGGCCPDDGLECVPTGQHQVRMQILMIRYPSSQLGEMSLEEHS
QCECRPKKRESAVKLDRASTPHHRPQPRSVPGWDPAPGAPSPADITHPTPAPGPSAHAAP
SAASALTPGPATAAADAAASSVVKGGA
>XP_004394070.1 PREDICTED: vascular endothelial growth factor B [Odobenus rosmarus divergens]
MSPLLRRLLLAALLQLAPAQGPVSQPDALGHQKKVVSWIDVYTRATCQPREVVVPLTVEL
MGTVAKQLVPSCVTVQRCGGCCPDDGLECVPTGQHQVRMQILMIRYPSSQLGEMSLEEHS
QCECRPKRREGALKPDSPRPLCPRCTQRHQRPDPRTCRCRCRRRSFLRCQGRGLELNPDT
CRCRKLRR
>XP_017898274.1 PREDICTED: vascular endothelial growth factor B isoform X1 [Capra hircus]
MSPLLRRLLLAVLLQLAPAQAPISQPDAPGHQKKVVSWIDVYARATCQPREVVVPLNMEL
MGTVAKQLVPSCVTVQRCGGCCPDDGLECVPTGQHQVRMQILMIQYPSSQLGEMSLEEHS
QCECRPKKRESAVKPDRASTPHHRPQPRSVPGWDPAPGAPSPADITHPTPAPGPSAHAAP
SAASALTPGPATAAADAAASSVVKGGA
>XP_019270881.1 PREDICTED: vascular endothelial growth factor B, partial [Panthera pardus]
PEASESVGPQAWRFDVAAATGRVRLAGRGQGRSQVARRGQGPVSQPDTPGHQKKVVSWID
VYARATCQPREVVVPLTVELMGTVAKQLVPSCVTVQRCGGCCPDDGLECVPTGQHQVRMQ
ILMIRYPSSQLGEMSLEEHSQCECRPKKRESAVKPDRASTPHHRPQPRSVPGWDSAPGAP
SPADITHPTPAPGPSAHAAPSAASALTPGPAAAAADAAASSVAKGGA
>XP_032269839.1 vascular endothelial growth factor B isoform X1 [Phoca vitulina]
MSPLLRRLLLAALLHLAPAQGPVSQPDALGHQKKVVSWIDVYTRATCQPREVVVPLTVEL
MGTVAKQLVPSCVTVQRCGGCCPDDGLECVPTGQHQVRMQILMIRYPSSQLGEMSLEEHS
QCECRPKKREGALKPDRASTPHHRPQPRSVPGWDPAPGAPSPADITHPTPAPGPSAHAAP
SAASALTPGPVAVAADAAASSVAKGGA
>XP_010836391.1 PREDICTED: vascular endothelial growth factor B [Bison bison bison]
MGPARPSAPRPGPALQALVAATRESGPLGGASPFPCSGGRGAWRFEAAARAGLAGSSRGR
SQVAWRGQAPVSQPDAPGHQKKVVSWIDVYARATCQPREVVVPLNMELMGTVAKQLVPSC
VTVQRCGGCCPDDGLECVPTGQHQVRMQILMIQYPSSQLGEMSLEEHSQCECRPKKRESA
VKPDSPRPLCPRCPQRRQRPDPRTCHCRCRRRSFLRCQGRGLELNPDTCRCRKLRR
>XP_025735130.1 vascular endothelial growth factor B isoform X1 [Callorhinus ursinus]
MSPLLRRLLLAALLQLAPAQGPVSQPDALGHQKKVVSWIDVYTRATCQPREVVVPLTVEL
MGTVAKQLVPSCVTVQRCGGCCPDDGLECVPTGQHQVRMQVPGQILMIRYPSSQLGEMSL
EEHSQCECRPKRREGALKPDRASTPHHRPQPRSVPGWDPAPGAPSPADITHPTPAPGPSA
HAAPSATSALTPGPVAVAADAAASSVAKGGA
>XP_007992367.1 PREDICTED: vascular endothelial growth factor B isoform X1 [Chlorocebus sabaeus]
MSPLLRRLLLAALLQLAPAQAPVSQPDAPGHQKKVVSWIDVYTRATCQPREVVVPLTVEL
MGTVAKQLVPSCVTVQRCGGCCPDDGLECVPTGQHQVRMQILMIRYPSSQLGEMSLEEHS
QCECRPKKKDSAVKPDRAATPHHRPQPRSVPGWDSAPGAPSPADITHPTPAPGPSAHAAP
SATSALTPGPATAAVDAAASSVAKGGA
>XP_021007397.2 vascular endothelial growth factor B isoform X1 [Mus caroli]
MSPLLRRLLLVALLQLARTQAPVSQFDGPSHQKKVVPWIDVYARATCQPREVVVPLSMEL
MGNVVKQLVPSCVTVQRCGGCCPDDGLECVPIGQHQVRMQILMIQYPSSQLGEMSLEEHS
QCECRPKKKESAVKPDRVAIPHHRPQPRSVPGWDSTPGASSPADIIHPTPAPGSSARLAP
SAVNALTPGPAAAAADAAAVSSIAKGGA
>XP_012633374.2 vascular endothelial growth factor B isoform X1 [Microcebus murinus]
MRPLLRRLLLAALLQLAPAQAPLSQPDAPGHQKKVVSWIDVYARATCQPREVVVPLTVEL
MGTVAKQLVPSCVTVQRCGGCCPDDGLECVPTGQHQVRMQILMIRYPSSQLGEMSLEEHS
QCECRPKKKDSAVKPDRAATPHHRPQPRSVPGWDPVPGAPSPADITHPTPAPGPSAHAAP
SAASVLTPGPAAAAADAAASSVARGGA
>XP_028371443.1 vascular endothelial growth factor B [Phyllostomus discolor]
MAPVGTMSPLLRRLLLAALLQLAPAQAPASLPEAPGHQKKVVSWIDVYARATCQPREVVV
PLTLELVGTVAKQLVPSCVTVQRCGGCCPDDGLECVPTGQHQVRMQILMIRYPSSQLGEM
SLEEHSQCECRPKKKESAVKPDSPRPLCPRCPQRRQRPDPRTCHCRCRRRSFLRCQGRGL
ELNPDTCRCRKLRK
>XP_008565679.1 PREDICTED: vascular endothelial growth factor B, partial [Galeopterus variegatus]
LLAALLQLAPAQAPVSQPDAPGHQKKVVSWIDVYARATCQPREVVVPLTVELMGTVAKQL
VPSCVTVQRCGGCCPDDGLECVPTGQHQVRMQILMIRYPSSQLGEMSLEEHSQCECRPKK
RESAVKPDSPRPLCPRCTQRRQRPDPQTCHCRCRRRSFLRCQGRGLELNPDTCRCRKLRR
>XP_011719664.1 vascular endothelial growth factor B [Macaca nemestrina]
MRAPLLARLLPRALLQLAPPPGRRSTCCVLGQGRSGVARKGQAPVSQPDAPGHQKKVVSW
IDVYTRATCQPREVVVPLTVELMGTVAKQLVPSCVTVQRCGGCCPDDGLECVPTGQHQVR
MQILMIRYPSSQLGEMSLEEHSQCECRPKKKDSAVKPDSPRTLCPRCTQRHQRPDPRTCR
CHCRRRSFLRCQGRGLELNPDTCRCRKLRR
>XP_003313105.1 vascular endothelial growth factor B isoform X1 [Pan troglodytes]
MSPLLRRLLLAALLQLAPAQAPVSQPDAPGHQRKVVSWIDVYTRATCQPREVVVPLTVEL
MGTVAKQLVPSCVTVQRCGGCCPDDGLECVPTGQHQVRMQILMIRYPSSQLGEMSLEEHS
QCECRPKKKDSAVKPDRAATPHHRPQPRSVPGWDSAPGAPSPADITHPTPAPGPSAHAAP
STTSALTPGPAAAAADAAASSVAKGGA
>XP_030773312.1 vascular endothelial growth factor B isoform X1 [Rhinopithecus roxellana]
MRAPPAGGPRGHHEPPAPPPAARRAPAAGPRPGLYLPQAPVSQPDAPGHQKKVVSWIDVY
TRATCQPREVVVPLTVELMGTVAKQLVPSCVTVQRCGGCCPDDGLECVPTGQHQVRMQIL
MIRYPSSQLGEMSLEEHSQCECRPKKKDSALKPDRAATPHHRPQPRSVPGWDSAPGAPSP
ADITHPTPAPGPSAHAAPSATSALTPGPAAAAVDAAASSVAKGGA
>XP_003777770.1 vascular endothelial growth factor B isoform X1 [Pongo abelii]
MSPLLRRLLLAALLQLAPAQAPVSQPVVPGHQKKVVSWIDVYTRATCQPREVVVPLTVEL
MGTVAKQLVPSCVTVQRCGGCCPDDGLECVPTGQHQVRMQILMIRYPSSQLGEMSLEEHS
QCECRPKKKDSAVKLDRAATPHHRPQPRSVPGWDSAPGAPSPADITHPTPAPGPSAHAAP
SATSALTPGPAAAAADAAASSVAKGGA
>XP_007174393.1 vascular endothelial growth factor B isoform X1 [Balaenoptera acutorostrata scammoni]
MSPLLRRLLLAALLQLAPAQGPVSQPDAPGHQKKVVSWIDVYARATCQPREVVVPLTMEL
MGTVAKQLVPSCVTVQRCGGCCPDDGLECVPTGQHQVRMQILMIRYPSSQLGEMSLEEHS
QCECRPKKPESAVKLDRASTPHHRPQPRSVPGWDPAPGAPSPADITHPTPAPGPSAHAAP
SAASALTPGPATAAADAAASSVVKGGA
>XP_032345590.1 vascular endothelial growth factor B isoform X1 [Camelus ferus]
MWRGRDPPPAPAPPTRSRPAPAPRPGGERVSGSHEPPARQPGPGPPPPPPSPPPATATGR
PPARLLRPPPPLSCAALPAPRAREGAAEEPPPAPGPRPPRPGPRHGALAAAAPRAARLGR
CGRPRRAAPTGTMSPLLRRLLLAALLQLAPAQATVSQPDSSGHQKKVVSWIDVYARATCQ
PREVVVPLSMELMGTVAKQLVPSCVTVQRCGGCCPDDGLECVPTGQHQVRMQILMIRYPS
SQLGEMSLEEHSQCECRPKKRESAVKLDRASTPHHRPQPRSVPGWDPVPGAPSPADITHP
TPAPGPSAHAAPSGASALTPGPAAAAADAAASSVVKGGA
>XP_011897297.1 PREDICTED: vascular endothelial growth factor B isoform X1 [Cercocebus atys]
MSPLLRRLLLAALLQLAPAQAPVSQPDAPGHQKKVVSWIDVYTRATCQPREVVVPLTVEL
MGTVAKQLVPSCVTVQRCGGCCPDDGLECVPTGQHQVRMQILMIRYPSSQLGEMSLEEHS
QCECRPKKKDSAVKPDRAATPHHRPQPRSVPGWDSAPGAPSPADITHPTPAPGPSAHAAP
SATSALTPGPAAAAVDAAASSVAKGGA
>XP_027435304.1 vascular endothelial growth factor B isoform X2 [Zalophus californianus]
MSPLLLRLLLAALLQLAPAQVPSLLQGPVSQPDALGHQKKVVSWIDVYTRATCQPREVVV
PLTVELMGTVAKQLVPSCVTVQRCGGCCPDDGLECVPTGQHQVRMQILMIRYPSSQLGEM
SLEEHSQCECRPKRREGALKPDRASTPHHRPQPRSVPGWDPAPGAPSPADITHPTPAPGP
SAHAAPSATSALTPGPVAVAADAAASSVAKGGA
>XP_027991700.1 vascular endothelial growth factor B isoform X1 [Eptesicus fuscus]
MGPLLRRLLLAALLQLAPAQVSCLPQAPGSQPDAAGHQKKVVSWIDVYARATCQPREVVV
PLTLELMGTVAKQLVPSCVTVQRCGGCCPDDGLECVPTGQHQVRMQILMIRYPSSQLGEM
SLEEHSQCECRPKKRESAVRPDRADTPHRHPQPRSVPGWDPAPGAHSQADITHPTPAPGP
SAHAVPSTTSALTPGPAAAAADAAASSVAKGGA
>XP_003419666.1 vascular endothelial growth factor B isoform X1 [Loxodonta africana]
MGPLLRRLLLAALLQLAPAQAAASQPDVPGHQKKVVSWIDVYARATCQPREVVVPLTVEL
MGTVAKQLVPSCVTVHRCGGCCPDDGLECVPTGQHQVRMQILVIRYPSSQLGEMSLEEHS
QCECRPKKRESAGKPDRASTPHHRPQPRSIPGWDSVPGAPSPADITHPTPAPGPSAHAAP
SAASALTPRPATAAADAAASSVAKGGA
>XP_027711928.1 vascular endothelial growth factor B [Vombatus ursinus]
MSCPGSAPRSPGRPCPRRRHRRCLLGHRAAACAPRPRHGAPLAPAPTPGLGRCGSPAGTM
SPLLLAALLLLLLLPPLPPGAPAQTFSSPPEGPHHQQKVVPWLEVFSRASCQPREVLVPL
SLEFPGEVAHRLVPSCVTLQRCGGCCHDEALECVPTSQRHVRMQILMIRYLSSHLGEMSL
VEHSQCECRPKKDTFVKPISPRPQCPRCAQRRQRPDPRTCTCRCRRRSLLRCQGRGLEFN
PDTCRCKKLRR
>XP_003909671.1 vascular endothelial growth factor B isoform X1 [Papio anubis]
MSPLLRRLLLAALLQLAPAQAPVSQPDAPGHQKKVVSWIDVYTRATCQPREVVVPLTVEL
MGTVAKQLVPSCVTVQRCGGCCPDDGLECVPTGQHQVRMQILMIRYPSSQLGEMSLEEHS
QCECRPKKKDSAVKLDRAATPHHRPQPRSVPGWDSAPGAPSPADITHPTPAPGPSAHAAP
SATSALTPGPAAAAVDAAASSVAKGGA
>XP_032991780.1 vascular endothelial growth factor B [Lacerta agilis]
MNAPCGALQLLLATTLQLHYCAATTILPHPANEMEPVVEPVTEVVRFLEVFSRSACQAKE
TMVSLDKEYPDLVISHLIVPSCVSLKRCVGCCADESAQCMPSRTYTVAMEVLLLSKFQHS
HLQQLTFEEHATCECRPKEVYRLPTHSPSCAPCPDRKKRVNPLTCECVCRRDSVRCQQRG
WELNKATCRCVKHRRRSNRKAKA
>XP_032213065.1 vascular endothelial growth factor B isoform X1 [Mustela erminea]
MSPLLRRLLLAALLQLAPAQGPVSQPDALSHQKKVVSWIDVYTRATCQPREVVVPLTVEL
MGTVAKQLVPSCVTVQRCGGCCPDDGLECVPTGQHQVRMQILMIRYPSSQLGEMSLEEHS
QCECRPKKRESALKPDRASTPHHRPQPRSIPGWDSAPGAPSPADITHPTPAPGPTAHAAP
SAASALTPGPAAVAADAAASSVAKGGA
>XP_025860353.1 vascular endothelial growth factor B isoform X1 [Vulpes vulpes]
MGPLLRSLLLAALLQLAPAQGPVSQPDALSHQKKVVSWIDVYARATCQPREVVVPLTVEL
MGTVAKQLVPSCVTVQRCGGCCPDDGLECVPTGQHQVRMQILMIRYPSSQLGEMSLEEHS
QCECRPKKRESALKPDSPRPLCPRCTQRRQRPDPRTCRCRCQRRSFLRCQGRGLELNPDT
CSEAPKWHYVGPASWRSPGAGSCEGDTLLFRFSRATSLTSHPHRGGTGGNMLRIA
>XP_009006644.2 PREDICTED: vascular endothelial growth factor B [Callithrix jacchus]
MQGQRPRDGDNATLSWRVPRVQVFSLPQAPVSQPDAPGHQKKVVSWIDVYTRATCQPREV
VVPLTVELMGTVAKQLVPSCVTVQRCGGCCPDDGLECVPTGQHQVRMQILMIRTQHPGPA
PRRPRRPRRHSPPPPFARLPGLLLPPLCYDAMPEIRAREGAVEEPPPAPGPYPPRPGPSH
GAMAATASRATGLGRCGRPQRAAPAGTMNPLLRSLLLATLLQLAPAQAPVSQPDAPGHQK
KVVSWIDVYTRATCQPREVVVPLTVELMGTVAKQLVPSCVTVQRCGGCCPDDGLECVPTG
QHQVRMQILMIRYPSSQLGEMSLEEHSQCECRPKRKNSAVKPDSPRPLCPRCTQRHWRPD
HRTCRCRCRRRSFFRCQGRGLELNPDTCRCRKLRR
>XP_032138888.1 vascular endothelial growth factor B isoform X1 [Sapajus apella]
MQPLDMLGSAAWIFDAATGAPVGFWARASVSQPDAPGHQKKVVSWIDVYTRATCQPREVV
VPLTVELMGTVAKQLVPSCVTVQRCGGCCPDDGLECVPTGQHQVRMQILMIRYPSSQLGE
MSLEEHSQCECRPKRKGSAVKPDRAATPHHRPQPRSVPGWDSAPGAPSPADITHPTPAPG
PSAHAAPSATSALTTGPAAAAADAAASSVAKGGA
>XP_032977808.1 vascular endothelial growth factor B isoform X1 [Rhinolophus ferrumequinum]
MTPTELSWRVLAGGRSLVARRGQVPVSQPDVPGHQKKVVSWIDVYARATCQPREVVVPLT
VELMGTVAKQLVPSCVTVQRCGGCCPDDGLECVPTGQHQVRMQILMIRYPSSQLGEMSLE
EHSQCECRPKKKESAVKPDRAATPHHRPQPRSVPGWDSSPGAPSPADITHPTPAPGPSAH
AAPSAASALTPGPAAAAADAAASSVAKGGA
>XP_026946056.1 vascular endothelial growth factor B isoform X3 [Lagenorhynchus obliquidens]
MSPLLRRLLLAALLQLAPAQGPVSQPDAPGHQKKVVSWIDVYARATCQPREVVVPLTMEL
MGTVAKQLVPSCVTVQRCGGCCPDDGLECVPTGQHQVRMQILMIRYPSSQLGEMSLEEHS
QCECRPKKRESAVKLDSPRPLCPRCPQRRQRPDPRTCRCRCRRRSFLRCQGRGLELNPDT
CSGAMGWRPVDQASWGFPGVLGENEVHRRCRKLRR
>XP_010955364.1 PREDICTED: vascular endothelial growth factor B [Camelus bactrianus]
MSPLLPLLLLAALLQLAPAQATVSQPDSSGHQKKVVSWIDVYARATCQPREVVVPLSMEL
MGTVAKQLVPSCVTVQRCGGCCPDDGLECVPTGQHQVRMQILMIRYPSSQLGEMSLEEHS
QCECRPKKRESAVKLDSPRPLCPRCPQRRQRPDPRTCRCRCRRRSFLRCQGRGLELNPDT
CRCRKLRR
>XP_008119589.1 PREDICTED: vascular endothelial growth factor B [Anolis carolinensis]
MHGPCRALPLLLATAWHLQCCAATMFPRPNNKTHTSEEVVRFLDVYNRSSCQPKEAMVSV
TSEHPYMVNHIVMPSCVALKRCAGCCADESLQCVPTRTRELVMEVMLTLFPHHRLNQLTF
LEHTQCACRSKKTPYRFNAIRPPCRPCLDRKKRLDPPSCRCVCRSDSKHCEARGLTFNRT
TCRCMNLHHRLTNRRTKAAL
>XP_030872218.1 vascular endothelial growth factor B isoform X1 [Gorilla gorilla gorilla]
MSPLLRRLLLAALLQLAPAQAPVSQPDAPGHQKKVVSWIDVYTRATCQPREVVVPLTVEL
MGTVAKQLVPSCVTVQRCGGCCPDDGLECVPTGQHQVRMQILMIRYPSSQLGEMSLEEHS
QCECRPKKKDSAVKPDRAATPHHRPQPRSVPGGDSAPGASSPADITHPTPAPGPSAHAAP
STTSALTPGPAAAAADAAASSVAKGGA
>XP_024430262.1 vascular endothelial growth factor B, partial [Desmodus rotundus]
PLLRRLLLAALLQLAPAQAPASPPEAPGHQKKVVSWIDVYARATCQPREVVVPLTLELVG
TVAKQLVPSCVTVQRCGGCCPDDGLECVPTGQHQVRMQILMIRYPSSQLGEMSLEEHSQC
ECRPKKKESAVKPDSPRPLCPRCTQRRQRPDPRTCHCRCRRRSFLRCQGRGLELNPDTCR
CRKLRK
>XP_006129709.2 vascular endothelial growth factor B isoform X2 [Pelodiscus sinensis]
mrapretlhlllatalqlvgcaakapqpqtegthppreappvmqwmevynrsfcqpkeml
vpvseehpsevehllapscvllrrcagccadeglqcmptrmhvvvmevmktryphshlgq
lafvehsacecrpkttskvnperpscppcpdkrrrqdpqtcqchcrrrsqhcrdrgleln
ehlcrceklrr
>XP_008837175.1 vascular endothelial growth factor B isoform X1 [Nannospalax galili]
MSPLLRRLLLAALLQLAGAQAPVSQLDAPDHQKKVVSWMDVYTRATCQPREVVVPLSMEL
MGSVAKQLVPSCVTVQRCGGCCPDDGLECVPTGQHQVRMQILMIQYPSSQLGEMSLEEHS
QCECRPKQKESAVKPNRAAIPHHRPQPRSVPGWDSAPGAPSPADIIHPTPAPGSSAHAAP
SAVSALTPGPAAAAVDAAASSVAKGGA
>XP_005305587.1 vascular endothelial growth factor B isoform X1 [Chrysemys picta bellii]
MRAPRETLHLLLATALQLIGCAAKAPQPQTKGTHPLGEVIQWMEVYNRSFCQPKEMLVPV
SEEHPAEVEHLLAPSCVPLRRCAGCCADEGLQCVPTRMHVVVMEVMKTRYLYSHLDQLAF
VEHSACECRPKTNSKVNPERPVRPRGKNSIGRKHKKKRPPEQDSPHLPSCPPCSDKRRRQ
DPQTCQCRCRRRSQHCQDRGLELNEHSCRCEKLRR
>XP_028566508.1 vascular endothelial growth factor B [Podarcis muralis]
MNAPCGALQLLLATTLQLHYCAATTILPHPTNEMEPVVEPVTEVVRFLEVFSRSACQAKE
TMVSLDKEYPDLVISHLIVPSCVALKRCVGCCADESAQCMPSRTYTVTMEVLLLSKFQRS
HLQQLTFEEHATCECRPKEVYRLATHSPSCAPCPDRKKRVNPVTCECVCKRDSVRCQQRG
WELNKATCRCVKHRRRSGRKAKA
>XP_022362638.1 vascular endothelial growth factor B isoform X1 [Enhydra lutris kenyoni]
MSPLLRRLLLAALLQLAPAQGPVSQPDALGHQKKVVSWIDVYTRATCQPREVVVPLTVEL
MGTMAKQLVPSCVTVQRCGGCCPDDGLECVPTGQHQVRMQILMIRYPSSQLGEMSLEEHS
QCECRPKKRESALKPDRASTPHHRPQPRSIPGWDSAPGAPSPADITHPTPAPGPTAHAAP
SAASALTPGPAAVAADAAASSVAKGGA
>XP_030689625.1 vascular endothelial growth factor B isoform X1 [Globicephala melas]
MLPSGSWSRCIVASWMKRIGSSQPSTMTLGPGPGPREPGSRRSNGWGRSCSHHPGLLKVP
GSCPPAPAPERFTLESTPWMGPAVCSLLGHPTPQNACNKVILRALVWLAPTGPEPPARAP
PSGFWRRQPGSPAPWAVRPLSPAAAGGGVCVEGAGPAGGLAPLPHPAPAPRPGGERVSGS
HEPPARQPGLGPPPSPPSPPSPPPAAATTGRPPARLLRPPPPLRCAALPAPRAREGAAEE
PPTAPGPRPPLPGPRHGALAAAAPRAAGLGRCGRPRRAAPAGTMSPLLRRLLLAALLQLA
PAQGPVSQPDAPGHQKKVVSWIDVYARATCQPREVVVPLTMELMGTVAKQLVPSCVTVQR
CGGCCPDDGLECVPTGQHQVRMQILMIRYPSSQLGEMSLEEHSQCECRPKKRESAVKLDS
PRPLCPRCPQRRQRPDPRTCRCRCRRRSFLRCQGRGLELNPDTCSGAMGWRPVDQASWGF
PGVLGENEVHRRCRKLRR
>XP_027815350.1 vascular endothelial growth factor B isoform X1 [Ovis aries]
MSPLLRRLLLAVLLQLAPAQAPVSQPDAPGHQKKVVSWIDVYARATCQPREVVVPLNMEL
MGTVAKQLVPSCVTVQRCGGCCPDDGLECVPTGQHQVRMQILMIQYPSSQLGEMSLEEHS
QCECRPKKRESAVKPDRASTPHHRPQPRSVPGWDPAPGAPSPADITHPTPAPGPSAHAAP
SAASALTPGPATAAADAAASSVVKGGA
>XP_027973936.1 vascular endothelial growth factor B isoform X1 [Eumetopias jubatus]
MSPLLLRLLLAALLQLAPAQGPVSQPDALGHQKKVVSWIDVYTRATCQPREVVVPLTVEL
MGTVAKQLVPSCVTVQRCGGCCPDDGLECVPTGQHQVRMQILMIRYPSSQLGEMSLEEHS
QCECRPKRREGALKPDSPRPLCPRCTQRHQRPDPRTCRCRCRRRSFLRCQGRGLELNPDT
CRCRKLRR
>NP_001230662.1 vascular endothelial growth factor B isoform VEGFB-167 precursor [Homo sapiens]
MSPLLRRLLLAALLQLAPAQAPVSQPDAPGHQRKVVSWIDVYTRATCQPREVVVPLTVEL
MGTVAKQLVPSCVTVQRCGGCCPDDGLECVPTGQHQVRMQILMIRYPSSQLGEMSLEEHS
QCECRPKKKDSAVKPDSPRPLCPRCTQHHQRPDPRTCRCRCRRRSFLRCQGRGLELNPDT
CRCRKLRR
>XP_030424317.1 vascular endothelial growth factor B isoform X1 [Gopherus evgoodei]
MRAPRETLHLLLATALQLVGCAAKAQQPQTKGIPPLGEVMQWMEVYNRSFCQPKEMLVPV
SEEHPAEVEHLLAPSCVPLHRCAGCCADEGLQCVPTRMHVVVMEVMKTRYLHSHLGQLAF
VEHSACECRPKTNSKVNPERPERPKGKNSIGHKNKKKRPPEQDSPHLSSCPPCLDKRKRQ
DPQTCQCRCRRRSQHCRDRGLELNEHSCRCEKLRR
>XP_003432380.1 vascular endothelial growth factor B isoform X1 [Canis lupus familiaris]
MGPLLRSLLLAALLQLAPAQGPVSQPDALSHQKKVVSWIDVYARATCQPREVVVPLTVEL
MGTVAKQLVPSCVTVQRCGGCCPDDGLECVPTGQHQVRMQILMIRYPSSQLGEMSLEEHS
QCECRPKKRESALKPDRASTPHHRPQPRSIPGWDSAPGAPSPADITHPTPAPGPSAHAAP
SAASALTPGPAAAAANAAASSVAKGGA
>XP_025301794.1 vascular endothelial growth factor B isoform X1 [Canis lupus dingo]
MGPLLRSLLLAALLQLAPAQGPVSQPDALSHQKKVVSWIDVYARATCQPREVVVPLTVEL
MGTVAKQLVPSCVTVQRCGGCCPDDGLECVPTGQHQVRMQILMIRYPSSQLGEMSLEEHS
QCECRPKKRESALKPDRASTPHHRPQPRSIPGWDSAPGAPSPADITHPTPAPGPSAHAAP
SAASALTPGPAAAAANAAASSVAKGGA
>XP_028627044.1 vascular endothelial growth factor B isoform X1 [Grammomys surdaster]
MSPLLRRLLLVALLQLARTQAPVSQFDGPSHQKKVVSWMDVYARATCQPREVVVPLSTEL
MGNVVKQLVPSCVTVQRCGGCCPDDGLECVPTGQHQVRMQILMIQYPSSQLGEMSLEEHS
QCECRPKKKESAVKADRVAIPHHRPQPRSVPGWDSAPGASSPADIIHPTPAPGPSAHPAP
SAVSALTPGPAAAAVDAAASSIAKGGA
>XP_020743378.1 vascular endothelial growth factor B isoform X1 [Odocoileus virginianus texanus]
MSPLLRRLLLALLLQLAPAQAPVSQPDAPGHQKKVVSWIDVYARATCQPREVVVPLNMEL
VGTVAKQLVPSCVTVQRCGGCCPDDGLECVPTGQHQVRMQILMIRYPSSQLGEMSLEEHS
QCECRPKKRESAVKPDSPRPLCPRCPQRRQRPDPRTCHCRCRRRSFLRCQGRGLELNPDT
CRCRKLRRLPSNKVDRVGRGDLEAARGVTCQPAREWGPDSAFNHLVQVSI
>XP_003938050.2 PREDICTED: vascular endothelial growth factor B [Saimiri boliviensis boliviensis]
MGTVAKQLVPSCVTVQRCGGCCPDDGLECVPTGQHQVRMQILMIRYPSSQLGEMSLEEHS
QCECRPKRKDSAVKPDSPRPLCPRCTQRHQRPDHRTCRCRCRRRSFLRCQGRGLELNPDT
CRCRKLRR
>XP_020657449.1 vascular endothelial growth factor B [Pogona vitticeps]
MNAPCSALPLLLATTLHLQYCAATMLLKQINKTHPSEEVVRFLDVYNRSSCQPKETMVPV
TVEHPYMVNHIVMPSCVALKRCVGCCADESLECVPAQTRDLVMEVMLSLFPHHHLNRLTF
VEHTACICRSKKTFLRPHTIRPACRPCLDRKRQLNPRTCQCICRLEPEHCEARGLKFNKG
SCRCVNLHHRATKRRTKIPP
>XP_032735233.1 vascular endothelial growth factor B isoform X1 [Lontra canadensis]
MSPLLRRLLLAALLQLAPAQGPVSQPDALGHQKKVVSWIDVYTRATCQPREVVVPLTVEL
MGTVAKQLVPSCVTVQRCGGCCPDDGLECVPTGQHQVRMQILMIRYPSSQLGEMSLEEHS
QCECRPKKRESALKPDRASTPHHRPQPRSIPGWDSAPGAPSPADITHPTPAPGPTAHAAP
SAASALTPGPAAVAADAAASSVAKGGA
>XP_021528697.1 vascular endothelial growth factor B [Aotus nancymaae]
MKAHFRQPRARPGFAPAVRRPPATKVGDAGAGAALQGPETPLRRLLLAALLQLAPAQAPV
SQPDAPGHQKKVVSWIDVYTRATCQPRDVVVPLTVELMGTVAKQLVPSCVTVQRCGGCCP
DDGLECVPTGQHQVRMQILMIRYPSSQLGEMSLEEHSQCECRPKRKDSAVKPDSPRPLCP
RCTQRHQRPDRRTCRCRCRRRSFLRCQGRGLELNPDTCRCRKLRR
>XP_017392776.1 PREDICTED: vascular endothelial growth factor B isoform X1 [Cebus capucinus imitator]
MSPLLRRLLLAALLQLAPAQASVSQPDAPGHQKKVVSWIDVYTRATCQPREVVVPLTVEL
MGTVAKQLVPSCVTVQRCGGCCPDDGLECVPTGQHQVRMQILMIRYPSSQLGEMSLEEHS
QCECRPKRKDSAVKPDRAATPHHRPQPRSVPGWDSAPGAPSPADITHPTPAPGPSAHAAP
SATSALTTGPAAAAADAAASSVAKGGA
>XP_006149884.1 vascular endothelial growth factor B isoform X1 [Tupaia chinensis]
MSPLLCRLLLAALLQLAPAQASVTQTDAPGHQKKVVSWIDVYARATCQPREVVVPLTVEL
MGSVAKQLVPSCVTVQRCGGCCPDDGLECVPTGQHQVRMQILMIRYPSSQLGEMSLEEHS
QCECRPKQAQSAVKLDRAATPHHRPQPRSVPGWDSVPGAPSPADITHPTPAPGPTAHAAP
SAASALTPGPAAATADAAASSVAKGGA
>NP_001172093.1 vascular endothelial growth factor B isoform Vegf-b167 precursor [Mus musculus]
MSPLLRRLLLVALLQLARTQAPVSQFDGPSHQKKVVPWIDVYARATCQPREVVVPLSMEL
MGNVVKQLVPSCVTVQRCGGCCPDDGLECVPTGQHQVRMQILMIQYPSSQLGEMSLEEHS
QCECRPKKKESAVKPDSPRILCPPCTQRRQRPDPRTCRCRCRRRRFLHCQGRGLELNPDT
CRCRKPRK
>XP_005894213.1 PREDICTED: vascular endothelial growth factor B [Bos mutus]
MGPARPSAPRPGPALQALVAATRESGPLGGQSPGEKDIAKPFLECILVQISSLLQAPVSQ
PDAPGHQKKVVSWIDVYARATCQPREVVVPLNMELMGTVAKQLVPSCVTVQRCGGCCPDD
GLECVPTGQHQVRMQILMIQYPSSQLGEMSLEEHSQCECRPKKRESAVKPDSPRPLCPRC
PQRRQRPDPRTCHCRCRRRSFLRCQGRGLELNPDTCRCRKLRR
>XP_031799668.1 vascular endothelial growth factor B [Sarcophilus harrisii]
MSRPGSAPRSPGRPCPRRRHCRRLVGPRAASRAPRPRHGAPLAPAPAPGLGRCGSPAGTM
SPLLLAALLLLLPPLPPGTPAQTSSSPPEGPHRQEKVVPWLEVFSRASCQPREVLVPLSQ
EFPGEVAHQLVPSCVPLQRCGGCCSDEAFECVPTGQRHVRMQILMIRYLSSHLGEMSFVE
HSQCECRPKKDILVKPVSVSSRPQCPRCAQRRQRPDPRTCTCRCRRRSLLRCQGRGLEFN
PDTCRCKKLRR
