# Supplementary material for: Expansion and collapse of VEGF diversity in major clades of the animal kingdom
Source: Angiogenesis. 2023 Apr 5;26(3):437–61. doi: 10.1007/s10456-023-09874-9 (PMC10328876; doi:10.1007/s10456-023-09874-9)
Supplement: Supplementary file 6 — Supplementary table4 (XLSX 343 KB) [file 10456_2023_9874_MOESM6_ESM.xlsx]

## Sheet: A2AA
Contig id key	Name	Sample name	Mean depth	Replicat	Dev stage	Nb read	Tissue	mRNA isoforms	Genes		Renamed mRNA transcript variants (tv)
23088	A2AA_CUBN.1.1	A2_Aa_9	116.89	1	mature	13902	Intestine	misclassified	misclassified
23088	A2AA_CUBN.1.1	A2_Aa_1	0.18	1	embryo	22	Ovary	misclassified	misclassified
23088	A2AA_CUBN.1.1	A2_Aa_2	0.29	1	mature	34	Brain	misclassified	misclassified
23088	A2AA_CUBN.1.1	A2_Aa_5	0.11	1	mature	14	Muscle	misclassified	misclassified
23088	A2AA_CUBN.1.1	A2_Aa_7	127.54	1	mature	15002	Head kidney	misclassified	misclassified
23088	A2AA_CUBN.1.1	A2_Aa_10	0.95	1	mature	114	Testis	misclassified	misclassified
23088	A2AA_CUBN.1.1	A2_Aa_4	2.4	1	mature	292	Heart	misclassified	misclassified
23088	A2AA_CUBN.1.1	A2_Aa_8	3.67	1	mature	440	Bones	misclassified	misclassified
23088	A2AA_CUBN.1.1	A2_Aa_6	0.19	1	mature	24	Liver	misclassified	misclassified
40160	A2AA_LOC100535718.1.1	A2_Aa_9	6.46	1	mature	348	Intestine	pdgfd1_1	pdgfd1		pdgfd
40160	A2AA_LOC100535718.1.1	A2_Aa_1	1.99	1	embryo	106	Ovary	pdgfd1_1	pdgfd1		pdgfd
40160	A2AA_LOC100535718.1.1	A2_Aa_2	0.73	1	mature	40	Brain	pdgfd1_1	pdgfd1		pdgfd
40160	A2AA_LOC100535718.1.1	A2_Aa_5	0.46	1	mature	26	Muscle	pdgfd1_1	pdgfd1		pdgfd
40160	A2AA_LOC100535718.1.1	A2_Aa_7	15.24	1	mature	822	Head kidney	pdgfd1_1	pdgfd1		pdgfd
40160	A2AA_LOC100535718.1.1	A2_Aa_10	57.51	1	mature	3072	Testis	pdgfd1_1	pdgfd1		pdgfd
40160	A2AA_LOC100535718.1.1	A2_Aa_4	3.35	1	mature	186	Heart	pdgfd1_1	pdgfd1		pdgfd
40160	A2AA_LOC100535718.1.1	A2_Aa_8	2.61	1	mature	144	Bones	pdgfd1_1	pdgfd1		pdgfd
40160	A2AA_LOC100535718.1.1	A2_Aa_6	2.74	1	mature	148	Liver	pdgfd1_1	pdgfd1		pdgfd
19845	A2AA_LOC101077724.2.2	A2_Aa_9	6.86	1	mature	318	Intestine	vegfba1_1	vegfba1		vegfba
19845	A2AA_LOC101077724.2.2	A2_Aa_1	1.06	1	embryo	50	Ovary	vegfba1_1	vegfba1		vegfba
19845	A2AA_LOC101077724.2.2	A2_Aa_2	22.79	1	mature	1054	Brain	vegfba1_1	vegfba1		vegfba
19845	A2AA_LOC101077724.2.2	A2_Aa_5	0.39	1	mature	18	Muscle	vegfba1_1	vegfba1		vegfba
19845	A2AA_LOC101077724.2.2	A2_Aa_7	13.29	1	mature	618	Head kidney	vegfba1_1	vegfba1		vegfba
19845	A2AA_LOC101077724.2.2	A2_Aa_10	1.82	1	mature	84	Testis	vegfba1_1	vegfba1		vegfba
19845	A2AA_LOC101077724.2.2	A2_Aa_4	21.31	1	mature	988	Heart	vegfba1_1	vegfba1		vegfba
19845	A2AA_LOC101077724.2.2	A2_Aa_8	5.35	1	mature	248	Bones	vegfba1_1	vegfba1		vegfba
19845	A2AA_LOC101077724.2.2	A2_Aa_6	80.88	1	mature	3746	Liver	vegfba1_1	vegfba1		vegfba
26233	A2AA_LOC557468.1.1	A2_Aa_9	4.92	1	mature	68	Intestine	pgfb1_1	pgfb1		pgfb
26233	A2AA_LOC557468.1.1	A2_Aa_1	6.31	1	embryo	88	Ovary	pgfb1_1	pgfb1		pgfb
26233	A2AA_LOC557468.1.1	A2_Aa_2	1.45	1	mature	20	Brain	pgfb1_1	pgfb1		pgfb
26233	A2AA_LOC557468.1.1	A2_Aa_5	5.34	1	mature	78	Muscle	pgfb1_1	pgfb1		pgfb
26233	A2AA_LOC557468.1.1	A2_Aa_7	8.95	1	mature	122	Head kidney	pgfb1_1	pgfb1		pgfb
26233	A2AA_LOC557468.1.1	A2_Aa_10	1.72	1	mature	24	Testis	pgfb1_1	pgfb1		pgfb
26233	A2AA_LOC557468.1.1	A2_Aa_4	0.73	1	mature	10	Heart	pgfb1_1	pgfb1		pgfb
26233	A2AA_LOC557468.1.1	A2_Aa_8	4.48	1	mature	64	Bones	pgfb1_1	pgfb1		pgfb
26233	A2AA_LOC557468.1.1	A2_Aa_6	1.02	1	mature	14	Liver	pgfb1_1	pgfb1		pgfb
22618	A2AA_LOC560564.1.1	A2_Aa_9	3.2	1	mature	82	Intestine	pdgfc1_1	pdgfc1		pdgfc
22618	A2AA_LOC560564.1.1	A2_Aa_1	3.16	1	embryo	84	Ovary	pdgfc1_1	pdgfc1		pdgfc
22618	A2AA_LOC560564.1.1	A2_Aa_2	0.4	1	mature	12	Brain	pdgfc1_1	pdgfc1		pdgfc
22618	A2AA_LOC560564.1.1	A2_Aa_5	0.48	1	mature	12	Muscle	pdgfc1_1	pdgfc1		pdgfc
22618	A2AA_LOC560564.1.1	A2_Aa_7	9.56	1	mature	250	Head kidney	pdgfc1_1	pdgfc1		pdgfc
22618	A2AA_LOC560564.1.1	A2_Aa_10	0.55	1	mature	14	Testis	pdgfc1_1	pdgfc1		pdgfc
22618	A2AA_LOC560564.1.1	A2_Aa_4	0.53	1	mature	14	Heart	pdgfc1_1	pdgfc1		pdgfc
22618	A2AA_LOC560564.1.1	A2_Aa_8	1.04	1	mature	28	Bones	pdgfc1_1	pdgfc1		pdgfc
22618	A2AA_LOC560564.1.1	A2_Aa_6	0.41	1	mature	12	Liver	pdgfc1_1	pdgfc1		pdgfc
29494	A2AA_LOC796490.1.1	A2_Aa_9	9.9	1	mature	414	Intestine	pdgfbb1_1	pdgfbb1		pdgfbb
29494	A2AA_LOC796490.1.1	A2_Aa_1	0.78	1	embryo	34	Ovary	pdgfbb1_1	pdgfbb1		pdgfbb
29494	A2AA_LOC796490.1.1	A2_Aa_2	4.04	1	mature	168	Brain	pdgfbb1_1	pdgfbb1		pdgfbb
29494	A2AA_LOC796490.1.1	A2_Aa_5	11.86	1	mature	500	Muscle	pdgfbb1_1	pdgfbb1		pdgfbb
29494	A2AA_LOC796490.1.1	A2_Aa_7	3.67	1	mature	154	Head kidney	pdgfbb1_1	pdgfbb1		pdgfbb
29494	A2AA_LOC796490.1.1	A2_Aa_10	3.53	1	mature	150	Testis	pdgfbb1_1	pdgfbb1		pdgfbb
29494	A2AA_LOC796490.1.1	A2_Aa_4	9.93	1	mature	414	Heart	pdgfbb1_1	pdgfbb1		pdgfbb
29494	A2AA_LOC796490.1.1	A2_Aa_8	21.65	1	mature	918	Bones	pdgfbb1_1	pdgfbb1		pdgfbb
29494	A2AA_LOC796490.1.1	A2_Aa_6	2.78	1	mature	118	Liver	pdgfbb1_1	pdgfbb1		pdgfbb
22080	A2AA_PDGFAA.1.1	A2_Aa_9	3.21	1	mature	68	Intestine	pdgfaa1_1	pdgfaa1		pdgfaa
22080	A2AA_PDGFAA.1.1	A2_Aa_1	0.39	1	embryo	8	Ovary	pdgfaa1_1	pdgfaa1		pdgfaa
22080	A2AA_PDGFAA.1.1	A2_Aa_2	3.14	1	mature	68	Brain	pdgfaa1_1	pdgfaa1		pdgfaa
22080	A2AA_PDGFAA.1.1	A2_Aa_5	1.91	1	mature	42	Muscle	pdgfaa1_1	pdgfaa1		pdgfaa
22080	A2AA_PDGFAA.1.1	A2_Aa_7	144.97	1	mature	3076	Head kidney	pdgfaa1_1	pdgfaa1		pdgfaa
22080	A2AA_PDGFAA.1.1	A2_Aa_10	1.76	1	mature	38	Testis	pdgfaa1_1	pdgfaa1		pdgfaa
22080	A2AA_PDGFAA.1.1	A2_Aa_4	1.11	1	mature	24	Heart	pdgfaa1_1	pdgfaa1		pdgfaa
22080	A2AA_PDGFAA.1.1	A2_Aa_8	5.7	1	mature	120	Bones	pdgfaa1_1	pdgfaa1		pdgfaa
22080	A2AA_PDGFAA.1.1	A2_Aa_6	8	1	mature	170	Liver	pdgfaa1_1	pdgfaa1		pdgfaa
12646	A2AA_PDGFAB.1.1	A2_Aa_9	98.46	1	mature	2170	Intestine	pdgfab1_1	pdgfab1		pdgfab
12646	A2AA_PDGFAB.1.1	A2_Aa_1	1.29	1	embryo	28	Ovary	pdgfab1_1	pdgfab1		pdgfab
12646	A2AA_PDGFAB.1.1	A2_Aa_2	4.58	1	mature	100	Brain	pdgfab1_1	pdgfab1		pdgfab
12646	A2AA_PDGFAB.1.1	A2_Aa_5	2.87	1	mature	64	Muscle	pdgfab1_1	pdgfab1		pdgfab
12646	A2AA_PDGFAB.1.1	A2_Aa_7	7.59	1	mature	166	Head kidney	pdgfab1_1	pdgfab1		pdgfab
12646	A2AA_PDGFAB.1.1	A2_Aa_10	7.45	1	mature	168	Testis	pdgfab1_1	pdgfab1		pdgfab
12646	A2AA_PDGFAB.1.1	A2_Aa_4	17.55	1	mature	386	Heart	pdgfab1_1	pdgfab1		pdgfab
12646	A2AA_PDGFAB.1.1	A2_Aa_8	7.4	1	mature	166	Bones	pdgfab1_1	pdgfab1		pdgfab
12646	A2AA_PDGFAB.1.1	A2_Aa_6	10.44	1	mature	234	Liver	pdgfab1_1	pdgfab1		pdgfab
24190	A2AA_SI_CH211-79M20.1.1.1	A2_Aa_9	27.18	1	mature	924	Intestine	pdgfba1_1	pdgfba1		pdgfba
24190	A2AA_SI_CH211-79M20.1.1.1	A2_Aa_1	2.73	1	embryo	94	Ovary	pdgfba1_1	pdgfba1		pdgfba
24190	A2AA_SI_CH211-79M20.1.1.1	A2_Aa_2	11.14	1	mature	378	Brain	pdgfba1_1	pdgfba1		pdgfba
24190	A2AA_SI_CH211-79M20.1.1.1	A2_Aa_5	9.12	1	mature	314	Muscle	pdgfba1_1	pdgfba1		pdgfba
24190	A2AA_SI_CH211-79M20.1.1.1	A2_Aa_7	29.67	1	mature	1020	Head kidney	pdgfba1_1	pdgfba1		pdgfba
24190	A2AA_SI_CH211-79M20.1.1.1	A2_Aa_10	8.3	1	mature	284	Testis	pdgfba1_1	pdgfba1		pdgfba
24190	A2AA_SI_CH211-79M20.1.1.1	A2_Aa_4	17.71	1	mature	608	Heart	pdgfba1_1	pdgfba1		pdgfba
24190	A2AA_SI_CH211-79M20.1.1.1	A2_Aa_8	19.72	1	mature	666	Bones	pdgfba1_1	pdgfba1		pdgfba
24190	A2AA_SI_CH211-79M20.1.1.1	A2_Aa_6	8.24	1	mature	282	Liver	pdgfba1_1	pdgfba1		pdgfba
15588	A2AA_VEGFAB.1.3	A2_Aa_9	17.75	1	mature	462	Intestine	vegfab1_1	vegfab1		vegfab1_tv1
15588	A2AA_VEGFAB.1.3	A2_Aa_1	0.23	1	embryo	6	Ovary	vegfab1_1	vegfab1		vegfab1_tv1
15588	A2AA_VEGFAB.1.3	A2_Aa_2	0.93	1	mature	24	Brain	vegfab1_1	vegfab1		vegfab1_tv1
15588	A2AA_VEGFAB.1.3	A2_Aa_5	5.39	1	mature	142	Muscle	vegfab1_1	vegfab1		vegfab1_tv1
15588	A2AA_VEGFAB.1.3	A2_Aa_7	35.06	1	mature	922	Head kidney	vegfab1_1	vegfab1		vegfab1_tv1
15588	A2AA_VEGFAB.1.3	A2_Aa_10	4.43	1	mature	116	Testis	vegfab1_1	vegfab1		vegfab1_tv1
15588	A2AA_VEGFAB.1.3	A2_Aa_4	19.25	1	mature	502	Heart	vegfab1_1	vegfab1		vegfab1_tv1
15588	A2AA_VEGFAB.1.3	A2_Aa_8	4.73	1	mature	126	Bones	vegfab1_1	vegfab1		vegfab1_tv1
15588	A2AA_VEGFAB.1.3	A2_Aa_6	6	1	mature	156	Liver	vegfab1_1	vegfab1		vegfab1_tv1
25258	A2AA_VEGFAB.2.3	A2_Aa_9	11.82	1	mature	1030	Intestine	vegfab1_2	vegfab1		vegfab1_tv2
25258	A2AA_VEGFAB.2.3	A2_Aa_1	0.16	1	embryo	14	Ovary	vegfab1_2	vegfab1		vegfab1_tv2
25258	A2AA_VEGFAB.2.3	A2_Aa_2	0.82	1	mature	72	Brain	vegfab1_2	vegfab1		vegfab1_tv2
25258	A2AA_VEGFAB.2.3	A2_Aa_5	3.58	1	mature	312	Muscle	vegfab1_2	vegfab1		vegfab1_tv2
25258	A2AA_VEGFAB.2.3	A2_Aa_7	31.93	1	mature	2790	Head kidney	vegfab1_2	vegfab1		vegfab1_tv2
25258	A2AA_VEGFAB.2.3	A2_Aa_10	3.22	1	mature	280	Testis	vegfab1_2	vegfab1		vegfab1_tv2
25258	A2AA_VEGFAB.2.3	A2_Aa_4	8.78	1	mature	770	Heart	vegfab1_2	vegfab1		vegfab1_tv2
25258	A2AA_VEGFAB.2.3	A2_Aa_8	3.92	1	mature	342	Bones	vegfab1_2	vegfab1		vegfab1_tv2
25258	A2AA_VEGFAB.2.3	A2_Aa_6	6.21	1	mature	544	Liver	vegfab1_2	vegfab1		vegfab1_tv2
30357	A2AA_VEGFAB.3.3	A2_Aa_9	16.99	1	mature	470	Intestine	vegfab1_3	vegfab1		vegfab1_tv3
30357	A2AA_VEGFAB.3.3	A2_Aa_1	0.22	1	embryo	6	Ovary	vegfab1_3	vegfab1		vegfab1_tv3
30357	A2AA_VEGFAB.3.3	A2_Aa_2	0.95	1	mature	26	Brain	vegfab1_3	vegfab1		vegfab1_tv3
30357	A2AA_VEGFAB.3.3	A2_Aa_5	6.52	1	mature	180	Muscle	vegfab1_3	vegfab1		vegfab1_tv3
30357	A2AA_VEGFAB.3.3	A2_Aa_7	35.68	1	mature	986	Head kidney	vegfab1_3	vegfab1		vegfab1_tv3
30357	A2AA_VEGFAB.3.3	A2_Aa_10	3.91	1	mature	108	Testis	vegfab1_3	vegfab1		vegfab1_tv3
30357	A2AA_VEGFAB.3.3	A2_Aa_4	16.22	1	mature	450	Heart	vegfab1_3	vegfab1		vegfab1_tv3
30357	A2AA_VEGFAB.3.3	A2_Aa_8	5.57	1	mature	154	Bones	vegfab1_3	vegfab1		vegfab1_tv3
30357	A2AA_VEGFAB.3.3	A2_Aa_6	7.07	1	mature	196	Liver	vegfab1_3	vegfab1		vegfab1_tv3
24065	A2AA_VEGFC.1.1	A2_Aa_9	12.47	1	mature	262	Intestine	vegfc1_1	vegfc1		vegfc
24065	A2AA_VEGFC.1.1	A2_Aa_1	0.68	1	embryo	14	Ovary	vegfc1_1	vegfc1		vegfc
24065	A2AA_VEGFC.1.1	A2_Aa_2	1.65	1	mature	34	Brain	vegfc1_1	vegfc1		vegfc
24065	A2AA_VEGFC.1.1	A2_Aa_5	0.89	1	mature	18	Muscle	vegfc1_1	vegfc1		vegfc
24065	A2AA_VEGFC.1.1	A2_Aa_7	15.68	1	mature	328	Head kidney	vegfc1_1	vegfc1		vegfc
24065	A2AA_VEGFC.1.1	A2_Aa_10	1.47	1	mature	30	Testis	vegfc1_1	vegfc1		vegfc
24065	A2AA_VEGFC.1.1	A2_Aa_4	5.57	1	mature	114	Heart	vegfc1_1	vegfc1		vegfc
24065	A2AA_VEGFC.1.1	A2_Aa_8	5.43	1	mature	112	Bones	vegfc1_1	vegfc1		vegfc
24065	A2AA_VEGFC.1.1	A2_Aa_6	12.39	1	mature	258	Liver	vegfc1_1	vegfc1		vegfc
29041	A2AA_VEGFD.1.1	A2_Aa_9	9.73	1	mature	202	Intestine	vegfd1_1	vegfd1		vegfd
29041	A2AA_VEGFD.1.1	A2_Aa_1	0.09	1	embryo	2	Ovary	vegfd1_1	vegfd1		vegfd
29041	A2AA_VEGFD.1.1	A2_Aa_2	1.77	1	mature	38	Brain	vegfd1_1	vegfd1		vegfd
29041	A2AA_VEGFD.1.1	A2_Aa_5	6.62	1	mature	138	Muscle	vegfd1_1	vegfd1		vegfd
29041	A2AA_VEGFD.1.1	A2_Aa_7	9.98	1	mature	214	Head kidney	vegfd1_1	vegfd1		vegfd
29041	A2AA_VEGFD.1.1	A2_Aa_10	2.08	1	mature	44	Testis	vegfd1_1	vegfd1		vegfd
29041	A2AA_VEGFD.1.1	A2_Aa_4	8.19	1	mature	178	Heart	vegfd1_1	vegfd1		vegfd
29041	A2AA_VEGFD.1.1	A2_Aa_8	12.99	1	mature	278	Bones	vegfd1_1	vegfd1		vegfd
29041	A2AA_VEGFD.1.1	A2_Aa_6	6.95	1	mature	146	Liver	vegfd1_1	vegfd1		vegfd
17805	A2AA_VGFAA.1.4	A2_Aa_9	27.14	1	mature	740	Intestine	vegfaa1_1	vegfaa1		vegfaa1_tv1
17805	A2AA_VGFAA.1.4	A2_Aa_1	1.15	1	embryo	32	Ovary	vegfaa1_1	vegfaa1		vegfaa1_tv1
17805	A2AA_VGFAA.1.4	A2_Aa_2	4.5	1	mature	122	Brain	vegfaa1_1	vegfaa1		vegfaa1_tv1
17805	A2AA_VGFAA.1.4	A2_Aa_5	6.56	1	mature	178	Muscle	vegfaa1_1	vegfaa1		vegfaa1_tv1
17805	A2AA_VGFAA.1.4	A2_Aa_7	23.61	1	mature	648	Head kidney	vegfaa1_1	vegfaa1		vegfaa1_tv1
17805	A2AA_VGFAA.1.4	A2_Aa_10	1.08	1	mature	30	Testis	vegfaa1_1	vegfaa1		vegfaa1_tv1
17805	A2AA_VGFAA.1.4	A2_Aa_4	13.67	1	mature	374	Heart	vegfaa1_1	vegfaa1		vegfaa1_tv1
17805	A2AA_VGFAA.1.4	A2_Aa_8	9.67	1	mature	264	Bones	vegfaa1_1	vegfaa1		vegfaa1_tv1
17805	A2AA_VGFAA.1.4	A2_Aa_6	48.34	1	mature	1320	Liver	vegfaa1_1	vegfaa1		vegfaa1_tv1
19083	A2AA_VGFAA.2.4	A2_Aa_9	51.48	1	mature	3108	Intestine	vegfaa1_2	vegfaa1		vegfaa1_tv2
19083	A2AA_VGFAA.2.4	A2_Aa_1	26.35	1	embryo	1616	Ovary	vegfaa1_2	vegfaa1		vegfaa1_tv2
19083	A2AA_VGFAA.2.4	A2_Aa_2	14.78	1	mature	896	Brain	vegfaa1_2	vegfaa1		vegfaa1_tv2
19083	A2AA_VGFAA.2.4	A2_Aa_5	5.02	1	mature	304	Muscle	vegfaa1_2	vegfaa1		vegfaa1_tv2
19083	A2AA_VGFAA.2.4	A2_Aa_7	84.67	1	mature	5128	Head kidney	vegfaa1_2	vegfaa1		vegfaa1_tv2
19083	A2AA_VGFAA.2.4	A2_Aa_10	11.93	1	mature	726	Testis	vegfaa1_2	vegfaa1		vegfaa1_tv2
19083	A2AA_VGFAA.2.4	A2_Aa_4	14.68	1	mature	896	Heart	vegfaa1_2	vegfaa1		vegfaa1_tv2
19083	A2AA_VGFAA.2.4	A2_Aa_8	14.05	1	mature	848	Bones	vegfaa1_2	vegfaa1		vegfaa1_tv2
19083	A2AA_VGFAA.2.4	A2_Aa_6	104.37	1	mature	6324	Liver	vegfaa1_2	vegfaa1		vegfaa1_tv2
21226	A2AA_VGFAA.3.4	A2_Aa_9	27.62	1	mature	1112	Intestine	vegfaa1_3	vegfaa1		vegfaa1_tv3
21226	A2AA_VGFAA.3.4	A2_Aa_1	0.81	1	embryo	32	Ovary	vegfaa1_3	vegfaa1		vegfaa1_tv3
21226	A2AA_VGFAA.3.4	A2_Aa_2	4.08	1	mature	162	Brain	vegfaa1_3	vegfaa1		vegfaa1_tv3
21226	A2AA_VGFAA.3.4	A2_Aa_5	4.57	1	mature	190	Muscle	vegfaa1_3	vegfaa1		vegfaa1_tv3
21226	A2AA_VGFAA.3.4	A2_Aa_7	22.38	1	mature	896	Head kidney	vegfaa1_3	vegfaa1		vegfaa1_tv3
21226	A2AA_VGFAA.3.4	A2_Aa_10	0.77	1	mature	32	Testis	vegfaa1_3	vegfaa1		vegfaa1_tv3
21226	A2AA_VGFAA.3.4	A2_Aa_4	12.06	1	mature	488	Heart	vegfaa1_3	vegfaa1		vegfaa1_tv3
21226	A2AA_VGFAA.3.4	A2_Aa_8	8.53	1	mature	344	Bones	vegfaa1_3	vegfaa1		vegfaa1_tv3
21226	A2AA_VGFAA.3.4	A2_Aa_6	50	1	mature	2018	Liver	vegfaa1_3	vegfaa1		vegfaa1_tv3

## Sheet: AAC
Contig id key	Name	Sample name	Mean depth	Replicat	Dev stage	Nb read	Tissue	mRNA isoforms	Genes		Renamed mRNA transcript variants (tv)
16509	AAC_LOC100703833.1.1	A_Ac_4	21.77	1	mature	766	Heart	pgfb1_1	pgfb1		pgfb
16509	AAC_LOC100703833.1.1	A_Ac_8	37.48	1	mature	1308	Bones	pgfb1_1	pgfb1		pgfb
16509	AAC_LOC100703833.1.1	A_Ac_3	9.2	1	mature	322	Gills	pgfb1_1	pgfb1		pgfb
16509	AAC_LOC100703833.1.1	A_Ac_2	20.44	1	mature	726	Brain	pgfb1_1	pgfb1		pgfb
16509	AAC_LOC100703833.1.1	A_Ac_7	4.02	1	mature	138	Head kidney	pgfb1_1	pgfb1		pgfb
16509	AAC_LOC100703833.1.1	A_Ac_13	50.86	1	unknown	1802	NI testis	pgfb1_1	pgfb1		pgfb
16509	AAC_LOC100703833.1.1	A_Ac_6	5.61	1	mature	198	Liver	pgfb1_1	pgfb1		pgfb
16509	AAC_LOC100703833.1.1	A_Ac_9	16.69	1	mature	582	Intestine	pgfb1_1	pgfb1		pgfb
16509	AAC_LOC100703833.1.1	A_Ac_12	0.4	1	unknown	14	NI ovary	pgfb1_1	pgfb1		pgfb
16509	AAC_LOC100703833.1.1	A_Ac_5	3.44	1	mature	120	Muscle	pgfb1_1	pgfb1		pgfb
8704	AAC_LOC101075732.1.1	A_Ac_4	37.95	1	mature	1204	Heart	pdgfbb1_1	pdgfbb1		pdgfbb
8704	AAC_LOC101075732.1.1	A_Ac_8	6.85	1	mature	224	Bones	pdgfbb1_1	pdgfbb1		pdgfbb
8704	AAC_LOC101075732.1.1	A_Ac_3	0.0001	1	mature	0	Gills	pdgfbb1_1	pdgfbb1		pdgfbb
8704	AAC_LOC101075732.1.1	A_Ac_2	0.13	1	mature	4	Brain	pdgfbb1_1	pdgfbb1		pdgfbb
8704	AAC_LOC101075732.1.1	A_Ac_7	0.0001	1	mature	0	Head kidney	pdgfbb1_1	pdgfbb1		pdgfbb
8704	AAC_LOC101075732.1.1	A_Ac_13	11.78	1	unknown	372	NI testis	pdgfbb1_1	pdgfbb1		pdgfbb
8704	AAC_LOC101075732.1.1	A_Ac_6	0.32	1	mature	10	Liver	pdgfbb1_1	pdgfbb1		pdgfbb
8704	AAC_LOC101075732.1.1	A_Ac_9	2.99	1	mature	94	Intestine	pdgfbb1_1	pdgfbb1		pdgfbb
8704	AAC_LOC101075732.1.1	A_Ac_12	0.07	1	unknown	2	NI ovary	pdgfbb1_1	pdgfbb1		pdgfbb
8704	AAC_LOC101075732.1.1	A_Ac_5	2	1	mature	64	Muscle	pdgfbb1_1	pdgfbb1		pdgfbb
15840	AAC_LOC101077724.1.1	A_Ac_4	17.72	1	mature	534	Heart	vegfba1_1	vegfba1		vegfba
15840	AAC_LOC101077724.1.1	A_Ac_8	39.8	1	mature	1198	Bones	vegfba1_1	vegfba1		vegfba
15840	AAC_LOC101077724.1.1	A_Ac_3	25.65	1	mature	770	Gills	vegfba1_1	vegfba1		vegfba
15840	AAC_LOC101077724.1.1	A_Ac_2	25.14	1	mature	754	Brain	vegfba1_1	vegfba1		vegfba
15840	AAC_LOC101077724.1.1	A_Ac_7	4.92	1	mature	148	Head kidney	vegfba1_1	vegfba1		vegfba
15840	AAC_LOC101077724.1.1	A_Ac_13	38.19	1	unknown	1152	NI testis	vegfba1_1	vegfba1		vegfba
15840	AAC_LOC101077724.1.1	A_Ac_6	47.67	1	mature	1444	Liver	vegfba1_1	vegfba1		vegfba
15840	AAC_LOC101077724.1.1	A_Ac_9	15.13	1	mature	448	Intestine	vegfba1_1	vegfba1		vegfba
15840	AAC_LOC101077724.1.1	A_Ac_12	13.67	1	unknown	402	NI ovary	vegfba1_1	vegfba1		vegfba
15840	AAC_LOC101077724.1.1	A_Ac_5	0.27	1	mature	8	Muscle	vegfba1_1	vegfba1		vegfba
3233	AAC_LOC101168772.1.1	A_Ac_4	4.21	1	mature	192	Heart	vegfc1_1	vegfc1		vegfc1
3233	AAC_LOC101168772.1.1	A_Ac_8	3.05	1	mature	140	Bones	vegfc1_1	vegfc1		vegfc1
3233	AAC_LOC101168772.1.1	A_Ac_3	17.7	1	mature	798	Gills	vegfc1_1	vegfc1		vegfc1
3233	AAC_LOC101168772.1.1	A_Ac_2	3.76	1	mature	170	Brain	vegfc1_1	vegfc1		vegfc1
3233	AAC_LOC101168772.1.1	A_Ac_7	1.78	1	mature	80	Head kidney	vegfc1_1	vegfc1		vegfc1
3233	AAC_LOC101168772.1.1	A_Ac_13	8.94	1	unknown	406	NI testis	vegfc1_1	vegfc1		vegfc1
3233	AAC_LOC101168772.1.1	A_Ac_6	1.51	1	mature	68	Liver	vegfc1_1	vegfc1		vegfc1
3233	AAC_LOC101168772.1.1	A_Ac_9	0.7	1	mature	32	Intestine	vegfc1_1	vegfc1		vegfc1
3233	AAC_LOC101168772.1.1	A_Ac_12	43.65	1	unknown	1978	NI ovary	vegfc1_1	vegfc1		vegfc1
3233	AAC_LOC101168772.1.1	A_Ac_5	0.73	1	mature	34	Muscle	vegfc1_1	vegfc1		vegfc1
21625	AAC_PDGFA.1.1	A_Ac_4	9.68	1	mature	434	Heart	pdgfab1_1	pdgfab1		pdgfab
21625	AAC_PDGFA.1.1	A_Ac_8	18.49	1	mature	830	Bones	pdgfab1_1	pdgfab1		pdgfab
21625	AAC_PDGFA.1.1	A_Ac_3	2.29	1	mature	104	Gills	pdgfab1_1	pdgfab1		pdgfab
21625	AAC_PDGFA.1.1	A_Ac_2	3.1	1	mature	140	Brain	pdgfab1_1	pdgfab1		pdgfab
21625	AAC_PDGFA.1.1	A_Ac_7	0.86	1	mature	40	Head kidney	pdgfab1_1	pdgfab1		pdgfab
21625	AAC_PDGFA.1.1	A_Ac_13	54.96	1	unknown	2486	NI testis	pdgfab1_1	pdgfab1		pdgfab
21625	AAC_PDGFA.1.1	A_Ac_6	0.94	1	mature	42	Liver	pdgfab1_1	pdgfab1		pdgfab
21625	AAC_PDGFA.1.1	A_Ac_9	45.9	1	mature	2078	Intestine	pdgfab1_1	pdgfab1		pdgfab
21625	AAC_PDGFA.1.1	A_Ac_12	0.75	1	unknown	34	NI ovary	pdgfab1_1	pdgfab1		pdgfab
21625	AAC_PDGFA.1.1	A_Ac_5	1.16	1	mature	52	Muscle	pdgfab1_1	pdgfab1		pdgfab
30365	AAC_PDGFC.1.1	A_Ac_4	1.38	1	mature	30	Heart	pdgfc1_1	pdgfc1		pdgfc
30365	AAC_PDGFC.1.1	A_Ac_8	13.58	1	mature	298	Bones	pdgfc1_1	pdgfc1		pdgfc
30365	AAC_PDGFC.1.1	A_Ac_3	1.42	1	mature	30	Gills	pdgfc1_1	pdgfc1		pdgfc
30365	AAC_PDGFC.1.1	A_Ac_2	0.2	1	mature	4	Brain	pdgfc1_1	pdgfc1		pdgfc
30365	AAC_PDGFC.1.1	A_Ac_7	0.82	1	mature	18	Head kidney	pdgfc1_1	pdgfc1		pdgfc
30365	AAC_PDGFC.1.1	A_Ac_13	34.86	1	unknown	748	NI testis	pdgfc1_1	pdgfc1		pdgfc
30365	AAC_PDGFC.1.1	A_Ac_6	2.02	1	mature	46	Liver	pdgfc1_1	pdgfc1		pdgfc
30365	AAC_PDGFC.1.1	A_Ac_9	4.57	1	mature	96	Intestine	pdgfc1_1	pdgfc1		pdgfc
30365	AAC_PDGFC.1.1	A_Ac_12	1.16	1	unknown	24	NI ovary	pdgfc1_1	pdgfc1		pdgfc
30365	AAC_PDGFC.1.1	A_Ac_5	0.79	1	mature	18	Muscle	pdgfc1_1	pdgfc1		pdgfc
6132	AAC_PDGFD.1.1	A_Ac_4	44.63	1	mature	3170	Heart	pdgfd1_1	pdgfd1		pdgfd
6132	AAC_PDGFD.1.1	A_Ac_8	71.56	1	mature	5042	Bones	pdgfd1_1	pdgfd1		pdgfd
6132	AAC_PDGFD.1.1	A_Ac_3	16.9	1	mature	1190	Gills	pdgfd1_1	pdgfd1		pdgfd
6132	AAC_PDGFD.1.1	A_Ac_2	10.95	1	mature	778	Brain	pdgfd1_1	pdgfd1		pdgfd
6132	AAC_PDGFD.1.1	A_Ac_7	9.4	1	mature	654	Head kidney	pdgfd1_1	pdgfd1		pdgfd
6132	AAC_PDGFD.1.1	A_Ac_13	113.88	1	unknown	8048	NI testis	pdgfd1_1	pdgfd1		pdgfd
6132	AAC_PDGFD.1.1	A_Ac_6	3.23	1	mature	228	Liver	pdgfd1_1	pdgfd1		pdgfd
6132	AAC_PDGFD.1.1	A_Ac_9	65.3	1	mature	4598	Intestine	pdgfd1_1	pdgfd1		pdgfd
6132	AAC_PDGFD.1.1	A_Ac_12	6.58	1	unknown	464	NI ovary	pdgfd1_1	pdgfd1		pdgfd
6132	AAC_PDGFD.1.1	A_Ac_5	3.06	1	mature	222	Muscle	pdgfd1_1	pdgfd1		pdgfd
17786	AAC_VEGFA.1.1	A_Ac_4	41.44	1	mature	1944	Heart	vegfaa1_1	vegfaa1		vegfaa1_tv1
17786	AAC_VEGFA.1.1	A_Ac_8	30.37	1	mature	1424	Bones	vegfaa1_1	vegfaa1		vegfaa1_tv1
17786	AAC_VEGFA.1.1	A_Ac_3	5.22	1	mature	246	Gills	vegfaa1_1	vegfaa1		vegfaa1_tv1
17786	AAC_VEGFA.1.1	A_Ac_2	28.63	1	mature	1348	Brain	vegfaa1_1	vegfaa1		vegfaa1_tv1
17786	AAC_VEGFA.1.1	A_Ac_7	10.7	1	mature	500	Head kidney	vegfaa1_1	vegfaa1		vegfaa1_tv1
17786	AAC_VEGFA.1.1	A_Ac_13	13.24	1	unknown	622	NI testis	vegfaa1_1	vegfaa1		vegfaa1_tv1
17786	AAC_VEGFA.1.1	A_Ac_6	18.12	1	mature	846	Liver	vegfaa1_1	vegfaa1		vegfaa1_tv1
17786	AAC_VEGFA.1.1	A_Ac_9	11.61	1	mature	544	Intestine	vegfaa1_1	vegfaa1		vegfaa1_tv1
17786	AAC_VEGFA.1.1	A_Ac_12	4.69	1	unknown	220	NI ovary	vegfaa1_1	vegfaa1		vegfaa1_tv1
17786	AAC_VEGFA.1.1	A_Ac_5	29.82	1	mature	1408	Muscle	vegfaa1_1	vegfaa1		vegfaa1_tv1
12327	AAC_VEGFC.1.1	A_Ac_4	13.43	1	mature	238	Heart	vegfc2_1	vegfc2		vegfc2
12327	AAC_VEGFC.1.1	A_Ac_8	22.78	1	mature	408	Bones	vegfc2_1	vegfc2		vegfc2
12327	AAC_VEGFC.1.1	A_Ac_3	6.67	1	mature	124	Gills	vegfc2_1	vegfc2		vegfc2
12327	AAC_VEGFC.1.1	A_Ac_2	40.46	1	mature	728	Brain	vegfc2_1	vegfc2		vegfc2
12327	AAC_VEGFC.1.1	A_Ac_7	10.89	1	mature	206	Head kidney	vegfc2_1	vegfc2		vegfc2
12327	AAC_VEGFC.1.1	A_Ac_13	44.58	1	unknown	812	NI testis	vegfc2_1	vegfc2		vegfc2
12327	AAC_VEGFC.1.1	A_Ac_6	75.38	1	mature	1390	Liver	vegfc2_1	vegfc2		vegfc2
12327	AAC_VEGFC.1.1	A_Ac_9	6.56	1	mature	120	Intestine	vegfc2_1	vegfc2		vegfc2
12327	AAC_VEGFC.1.1	A_Ac_12	1.41	1	unknown	26	NI ovary	vegfc2_1	vegfc2		vegfc2
12327	AAC_VEGFC.1.1	A_Ac_5	2.76	1	mature	50	Muscle	vegfc2_1	vegfc2		vegfc2
6317	AAC_VEGFD.1.1	A_Ac_4	45.68	1	mature	902	Heart	vegfd1_1	vegfd1		vegfd
6317	AAC_VEGFD.1.1	A_Ac_8	5.32	1	mature	106	Bones	vegfd1_1	vegfd1		vegfd
6317	AAC_VEGFD.1.1	A_Ac_3	20.89	1	mature	416	Gills	vegfd1_1	vegfd1		vegfd
6317	AAC_VEGFD.1.1	A_Ac_2	0.45	1	mature	10	Brain	vegfd1_1	vegfd1		vegfd
6317	AAC_VEGFD.1.1	A_Ac_7	0.52	1	mature	10	Head kidney	vegfd1_1	vegfd1		vegfd
6317	AAC_VEGFD.1.1	A_Ac_13	8.45	1	unknown	170	NI testis	vegfd1_1	vegfd1		vegfd
6317	AAC_VEGFD.1.1	A_Ac_6	0.0001	1	mature	0	Liver	vegfd1_1	vegfd1		vegfd
6317	AAC_VEGFD.1.1	A_Ac_9	0.1	1	mature	2	Intestine	vegfd1_1	vegfd1		vegfd
6317	AAC_VEGFD.1.1	A_Ac_12	0.78	1	unknown	16	NI ovary	vegfd1_1	vegfd1		vegfd
6317	AAC_VEGFD.1.1	A_Ac_5	9.67	1	mature	190	Muscle	vegfd1_1	vegfd1		vegfd
702	AAC_VGFAA.1.1	A_Ac_4	55.6	1	mature	2862	Heart	vegfaa1_2	vegfaa1		vegfaa1_tv2
702	AAC_VGFAA.1.1	A_Ac_8	53.53	1	mature	2754	Bones	vegfaa1_2	vegfaa1		vegfaa1_tv2
702	AAC_VGFAA.1.1	A_Ac_3	9.99	1	mature	518	Gills	vegfaa1_2	vegfaa1		vegfaa1_tv2
702	AAC_VGFAA.1.1	A_Ac_2	52.22	1	mature	2702	Brain	vegfaa1_2	vegfaa1		vegfaa1_tv2
702	AAC_VGFAA.1.1	A_Ac_7	19.81	1	mature	1020	Head kidney	vegfaa1_2	vegfaa1		vegfaa1_tv2
702	AAC_VGFAA.1.1	A_Ac_13	22.24	1	unknown	1152	NI testis	vegfaa1_2	vegfaa1		vegfaa1_tv2
702	AAC_VGFAA.1.1	A_Ac_6	30.02	1	mature	1544	Liver	vegfaa1_2	vegfaa1		vegfaa1_tv2
702	AAC_VGFAA.1.1	A_Ac_9	18.36	1	mature	954	Intestine	vegfaa1_2	vegfaa1		vegfaa1_tv2
702	AAC_VGFAA.1.1	A_Ac_12	4.04	1	unknown	208	NI ovary	vegfaa1_2	vegfaa1		vegfaa1_tv2
702	AAC_VGFAA.1.1	A_Ac_5	39.7	1	mature	2050	Muscle	vegfaa1_2	vegfaa1		vegfaa1_tv2

## Sheet: B2GP
Contig id key	Name	Sample name	Mean depth	Replicat	Dev stage	Nb read	Tissue	mRNA isoforms	Genes		Renamed mRNA transcript variants (tv)
39267	B2GP_DCBD2.2.3	B2_Gp_4	21.22	1	mature	1080	Heart	misclassified	misclassified
39267	B2GP_DCBD2.2.3	B2_Gp_5	4.53	1	mature	230	Muscle	misclassified	misclassified
39267	B2GP_DCBD2.2.3	B2_Gp_2	19.94	1	mature	1012	Brain	misclassified	misclassified
39267	B2GP_DCBD2.2.3	B2_Gp_1	10.28	1	embryo	524	Ovary	misclassified	misclassified
39267	B2GP_DCBD2.2.3	B2_Gp_10	16.27	1	mature	818	Testis	misclassified	misclassified
39267	B2GP_DCBD2.2.3	B2_Gp_6	20.28	1	mature	1024	Liver	misclassified	misclassified
39267	B2GP_DCBD2.2.3	B2_Gp_3	19.54	1	mature	990	Gills	misclassified	misclassified
39267	B2GP_DCBD2.2.3	B2_Gp_8	26.69	1	mature	1346	Bones	misclassified	misclassified
39267	B2GP_DCBD2.2.3	B2_Gp_7	18.53	1	mature	938	Head kidney	misclassified	misclassified
39267	B2GP_DCBD2.2.3	B2_Gp_9	38.33	1	mature	1934	Intestine	misclassified	misclassified
3537	B2GP_LOC101077724.1.4	B2_Gp_4	3.63	1	mature	62	Heart	vegfba1_1	vegfba1		vegfba1_tv1
3537	B2GP_LOC101077724.1.4	B2_Gp_5	0.0001	1	mature	0	Muscle	vegfba1_1	vegfba1		vegfba1_tv1
3537	B2GP_LOC101077724.1.4	B2_Gp_2	2.77	1	mature	48	Brain	vegfba1_1	vegfba1		vegfba1_tv1
3537	B2GP_LOC101077724.1.4	B2_Gp_1	0.81	1	embryo	14	Ovary	vegfba1_1	vegfba1		vegfba1_tv1
3537	B2GP_LOC101077724.1.4	B2_Gp_10	0.35	1	mature	6	Testis	vegfba1_1	vegfba1		vegfba1_tv1
3537	B2GP_LOC101077724.1.4	B2_Gp_6	4.28	1	mature	74	Liver	vegfba1_1	vegfba1		vegfba1_tv1
3537	B2GP_LOC101077724.1.4	B2_Gp_3	2.56	1	mature	44	Gills	vegfba1_1	vegfba1		vegfba1_tv1
3537	B2GP_LOC101077724.1.4	B2_Gp_8	3.24	1	mature	56	Bones	vegfba1_1	vegfba1		vegfba1_tv1
3537	B2GP_LOC101077724.1.4	B2_Gp_7	10.87	1	mature	188	Head kidney	vegfba1_1	vegfba1		vegfba1_tv1
3537	B2GP_LOC101077724.1.4	B2_Gp_9	1.99	1	mature	34	Intestine	vegfba1_1	vegfba1		vegfba1_tv1
21419	B2GP_LOC101077724.2.4	B2_Gp_4	7.85	1	mature	298	Heart	vegfba1_2	vegfba1		vegfba1_tv2
21419	B2GP_LOC101077724.2.4	B2_Gp_5	0.26	1	mature	10	Muscle	vegfba1_2	vegfba1		vegfba1_tv2
21419	B2GP_LOC101077724.2.4	B2_Gp_2	3.28	1	mature	126	Brain	vegfba1_2	vegfba1		vegfba1_tv2
21419	B2GP_LOC101077724.2.4	B2_Gp_1	0.65	1	embryo	26	Ovary	vegfba1_2	vegfba1		vegfba1_tv2
21419	B2GP_LOC101077724.2.4	B2_Gp_10	0.1	1	mature	4	Testis	vegfba1_2	vegfba1		vegfba1_tv2
21419	B2GP_LOC101077724.2.4	B2_Gp_6	7.13	1	mature	272	Liver	vegfba1_2	vegfba1		vegfba1_tv2
21419	B2GP_LOC101077724.2.4	B2_Gp_3	3.39	1	mature	128	Gills	vegfba1_2	vegfba1		vegfba1_tv2
21419	B2GP_LOC101077724.2.4	B2_Gp_8	5.87	1	mature	222	Bones	vegfba1_2	vegfba1		vegfba1_tv2
21419	B2GP_LOC101077724.2.4	B2_Gp_7	20.84	1	mature	792	Head kidney	vegfba1_2	vegfba1		vegfba1_tv2
21419	B2GP_LOC101077724.2.4	B2_Gp_9	4.73	1	mature	182	Intestine	vegfba1_2	vegfba1		vegfba1_tv2
30375	B2GP_LOC101156252.1.2	B2_Gp_4	2.17	1	mature	52	Heart	pdgfaa1_1	pdgfaa1		pdgfaa
30375	B2GP_LOC101156252.1.2	B2_Gp_5	1.64	1	mature	40	Muscle	pdgfaa1_1	pdgfaa1		pdgfaa
30375	B2GP_LOC101156252.1.2	B2_Gp_2	2.02	1	mature	50	Brain	pdgfaa1_1	pdgfaa1		pdgfaa
30375	B2GP_LOC101156252.1.2	B2_Gp_1	6.84	1	embryo	170	Ovary	pdgfaa1_1	pdgfaa1		pdgfaa
30375	B2GP_LOC101156252.1.2	B2_Gp_10	18.36	1	mature	444	Testis	pdgfaa1_1	pdgfaa1		pdgfaa
30375	B2GP_LOC101156252.1.2	B2_Gp_6	3.32	1	mature	82	Liver	pdgfaa1_1	pdgfaa1		pdgfaa
30375	B2GP_LOC101156252.1.2	B2_Gp_3	12.59	1	mature	306	Gills	pdgfaa1_1	pdgfaa1		pdgfaa
30375	B2GP_LOC101156252.1.2	B2_Gp_8	5.56	1	mature	136	Bones	pdgfaa1_1	pdgfaa1		pdgfaa
30375	B2GP_LOC101156252.1.2	B2_Gp_7	18.2	1	mature	446	Head kidney	pdgfaa1_1	pdgfaa1		pdgfaa
30375	B2GP_LOC101156252.1.2	B2_Gp_9	25.02	1	mature	606	Intestine	pdgfaa1_1	pdgfaa1		pdgfaa
50687	B2GP_LOC101156252.2.2	B2_Gp_4	2.44	1	mature	56	Heart	pdgfab1_1	pdgfab1		pdgfab
50687	B2GP_LOC101156252.2.2	B2_Gp_5	2.29	1	mature	54	Muscle	pdgfab1_1	pdgfab1		pdgfab
50687	B2GP_LOC101156252.2.2	B2_Gp_2	4.49	1	mature	102	Brain	pdgfab1_1	pdgfab1		pdgfab
50687	B2GP_LOC101156252.2.2	B2_Gp_1	0.52	1	embryo	12	Ovary	pdgfab1_1	pdgfab1		pdgfab
50687	B2GP_LOC101156252.2.2	B2_Gp_10	81.86	1	mature	1890	Testis	pdgfab1_1	pdgfab1		pdgfab
50687	B2GP_LOC101156252.2.2	B2_Gp_6	2.92	1	mature	66	Liver	pdgfab1_1	pdgfab1		pdgfab
50687	B2GP_LOC101156252.2.2	B2_Gp_3	7.85	1	mature	184	Gills	pdgfab1_1	pdgfab1		pdgfab
50687	B2GP_LOC101156252.2.2	B2_Gp_8	6.21	1	mature	148	Bones	pdgfab1_1	pdgfab1		pdgfab
50687	B2GP_LOC101156252.2.2	B2_Gp_7	15.47	1	mature	358	Head kidney	pdgfab1_1	pdgfab1		pdgfab
50687	B2GP_LOC101156252.2.2	B2_Gp_9	64.7	1	mature	1498	Intestine	pdgfab1_1	pdgfab1		pdgfab
19077	B2GP_LOC557468.1.1	B2_Gp_4	1.14	1	mature	30	Heart	pgfb1_1	pgfb1		pgfb
19077	B2GP_LOC557468.1.1	B2_Gp_5	2.07	1	mature	58	Muscle	pgfb1_1	pgfb1		pgfb
19077	B2GP_LOC557468.1.1	B2_Gp_2	1.99	1	mature	54	Brain	pgfb1_1	pgfb1		pgfb
19077	B2GP_LOC557468.1.1	B2_Gp_1	0.16	1	embryo	4	Ovary	pgfb1_1	pgfb1		pgfb
19077	B2GP_LOC557468.1.1	B2_Gp_10	2.04	1	mature	56	Testis	pgfb1_1	pgfb1		pgfb
19077	B2GP_LOC557468.1.1	B2_Gp_6	0.86	1	mature	22	Liver	pgfb1_1	pgfb1		pgfb
19077	B2GP_LOC557468.1.1	B2_Gp_3	32.7	1	mature	858	Gills	pgfb1_1	pgfb1		pgfb
19077	B2GP_LOC557468.1.1	B2_Gp_8	1.87	1	mature	48	Bones	pgfb1_1	pgfb1		pgfb
19077	B2GP_LOC557468.1.1	B2_Gp_7	4.53	1	mature	120	Head kidney	pgfb1_1	pgfb1		pgfb
19077	B2GP_LOC557468.1.1	B2_Gp_9	4.75	1	mature	124	Intestine	pgfb1_1	pgfb1		pgfb
44845	B2GP_PDGFB.1.1	B2_Gp_4	13.61	1	mature	548	Heart	pdgfbb1_1	pdgfbb1		pdgfbb
44845	B2GP_PDGFB.1.1	B2_Gp_5	35.7	1	mature	1422	Muscle	pdgfbb1_1	pdgfbb1		pdgfbb
44845	B2GP_PDGFB.1.1	B2_Gp_2	15.18	1	mature	604	Brain	pdgfbb1_1	pdgfbb1		pdgfbb
44845	B2GP_PDGFB.1.1	B2_Gp_1	1.62	1	embryo	66	Ovary	pdgfbb1_1	pdgfbb1		pdgfbb
44845	B2GP_PDGFB.1.1	B2_Gp_10	16.75	1	mature	668	Testis	pdgfbb1_1	pdgfbb1		pdgfbb
44845	B2GP_PDGFB.1.1	B2_Gp_6	10.91	1	mature	436	Liver	pdgfbb1_1	pdgfbb1		pdgfbb
44845	B2GP_PDGFB.1.1	B2_Gp_3	23.37	1	mature	932	Gills	pdgfbb1_1	pdgfbb1		pdgfbb
44845	B2GP_PDGFB.1.1	B2_Gp_8	21.63	1	mature	864	Bones	pdgfbb1_1	pdgfbb1		pdgfbb
44845	B2GP_PDGFB.1.1	B2_Gp_7	35.66	1	mature	1420	Head kidney	pdgfbb1_1	pdgfbb1		pdgfbb
44845	B2GP_PDGFB.1.1	B2_Gp_9	28.08	1	mature	1118	Intestine	pdgfbb1_1	pdgfbb1		pdgfbb
2504	B2GP_PDGFC.1.2	B2_Gp_4	0.77	1	mature	16	Heart	pdgfc1_1	pdgfc1		pdgfc1
2504	B2GP_PDGFC.1.2	B2_Gp_5	0.09	1	mature	2	Muscle	pdgfc1_1	pdgfc1		pdgfc1
2504	B2GP_PDGFC.1.2	B2_Gp_2	3.59	1	mature	78	Brain	pdgfc1_1	pdgfc1		pdgfc1
2504	B2GP_PDGFC.1.2	B2_Gp_1	15.39	1	embryo	330	Ovary	pdgfc1_1	pdgfc1		pdgfc1
2504	B2GP_PDGFC.1.2	B2_Gp_10	7.31	1	mature	164	Testis	pdgfc1_1	pdgfc1		pdgfc1
2504	B2GP_PDGFC.1.2	B2_Gp_6	1.58	1	mature	36	Liver	pdgfc1_1	pdgfc1		pdgfc1
2504	B2GP_PDGFC.1.2	B2_Gp_3	0.94	1	mature	20	Gills	pdgfc1_1	pdgfc1		pdgfc1
2504	B2GP_PDGFC.1.2	B2_Gp_8	1.32	1	mature	28	Bones	pdgfc1_1	pdgfc1		pdgfc1
2504	B2GP_PDGFC.1.2	B2_Gp_7	3.29	1	mature	70	Head kidney	pdgfc1_1	pdgfc1		pdgfc1
2504	B2GP_PDGFC.1.2	B2_Gp_9	15.16	1	mature	334	Intestine	pdgfc1_1	pdgfc1		pdgfc1
50182	B2GP_PDGFC.2.2	B2_Gp_4	1.1	1	mature	28	Heart	pdgfc2_1	pdgfc2		pdgfc2
50182	B2GP_PDGFC.2.2	B2_Gp_5	0.41	1	mature	10	Muscle	pdgfc2_1	pdgfc2		pdgfc2
50182	B2GP_PDGFC.2.2	B2_Gp_2	2.18	1	mature	54	Brain	pdgfc2_1	pdgfc2		pdgfc2
50182	B2GP_PDGFC.2.2	B2_Gp_1	0.41	1	embryo	10	Ovary	pdgfc2_1	pdgfc2		pdgfc2
50182	B2GP_PDGFC.2.2	B2_Gp_10	26.7	1	mature	658	Testis	pdgfc2_1	pdgfc2		pdgfc2
50182	B2GP_PDGFC.2.2	B2_Gp_6	0.9	1	mature	22	Liver	pdgfc2_1	pdgfc2		pdgfc2
50182	B2GP_PDGFC.2.2	B2_Gp_3	8.62	1	mature	214	Gills	pdgfc2_1	pdgfc2		pdgfc2
50182	B2GP_PDGFC.2.2	B2_Gp_8	5.98	1	mature	146	Bones	pdgfc2_1	pdgfc2		pdgfc2
50182	B2GP_PDGFC.2.2	B2_Gp_7	15.06	1	mature	376	Head kidney	pdgfc2_1	pdgfc2		pdgfc2
50182	B2GP_PDGFC.2.2	B2_Gp_9	2.69	1	mature	68	Intestine	pdgfc2_1	pdgfc2		pdgfc2
42811	B2GP_PDGFD.1.1	B2_Gp_4	1.47	1	mature	72	Heart	pdgfd1_1	pdgfd1		pdgfd
42811	B2GP_PDGFD.1.1	B2_Gp_5	1.6	1	mature	78	Muscle	pdgfd1_1	pdgfd1		pdgfd
42811	B2GP_PDGFD.1.1	B2_Gp_2	3.4	1	mature	176	Brain	pdgfd1_1	pdgfd1		pdgfd
42811	B2GP_PDGFD.1.1	B2_Gp_1	0.83	1	embryo	42	Ovary	pdgfd1_1	pdgfd1		pdgfd
42811	B2GP_PDGFD.1.1	B2_Gp_10	2.07	1	mature	102	Testis	pdgfd1_1	pdgfd1		pdgfd
42811	B2GP_PDGFD.1.1	B2_Gp_6	1.24	1	mature	60	Liver	pdgfd1_1	pdgfd1		pdgfd
42811	B2GP_PDGFD.1.1	B2_Gp_3	10.93	1	mature	538	Gills	pdgfd1_1	pdgfd1		pdgfd
42811	B2GP_PDGFD.1.1	B2_Gp_8	7.1	1	mature	350	Bones	pdgfd1_1	pdgfd1		pdgfd
42811	B2GP_PDGFD.1.1	B2_Gp_7	12.95	1	mature	640	Head kidney	pdgfd1_1	pdgfd1		pdgfd
42811	B2GP_PDGFD.1.1	B2_Gp_9	13.57	1	mature	666	Intestine	pdgfd1_1	pdgfd1		pdgfd
39094	B2GP_VEGF.1.1	B2_Gp_4	37.96	1	mature	936	Heart	vegfab1_1	vegfab1		vegfab1_tv1
39094	B2GP_VEGF.1.1	B2_Gp_5	96.59	1	mature	2380	Muscle	vegfab1_1	vegfab1		vegfab1_tv1
39094	B2GP_VEGF.1.1	B2_Gp_2	2.7	1	mature	66	Brain	vegfab1_1	vegfab1		vegfab1_tv1
39094	B2GP_VEGF.1.1	B2_Gp_1	0.57	1	embryo	14	Ovary	vegfab1_1	vegfab1		vegfab1_tv1
39094	B2GP_VEGF.1.1	B2_Gp_10	11.18	1	mature	276	Testis	vegfab1_1	vegfab1		vegfab1_tv1
39094	B2GP_VEGF.1.1	B2_Gp_6	37.36	1	mature	930	Liver	vegfab1_1	vegfab1		vegfab1_tv1
39094	B2GP_VEGF.1.1	B2_Gp_3	18.72	1	mature	464	Gills	vegfab1_1	vegfab1		vegfab1_tv1
39094	B2GP_VEGF.1.1	B2_Gp_8	30.58	1	mature	754	Bones	vegfab1_1	vegfab1		vegfab1_tv1
39094	B2GP_VEGF.1.1	B2_Gp_7	45.41	1	mature	1124	Head kidney	vegfab1_1	vegfab1		vegfab1_tv1
39094	B2GP_VEGF.1.1	B2_Gp_9	24.17	1	mature	596	Intestine	vegfab1_1	vegfab1		vegfab1_tv1
32136	B2GP_VEGFA.2.5	B2_Gp_4	3.14	1	mature	194	Heart	vegfba1_3	vegfba1		vegfba1_tv3
32136	B2GP_VEGFA.2.5	B2_Gp_5	0.1	1	mature	6	Muscle	vegfba1_3	vegfba1		vegfba1_tv3
32136	B2GP_VEGFA.2.5	B2_Gp_2	1.71	1	mature	106	Brain	vegfba1_3	vegfba1		vegfba1_tv3
32136	B2GP_VEGFA.2.5	B2_Gp_1	0.23	1	embryo	14	Ovary	vegfba1_3	vegfba1		vegfba1_tv3
32136	B2GP_VEGFA.2.5	B2_Gp_10	0.1	1	mature	6	Testis	vegfba1_3	vegfba1		vegfba1_tv3
32136	B2GP_VEGFA.2.5	B2_Gp_6	3.52	1	mature	216	Liver	vegfba1_3	vegfba1		vegfba1_tv3
32136	B2GP_VEGFA.2.5	B2_Gp_3	2.15	1	mature	134	Gills	vegfba1_3	vegfba1		vegfba1_tv3
32136	B2GP_VEGFA.2.5	B2_Gp_8	3.95	1	mature	244	Bones	vegfba1_3	vegfba1		vegfba1_tv3
32136	B2GP_VEGFA.2.5	B2_Gp_7	12.52	1	mature	774	Head kidney	vegfba1_3	vegfba1		vegfba1_tv3
32136	B2GP_VEGFA.2.5	B2_Gp_9	2.99	1	mature	184	Intestine	vegfba1_3	vegfba1		vegfba1_tv3
33471	B2GP_VEGFA.3.5	B2_Gp_4	30.62	1	mature	1328	Heart	vegfab1_2	vegfab1		vegfab1_tv2
33471	B2GP_VEGFA.3.5	B2_Gp_5	121.71	1	mature	5280	Muscle	vegfab1_2	vegfab1		vegfab1_tv2
33471	B2GP_VEGFA.3.5	B2_Gp_2	13.16	1	mature	570	Brain	vegfab1_2	vegfab1		vegfab1_tv2
33471	B2GP_VEGFA.3.5	B2_Gp_1	3.57	1	embryo	156	Ovary	vegfab1_2	vegfab1		vegfab1_tv2
33471	B2GP_VEGFA.3.5	B2_Gp_10	16.17	1	mature	698	Testis	vegfab1_2	vegfab1		vegfab1_tv2
33471	B2GP_VEGFA.3.5	B2_Gp_6	32.99	1	mature	1432	Liver	vegfab1_2	vegfab1		vegfab1_tv2
33471	B2GP_VEGFA.3.5	B2_Gp_3	23.98	1	mature	1040	Gills	vegfab1_2	vegfab1		vegfab1_tv2
33471	B2GP_VEGFA.3.5	B2_Gp_8	34.89	1	mature	1508	Bones	vegfab1_2	vegfab1		vegfab1_tv2
33471	B2GP_VEGFA.3.5	B2_Gp_7	39.05	1	mature	1694	Head kidney	vegfab1_2	vegfab1		vegfab1_tv2
33471	B2GP_VEGFA.3.5	B2_Gp_9	32.46	1	mature	1400	Intestine	vegfab1_2	vegfab1		vegfab1_tv2
44673	B2GP_VEGFA.5.5	B2_Gp_4	6.15	1	mature	210	Heart	vegfba1_4	vegfba1		vegfba1_tv4
44673	B2GP_VEGFA.5.5	B2_Gp_5	0.06	1	mature	2	Muscle	vegfba1_4	vegfba1		vegfba1_tv4
44673	B2GP_VEGFA.5.5	B2_Gp_2	2.48	1	mature	86	Brain	vegfba1_4	vegfba1		vegfba1_tv4
44673	B2GP_VEGFA.5.5	B2_Gp_1	1.34	1	embryo	46	Ovary	vegfba1_4	vegfba1		vegfba1_tv4
44673	B2GP_VEGFA.5.5	B2_Gp_10	0.34	1	mature	12	Testis	vegfba1_4	vegfba1		vegfba1_tv4
44673	B2GP_VEGFA.5.5	B2_Gp_6	5.49	1	mature	188	Liver	vegfba1_4	vegfba1		vegfba1_tv4
44673	B2GP_VEGFA.5.5	B2_Gp_3	2.88	1	mature	98	Gills	vegfba1_4	vegfba1		vegfba1_tv4
44673	B2GP_VEGFA.5.5	B2_Gp_8	4.74	1	mature	162	Bones	vegfba1_4	vegfba1		vegfba1_tv4
44673	B2GP_VEGFA.5.5	B2_Gp_7	15.99	1	mature	548	Head kidney	vegfba1_4	vegfba1		vegfba1_tv4
44673	B2GP_VEGFA.5.5	B2_Gp_9	4.81	1	mature	164	Intestine	vegfba1_4	vegfba1		vegfba1_tv4
27557	B2GP_VEGFC.1.2	B2_Gp_4	39.83	1	mature	1426	Heart	vegfc1_1	vegfc1		vegfc1
27557	B2GP_VEGFC.1.2	B2_Gp_5	1.64	1	mature	58	Muscle	vegfc1_1	vegfc1		vegfc1
27557	B2GP_VEGFC.1.2	B2_Gp_2	0.67	1	mature	24	Brain	vegfc1_1	vegfc1		vegfc1
27557	B2GP_VEGFC.1.2	B2_Gp_1	0.06	1	embryo	2	Ovary	vegfc1_1	vegfc1		vegfc1
27557	B2GP_VEGFC.1.2	B2_Gp_10	1.79	1	mature	64	Testis	vegfc1_1	vegfc1		vegfc1
27557	B2GP_VEGFC.1.2	B2_Gp_6	40.59	1	mature	1452	Liver	vegfc1_1	vegfc1		vegfc1
27557	B2GP_VEGFC.1.2	B2_Gp_3	8.41	1	mature	300	Gills	vegfc1_1	vegfc1		vegfc1
27557	B2GP_VEGFC.1.2	B2_Gp_8	8.86	1	mature	320	Bones	vegfc1_1	vegfc1		vegfc1
27557	B2GP_VEGFC.1.2	B2_Gp_7	17.34	1	mature	618	Head kidney	vegfc1_1	vegfc1		vegfc1
27557	B2GP_VEGFC.1.2	B2_Gp_9	9.44	1	mature	338	Intestine	vegfc1_1	vegfc1		vegfc1
30506	B2GP_VEGFC.2.2	B2_Gp_4	0.0001	1	mature	0	Heart	vegfc2_1	vegfc2		vegfc2
30506	B2GP_VEGFC.2.2	B2_Gp_5	0.31	1	mature	6	Muscle	vegfc2_1	vegfc2		vegfc2
30506	B2GP_VEGFC.2.2	B2_Gp_2	0.32	1	mature	6	Brain	vegfc2_1	vegfc2		vegfc2
30506	B2GP_VEGFC.2.2	B2_Gp_1	0.11	1	embryo	2	Ovary	vegfc2_1	vegfc2		vegfc2
30506	B2GP_VEGFC.2.2	B2_Gp_10	20.44	1	mature	390	Testis	vegfc2_1	vegfc2		vegfc2
30506	B2GP_VEGFC.2.2	B2_Gp_6	0.11	1	mature	2	Liver	vegfc2_1	vegfc2		vegfc2
30506	B2GP_VEGFC.2.2	B2_Gp_3	82.57	1	mature	1588	Gills	vegfc2_1	vegfc2		vegfc2
30506	B2GP_VEGFC.2.2	B2_Gp_8	1.37	1	mature	26	Bones	vegfc2_1	vegfc2		vegfc2
30506	B2GP_VEGFC.2.2	B2_Gp_7	9.89	1	mature	190	Head kidney	vegfc2_1	vegfc2		vegfc2
30506	B2GP_VEGFC.2.2	B2_Gp_9	1.04	1	mature	20	Intestine	vegfc2_1	vegfc2		vegfc2
28162	B2GP_VEGFD.1.1	B2_Gp_4	12.62	1	mature	148	Heart	vegfd1_1	vegfd1		vegfd
28162	B2GP_VEGFD.1.1	B2_Gp_5	0.0001	1	mature	0	Muscle	vegfd1_1	vegfd1		vegfd
28162	B2GP_VEGFD.1.1	B2_Gp_2	0.13	1	mature	2	Brain	vegfd1_1	vegfd1		vegfd
28162	B2GP_VEGFD.1.1	B2_Gp_1	0.0001	1	embryo	0	Ovary	vegfd1_1	vegfd1		vegfd
28162	B2GP_VEGFD.1.1	B2_Gp_10	1.16	1	mature	14	Testis	vegfd1_1	vegfd1		vegfd
28162	B2GP_VEGFD.1.1	B2_Gp_6	12.48	1	mature	140	Liver	vegfd1_1	vegfd1		vegfd
28162	B2GP_VEGFD.1.1	B2_Gp_3	1.6	1	mature	18	Gills	vegfd1_1	vegfd1		vegfd
28162	B2GP_VEGFD.1.1	B2_Gp_8	1.44	1	mature	16	Bones	vegfd1_1	vegfd1		vegfd
28162	B2GP_VEGFD.1.1	B2_Gp_7	0.83	1	mature	10	Head kidney	vegfd1_1	vegfd1		vegfd
28162	B2GP_VEGFD.1.1	B2_Gp_9	26.45	1	mature	312	Intestine	vegfd1_1	vegfd1		vegfd
26876	B2GP_VGFAA.1.1	B2_Gp_4	3.47	1	mature	56	Heart	vegfaa1_1	vegfaa1		vegfaa
26876	B2GP_VGFAA.1.1	B2_Gp_5	42.82	1	mature	678	Muscle	vegfaa1_1	vegfaa1		vegfaa
26876	B2GP_VGFAA.1.1	B2_Gp_2	15.74	1	mature	250	Brain	vegfaa1_1	vegfaa1		vegfaa
26876	B2GP_VGFAA.1.1	B2_Gp_1	2.67	1	embryo	42	Ovary	vegfaa1_1	vegfaa1		vegfaa
26876	B2GP_VGFAA.1.1	B2_Gp_10	9.11	1	mature	142	Testis	vegfaa1_1	vegfaa1		vegfaa
26876	B2GP_VGFAA.1.1	B2_Gp_6	3.11	1	mature	48	Liver	vegfaa1_1	vegfaa1		vegfaa
26876	B2GP_VGFAA.1.1	B2_Gp_3	13.42	1	mature	214	Gills	vegfaa1_1	vegfaa1		vegfaa
26876	B2GP_VGFAA.1.1	B2_Gp_8	13.43	1	mature	210	Bones	vegfaa1_1	vegfaa1		vegfaa
26876	B2GP_VGFAA.1.1	B2_Gp_7	40.6	1	mature	644	Head kidney	vegfaa1_1	vegfaa1		vegfaa
26876	B2GP_VGFAA.1.1	B2_Gp_9	12.28	1	mature	198	Intestine	vegfaa1_1	vegfaa1		vegfaa

## Sheet: BLO
Contig id key	Name	Sample name	Mean depth	Replicat	Dev stage	Nb read	Tissue	mRNA isoforms	Genes		Renamed mRNA transcript variants (tv)
11892	BLO_LOC100703833.1.1	B_Lo_4	5.98	1	mature	258	Heart	pgfb1_1	pgfb1		pgfb
11892	BLO_LOC100703833.1.1	B_Lo_11	11.95	1	embryo	520	Embryo	pgfb1_1	pgfb1		pgfb
11892	BLO_LOC100703833.1.1	B_Lo_8	12.63	1	mature	542	Bones	pgfb1_1	pgfb1		pgfb
11892	BLO_LOC100703833.1.1	B_Lo_1	0.82	1	embryo	36	Ovary	pgfb1_1	pgfb1		pgfb
11892	BLO_LOC100703833.1.1	B_Lo_7	4.78	1	mature	206	Head kidney	pgfb1_1	pgfb1		pgfb
11892	BLO_LOC100703833.1.1	B_Lo_2	59.28	1	mature	2606	Brain	pgfb1_1	pgfb1		pgfb
11892	BLO_LOC100703833.1.1	B_Lo_10	2.3	1	mature	102	Testis	pgfb1_1	pgfb1		pgfb
11892	BLO_LOC100703833.1.1	B_Lo_3	9.81	1	mature	422	Gills	pgfb1_1	pgfb1		pgfb
11892	BLO_LOC100703833.1.1	B_Lo_5	0.77	1	mature	34	Muscle	pgfb1_1	pgfb1		pgfb
11892	BLO_LOC100703833.1.1	B_Lo_9	2.1	1	mature	90	Intestine	pgfb1_1	pgfb1		pgfb
11892	BLO_LOC100703833.1.1	B_Lo_6	3.03	1	mature	132	Liver	pgfb1_1	pgfb1		pgfb
37682	BLO_LOC101079580.1.1	B_Lo_4	5.03	1	mature	294	Heart	misclassified	misclassified
37682	BLO_LOC101079580.1.1	B_Lo_11	10.67	1	embryo	630	Embryo	misclassified	misclassified
37682	BLO_LOC101079580.1.1	B_Lo_8	2.8	1	mature	164	Bones	misclassified	misclassified
37682	BLO_LOC101079580.1.1	B_Lo_1	2.73	1	embryo	160	Ovary	misclassified	misclassified
37682	BLO_LOC101079580.1.1	B_Lo_7	1.26	1	mature	76	Head kidney	misclassified	misclassified
37682	BLO_LOC101079580.1.1	B_Lo_2	25.26	1	mature	1532	Brain	misclassified	misclassified
37682	BLO_LOC101079580.1.1	B_Lo_10	20.33	1	mature	1204	Testis	misclassified	misclassified
37682	BLO_LOC101079580.1.1	B_Lo_3	0.64	1	mature	38	Gills	misclassified	misclassified
37682	BLO_LOC101079580.1.1	B_Lo_5	0.34	1	mature	22	Muscle	misclassified	misclassified
37682	BLO_LOC101079580.1.1	B_Lo_9	3.97	1	mature	236	Intestine	misclassified	misclassified
37682	BLO_LOC101079580.1.1	B_Lo_6	0.35	1	mature	22	Liver	misclassified	misclassified
39646	BLO_LOC101156252.1.1	B_Lo_4	41.99	1	mature	1378	Heart	pdgfab1_1	pdgfab1		pdgfab
39646	BLO_LOC101156252.1.1	B_Lo_11	26.98	1	embryo	890	Embryo	pdgfab1_1	pdgfab1		pdgfab
39646	BLO_LOC101156252.1.1	B_Lo_8	9.61	1	mature	314	Bones	pdgfab1_1	pdgfab1		pdgfab
39646	BLO_LOC101156252.1.1	B_Lo_1	0.5	1	embryo	16	Ovary	pdgfab1_1	pdgfab1		pdgfab
39646	BLO_LOC101156252.1.1	B_Lo_7	7.1	1	mature	236	Head kidney	pdgfab1_1	pdgfab1		pdgfab
39646	BLO_LOC101156252.1.1	B_Lo_2	34.85	1	mature	1170	Brain	pdgfab1_1	pdgfab1		pdgfab
39646	BLO_LOC101156252.1.1	B_Lo_10	4.55	1	mature	152	Testis	pdgfab1_1	pdgfab1		pdgfab
39646	BLO_LOC101156252.1.1	B_Lo_3	22.79	1	mature	746	Gills	pdgfab1_1	pdgfab1		pdgfab
39646	BLO_LOC101156252.1.1	B_Lo_5	0.86	1	mature	28	Muscle	pdgfab1_1	pdgfab1		pdgfab
39646	BLO_LOC101156252.1.1	B_Lo_9	26.16	1	mature	866	Intestine	pdgfab1_1	pdgfab1		pdgfab
39646	BLO_LOC101156252.1.1	B_Lo_6	1.06	1	mature	36	Liver	pdgfab1_1	pdgfab1		pdgfab
26096	BLO_LOC101168772.1.1	B_Lo_4	17.51	1	mature	726	Heart	vegfc1_1	vegfc1		vegfc1
26096	BLO_LOC101168772.1.1	B_Lo_11	10.73	1	embryo	454	Embryo	vegfc1_1	vegfc1		vegfc1
26096	BLO_LOC101168772.1.1	B_Lo_8	65.84	1	mature	2726	Bones	vegfc1_1	vegfc1		vegfc1
26096	BLO_LOC101168772.1.1	B_Lo_1	0.1	1	embryo	4	Ovary	vegfc1_1	vegfc1		vegfc1
26096	BLO_LOC101168772.1.1	B_Lo_7	55.31	1	mature	2310	Head kidney	vegfc1_1	vegfc1		vegfc1
26096	BLO_LOC101168772.1.1	B_Lo_2	10.1	1	mature	424	Brain	vegfc1_1	vegfc1		vegfc1
26096	BLO_LOC101168772.1.1	B_Lo_10	0.59	1	mature	24	Testis	vegfc1_1	vegfc1		vegfc1
26096	BLO_LOC101168772.1.1	B_Lo_3	14.19	1	mature	590	Gills	vegfc1_1	vegfc1		vegfc1
26096	BLO_LOC101168772.1.1	B_Lo_5	1.22	1	mature	50	Muscle	vegfc1_1	vegfc1		vegfc1
26096	BLO_LOC101168772.1.1	B_Lo_9	2.59	1	mature	108	Intestine	vegfc1_1	vegfc1		vegfc1
26096	BLO_LOC101168772.1.1	B_Lo_6	3.73	1	mature	156	Liver	vegfc1_1	vegfc1		vegfc1
15885	BLO_PDGFB.1.1	B_Lo_4	11.42	1	mature	514	Heart	pdgfbb1_1	pdgfbb1		pdgfbb
15885	BLO_PDGFB.1.1	B_Lo_11	1.37	1	embryo	62	Embryo	pdgfbb1_1	pdgfbb1		pdgfbb
15885	BLO_PDGFB.1.1	B_Lo_8	7.57	1	mature	352	Bones	pdgfbb1_1	pdgfbb1		pdgfbb
15885	BLO_PDGFB.1.1	B_Lo_1	0.19	1	embryo	8	Ovary	pdgfbb1_1	pdgfbb1		pdgfbb
15885	BLO_PDGFB.1.1	B_Lo_7	1.3	1	mature	60	Head kidney	pdgfbb1_1	pdgfbb1		pdgfbb
15885	BLO_PDGFB.1.1	B_Lo_2	17.46	1	mature	824	Brain	pdgfbb1_1	pdgfbb1		pdgfbb
15885	BLO_PDGFB.1.1	B_Lo_10	10.28	1	mature	474	Testis	pdgfbb1_1	pdgfbb1		pdgfbb
15885	BLO_PDGFB.1.1	B_Lo_3	1.1	1	mature	50	Gills	pdgfbb1_1	pdgfbb1		pdgfbb
15885	BLO_PDGFB.1.1	B_Lo_5	0.99	1	mature	44	Muscle	pdgfbb1_1	pdgfbb1		pdgfbb
15885	BLO_PDGFB.1.1	B_Lo_9	2.2	1	mature	102	Intestine	pdgfbb1_1	pdgfbb1		pdgfbb
15885	BLO_PDGFB.1.1	B_Lo_6	0.94	1	mature	44	Liver	pdgfbb1_1	pdgfbb1		pdgfbb
7690	BLO_PDGFC.1.1	B_Lo_4	7.09	1	mature	274	Heart	pdgfc1_1	pdgfc1		pdgfc
7690	BLO_PDGFC.1.1	B_Lo_11	19.82	1	embryo	770	Embryo	pdgfc1_1	pdgfc1		pdgfc
7690	BLO_PDGFC.1.1	B_Lo_8	8.82	1	mature	340	Bones	pdgfc1_1	pdgfc1		pdgfc
7690	BLO_PDGFC.1.1	B_Lo_1	0.73	1	embryo	28	Ovary	pdgfc1_1	pdgfc1		pdgfc
7690	BLO_PDGFC.1.1	B_Lo_7	1.14	1	mature	44	Head kidney	pdgfc1_1	pdgfc1		pdgfc
7690	BLO_PDGFC.1.1	B_Lo_2	99.17	1	mature	3898	Brain	pdgfc1_1	pdgfc1		pdgfc
7690	BLO_PDGFC.1.1	B_Lo_10	8.01	1	mature	316	Testis	pdgfc1_1	pdgfc1		pdgfc
7690	BLO_PDGFC.1.1	B_Lo_3	13.53	1	mature	526	Gills	pdgfc1_1	pdgfc1		pdgfc
7690	BLO_PDGFC.1.1	B_Lo_5	1.9	1	mature	74	Muscle	pdgfc1_1	pdgfc1		pdgfc
7690	BLO_PDGFC.1.1	B_Lo_9	8.03	1	mature	312	Intestine	pdgfc1_1	pdgfc1		pdgfc
7690	BLO_PDGFC.1.1	B_Lo_6	0.62	1	mature	24	Liver	pdgfc1_1	pdgfc1		pdgfc
17186	BLO_PDGFD.1.1	B_Lo_4	29.61	1	mature	1968	Heart	pdgfd1_1	pdgfd1		pdgfd
17186	BLO_PDGFD.1.1	B_Lo_11	6.42	1	embryo	432	Embryo	pdgfd1_1	pdgfd1		pdgfd
17186	BLO_PDGFD.1.1	B_Lo_8	28.37	1	mature	1884	Bones	pdgfd1_1	pdgfd1		pdgfd
17186	BLO_PDGFD.1.1	B_Lo_1	0.7	1	embryo	48	Ovary	pdgfd1_1	pdgfd1		pdgfd
17186	BLO_PDGFD.1.1	B_Lo_7	2.66	1	mature	176	Head kidney	pdgfd1_1	pdgfd1		pdgfd
17186	BLO_PDGFD.1.1	B_Lo_2	15.94	1	mature	1076	Brain	pdgfd1_1	pdgfd1		pdgfd
17186	BLO_PDGFD.1.1	B_Lo_10	4.36	1	mature	294	Testis	pdgfd1_1	pdgfd1		pdgfd
17186	BLO_PDGFD.1.1	B_Lo_3	0.76	1	mature	50	Gills	pdgfd1_1	pdgfd1		pdgfd
17186	BLO_PDGFD.1.1	B_Lo_5	0.91	1	mature	60	Muscle	pdgfd1_1	pdgfd1		pdgfd
17186	BLO_PDGFD.1.1	B_Lo_9	5.43	1	mature	362	Intestine	pdgfd1_1	pdgfd1		pdgfd
17186	BLO_PDGFD.1.1	B_Lo_6	0.44	1	mature	30	Liver	pdgfd1_1	pdgfd1		pdgfd
2190	BLO_VEGFA.1.3	B_Lo_4	7.22	1	mature	156	Heart	vegfba1_1	vegfba1		vegfba1_tv1
2190	BLO_VEGFA.1.3	B_Lo_11	5.52	1	embryo	120	Embryo	vegfba1_1	vegfba1		vegfba1_tv1
2190	BLO_VEGFA.1.3	B_Lo_8	6.72	1	mature	144	Bones	vegfba1_1	vegfba1		vegfba1_tv1
2190	BLO_VEGFA.1.3	B_Lo_1	13.03	1	embryo	280	Ovary	vegfba1_1	vegfba1		vegfba1_tv1
2190	BLO_VEGFA.1.3	B_Lo_7	0.8	1	mature	18	Head kidney	vegfba1_1	vegfba1		vegfba1_tv1
2190	BLO_VEGFA.1.3	B_Lo_2	48.93	1	mature	1108	Brain	vegfba1_1	vegfba1		vegfba1_tv1
2190	BLO_VEGFA.1.3	B_Lo_10	247.72	1	mature	5382	Testis	vegfba1_1	vegfba1		vegfba1_tv1
2190	BLO_VEGFA.1.3	B_Lo_3	0.0001	1	mature	0	Gills	vegfba1_1	vegfba1		vegfba1_tv1
2190	BLO_VEGFA.1.3	B_Lo_5	0.28	1	mature	6	Muscle	vegfba1_1	vegfba1		vegfba1_tv1
2190	BLO_VEGFA.1.3	B_Lo_9	11.75	1	mature	248	Intestine	vegfba1_1	vegfba1		vegfba1_tv1
2190	BLO_VEGFA.1.3	B_Lo_6	4.85	1	mature	108	Liver	vegfba1_1	vegfba1		vegfba1_tv1
8359	BLO_VEGFA.2.3	B_Lo_4	46.74	1	mature	3600	Heart	vegfaa1_1	vegfaa1		vegfaa
8359	BLO_VEGFA.2.3	B_Lo_11	12.07	1	embryo	932	Embryo	vegfaa1_1	vegfaa1		vegfaa
8359	BLO_VEGFA.2.3	B_Lo_8	14.16	1	mature	1084	Bones	vegfaa1_1	vegfaa1		vegfaa
8359	BLO_VEGFA.2.3	B_Lo_1	2.26	1	embryo	176	Ovary	vegfaa1_1	vegfaa1		vegfaa
8359	BLO_VEGFA.2.3	B_Lo_7	6.26	1	mature	486	Head kidney	vegfaa1_1	vegfaa1		vegfaa
8359	BLO_VEGFA.2.3	B_Lo_2	57.45	1	mature	4484	Brain	vegfaa1_1	vegfaa1		vegfaa
8359	BLO_VEGFA.2.3	B_Lo_10	2.28	1	mature	178	Testis	vegfaa1_1	vegfaa1		vegfaa
8359	BLO_VEGFA.2.3	B_Lo_3	6.66	1	mature	516	Gills	vegfaa1_1	vegfaa1		vegfaa
8359	BLO_VEGFA.2.3	B_Lo_5	4.08	1	mature	318	Muscle	vegfaa1_1	vegfaa1		vegfaa
8359	BLO_VEGFA.2.3	B_Lo_9	7.83	1	mature	602	Intestine	vegfaa1_1	vegfaa1		vegfaa
8359	BLO_VEGFA.2.3	B_Lo_6	12.58	1	mature	976	Liver	vegfaa1_1	vegfaa1		vegfaa
21889	BLO_VEGFA.3.3	B_Lo_4	8.42	1	mature	178	Heart	vegfba1_2	vegfba1		vegfba1_tv2
21889	BLO_VEGFA.3.3	B_Lo_11	2.41	1	embryo	52	Embryo	vegfba1_2	vegfba1		vegfba1_tv2
21889	BLO_VEGFA.3.3	B_Lo_8	8.74	1	mature	190	Bones	vegfba1_2	vegfba1		vegfba1_tv2
21889	BLO_VEGFA.3.3	B_Lo_1	1.72	1	embryo	36	Ovary	vegfba1_2	vegfba1		vegfba1_tv2
21889	BLO_VEGFA.3.3	B_Lo_7	1.9	1	mature	42	Head kidney	vegfba1_2	vegfba1		vegfba1_tv2
21889	BLO_VEGFA.3.3	B_Lo_2	61.2	1	mature	1360	Brain	vegfba1_2	vegfba1		vegfba1_tv2
21889	BLO_VEGFA.3.3	B_Lo_10	188.29	1	mature	4076	Testis	vegfba1_2	vegfba1		vegfba1_tv2
21889	BLO_VEGFA.3.3	B_Lo_3	0.0001	1	mature	0	Gills	vegfba1_2	vegfba1		vegfba1_tv2
21889	BLO_VEGFA.3.3	B_Lo_5	0.87	1	mature	18	Muscle	vegfba1_2	vegfba1		vegfba1_tv2
21889	BLO_VEGFA.3.3	B_Lo_9	16.99	1	mature	364	Intestine	vegfba1_2	vegfba1		vegfba1_tv2
21889	BLO_VEGFA.3.3	B_Lo_6	8.58	1	mature	186	Liver	vegfba1_2	vegfba1		vegfba1_tv2
38850	BLO_VEGFC.1.1	B_Lo_4	19.29	1	mature	392	Heart	vegfc2_1	vegfc2		vegfc2
38850	BLO_VEGFC.1.1	B_Lo_11	19.16	1	embryo	394	Embryo	vegfc2_1	vegfc2		vegfc2
38850	BLO_VEGFC.1.1	B_Lo_8	10.54	1	mature	218	Bones	vegfc2_1	vegfc2		vegfc2
38850	BLO_VEGFC.1.1	B_Lo_1	5.28	1	embryo	108	Ovary	vegfc2_1	vegfc2		vegfc2
38850	BLO_VEGFC.1.1	B_Lo_7	7.24	1	mature	150	Head kidney	vegfc2_1	vegfc2		vegfc2
38850	BLO_VEGFC.1.1	B_Lo_2	42.52	1	mature	894	Brain	vegfc2_1	vegfc2		vegfc2
38850	BLO_VEGFC.1.1	B_Lo_10	1.56	1	mature	34	Testis	vegfc2_1	vegfc2		vegfc2
38850	BLO_VEGFC.1.1	B_Lo_3	27.46	1	mature	568	Gills	vegfc2_1	vegfc2		vegfc2
38850	BLO_VEGFC.1.1	B_Lo_5	0.99	1	mature	22	Muscle	vegfc2_1	vegfc2		vegfc2
38850	BLO_VEGFC.1.1	B_Lo_9	5.54	1	mature	114	Intestine	vegfc2_1	vegfc2		vegfc2
38850	BLO_VEGFC.1.1	B_Lo_6	18.32	1	mature	380	Liver	vegfc2_1	vegfc2		vegfc2

## Sheet: C2PB
Contig id key	Name	Sample name	Mean depth	Replicat	Dev stage	Nb read	Tissue	mRNA isoforms	Genes		Renamed mRNA transcript variants (tv)
36887	C2PB_LOC101077475.1.2	C2_Pb_3	3.91	1	unknown	112	Gills	pdgfab1_1	pdgfab1		pdgfab1_tv1
36887	C2PB_LOC101077475.1.2	C2_Pb_4	5.51	1	unknown	160	Heart	pdgfab1_1	pdgfab1		pdgfab1_tv1
36887	C2PB_LOC101077475.1.2	C2_Pb_2	1.94	1	unknown	56	Brain	pdgfab1_1	pdgfab1		pdgfab1_tv1
36887	C2PB_LOC101077475.1.2	C2_Pb_7	13.98	1	unknown	408	Head kidney	pdgfab1_1	pdgfab1		pdgfab1_tv1
36887	C2PB_LOC101077475.1.2	C2_Pb_1	0.42	1	unknown	12	Ovary	pdgfab1_1	pdgfab1		pdgfab1_tv1
36887	C2PB_LOC101077475.1.2	C2_Pb_8	2.87	1	unknown	82	Bones	pdgfab1_1	pdgfab1		pdgfab1_tv1
36887	C2PB_LOC101077475.1.2	C2_Pb_9	47.5	1	unknown	1380	Intestine	pdgfab1_1	pdgfab1		pdgfab1_tv1
36887	C2PB_LOC101077475.1.2	C2_Pb_10	11.86	1	unknown	340	Testis	pdgfab1_1	pdgfab1		pdgfab1_tv1
36887	C2PB_LOC101077475.1.2	C2_Pb_5	2.85	1	unknown	82	Muscle	pdgfab1_1	pdgfab1		pdgfab1_tv1
36887	C2PB_LOC101077475.1.2	C2_Pb_6	4.13	1	unknown	120	Liver	pdgfab1_1	pdgfab1		pdgfab1_tv1
41334	C2PB_LOC101077475.2.2	C2_Pb_3	6.39	1	unknown	128	Gills	pdgfab1_2	pdgfab1		pdgfab1_tv2
41334	C2PB_LOC101077475.2.2	C2_Pb_4	9.44	1	unknown	192	Heart	pdgfab1_2	pdgfab1		pdgfab1_tv2
41334	C2PB_LOC101077475.2.2	C2_Pb_2	3.9	1	unknown	80	Brain	pdgfab1_2	pdgfab1		pdgfab1_tv2
41334	C2PB_LOC101077475.2.2	C2_Pb_7	22.92	1	unknown	468	Head kidney	pdgfab1_2	pdgfab1		pdgfab1_tv2
41334	C2PB_LOC101077475.2.2	C2_Pb_1	0.45	1	unknown	10	Ovary	pdgfab1_2	pdgfab1		pdgfab1_tv2
41334	C2PB_LOC101077475.2.2	C2_Pb_8	4.89	1	unknown	98	Bones	pdgfab1_2	pdgfab1		pdgfab1_tv2
41334	C2PB_LOC101077475.2.2	C2_Pb_9	74.08	1	unknown	1492	Intestine	pdgfab1_2	pdgfab1		pdgfab1_tv2
41334	C2PB_LOC101077475.2.2	C2_Pb_10	18.55	1	unknown	378	Testis	pdgfab1_2	pdgfab1		pdgfab1_tv2
41334	C2PB_LOC101077475.2.2	C2_Pb_5	3.93	1	unknown	78	Muscle	pdgfab1_2	pdgfab1		pdgfab1_tv2
41334	C2PB_LOC101077475.2.2	C2_Pb_6	6.05	1	unknown	122	Liver	pdgfab1_2	pdgfab1		pdgfab1_tv2
25507	C2PB_LOC101077724.1.1	C2_Pb_3	5.35	1	unknown	270	Gills	vegfba1_1	vegfba1		vegfba1_tv1
25507	C2PB_LOC101077724.1.1	C2_Pb_4	1.32	1	unknown	66	Heart	vegfba1_1	vegfba1		vegfba1_tv1
25507	C2PB_LOC101077724.1.1	C2_Pb_2	3.96	1	unknown	198	Brain	vegfba1_1	vegfba1		vegfba1_tv1
25507	C2PB_LOC101077724.1.1	C2_Pb_7	14.01	1	unknown	714	Head kidney	vegfba1_1	vegfba1		vegfba1_tv1
25507	C2PB_LOC101077724.1.1	C2_Pb_1	0.47	1	unknown	24	Ovary	vegfba1_1	vegfba1		vegfba1_tv1
25507	C2PB_LOC101077724.1.1	C2_Pb_8	7.67	1	unknown	388	Bones	vegfba1_1	vegfba1		vegfba1_tv1
25507	C2PB_LOC101077724.1.1	C2_Pb_9	13.08	1	unknown	658	Intestine	vegfba1_1	vegfba1		vegfba1_tv1
25507	C2PB_LOC101077724.1.1	C2_Pb_10	2.83	1	unknown	142	Testis	vegfba1_1	vegfba1		vegfba1_tv1
25507	C2PB_LOC101077724.1.1	C2_Pb_5	7.49	1	unknown	378	Muscle	vegfba1_1	vegfba1		vegfba1_tv1
25507	C2PB_LOC101077724.1.1	C2_Pb_6	22.26	1	unknown	1132	Liver	vegfba1_1	vegfba1		vegfba1_tv1
29574	C2PB_LOC101165149.1.1	C2_Pb_3	4.61	1	unknown	116	Gills	pdgfbb1_1	pdgfbb1		pdgfbb
29574	C2PB_LOC101165149.1.1	C2_Pb_4	1.12	1	unknown	34	Heart	pdgfbb1_1	pdgfbb1		pdgfbb
29574	C2PB_LOC101165149.1.1	C2_Pb_2	6.55	1	unknown	166	Brain	pdgfbb1_1	pdgfbb1		pdgfbb
29574	C2PB_LOC101165149.1.1	C2_Pb_7	6.85	1	unknown	182	Head kidney	pdgfbb1_1	pdgfbb1		pdgfbb
29574	C2PB_LOC101165149.1.1	C2_Pb_1	0.86	1	unknown	22	Ovary	pdgfbb1_1	pdgfbb1		pdgfbb
29574	C2PB_LOC101165149.1.1	C2_Pb_8	21.03	1	unknown	530	Bones	pdgfbb1_1	pdgfbb1		pdgfbb
29574	C2PB_LOC101165149.1.1	C2_Pb_9	3.16	1	unknown	78	Intestine	pdgfbb1_1	pdgfbb1		pdgfbb
29574	C2PB_LOC101165149.1.1	C2_Pb_10	12.51	1	unknown	314	Testis	pdgfbb1_1	pdgfbb1		pdgfbb
29574	C2PB_LOC101165149.1.1	C2_Pb_5	6.36	1	unknown	164	Muscle	pdgfbb1_1	pdgfbb1		pdgfbb
29574	C2PB_LOC101165149.1.1	C2_Pb_6	0.8	1	unknown	22	Liver	pdgfbb1_1	pdgfbb1		pdgfbb
29744	C2PB_LOC101168772.1.1	C2_Pb_3	19.56	1	unknown	848	Gills	vegfc1_1	vegfc1		vegfc1
29744	C2PB_LOC101168772.1.1	C2_Pb_4	3.91	1	unknown	170	Heart	vegfc1_1	vegfc1		vegfc1
29744	C2PB_LOC101168772.1.1	C2_Pb_2	4.45	1	unknown	194	Brain	vegfc1_1	vegfc1		vegfc1
29744	C2PB_LOC101168772.1.1	C2_Pb_7	9.21	1	unknown	398	Head kidney	vegfc1_1	vegfc1		vegfc1
29744	C2PB_LOC101168772.1.1	C2_Pb_1	12.38	1	unknown	536	Ovary	vegfc1_1	vegfc1		vegfc1
29744	C2PB_LOC101168772.1.1	C2_Pb_8	12.79	1	unknown	550	Bones	vegfc1_1	vegfc1		vegfc1
29744	C2PB_LOC101168772.1.1	C2_Pb_9	11.18	1	unknown	484	Intestine	vegfc1_1	vegfc1		vegfc1
29744	C2PB_LOC101168772.1.1	C2_Pb_10	14.38	1	unknown	624	Testis	vegfc1_1	vegfc1		vegfc1
29744	C2PB_LOC101168772.1.1	C2_Pb_5	3.04	1	unknown	132	Muscle	vegfc1_1	vegfc1		vegfc1
29744	C2PB_LOC101168772.1.1	C2_Pb_6	11.95	1	unknown	520	Liver	vegfc1_1	vegfc1		vegfc1
7712	C2PB_LOC101466155.1.1	C2_Pb_3	4.38	1	unknown	114	Gills	pdgfc1_1	pdgfc1		pdgfc1
7712	C2PB_LOC101466155.1.1	C2_Pb_4	6.95	1	unknown	182	Heart	pdgfc1_1	pdgfc1		pdgfc1
7712	C2PB_LOC101466155.1.1	C2_Pb_2	11.66	1	unknown	296	Brain	pdgfc1_1	pdgfc1		pdgfc1
7712	C2PB_LOC101466155.1.1	C2_Pb_7	0.24	1	unknown	6	Head kidney	pdgfc1_1	pdgfc1		pdgfc1
7712	C2PB_LOC101466155.1.1	C2_Pb_1	0.0001	1	unknown	0	Ovary	pdgfc1_1	pdgfc1		pdgfc1
7712	C2PB_LOC101466155.1.1	C2_Pb_8	2.34	1	unknown	60	Bones	pdgfc1_1	pdgfc1		pdgfc1
7712	C2PB_LOC101466155.1.1	C2_Pb_9	1.81	1	unknown	46	Intestine	pdgfc1_1	pdgfc1		pdgfc1
7712	C2PB_LOC101466155.1.1	C2_Pb_10	4.28	1	unknown	110	Testis	pdgfc1_1	pdgfc1		pdgfc1
7712	C2PB_LOC101466155.1.1	C2_Pb_5	0.32	1	unknown	8	Muscle	pdgfc1_1	pdgfc1		pdgfc1
7712	C2PB_LOC101466155.1.1	C2_Pb_6	0.08	1	unknown	2	Liver	pdgfc1_1	pdgfc1		pdgfc1
21561	C2PB_LOC101467969.1.1	C2_Pb_3	4.45	1	unknown	298	Gills	vegfba1_2	vegfba1		vegfba1_tv2
21561	C2PB_LOC101467969.1.1	C2_Pb_4	0.98	1	unknown	66	Heart	vegfba1_2	vegfba1		vegfba1_tv2
21561	C2PB_LOC101467969.1.1	C2_Pb_2	3.43	1	unknown	230	Brain	vegfba1_2	vegfba1		vegfba1_tv2
21561	C2PB_LOC101467969.1.1	C2_Pb_7	11.41	1	unknown	766	Head kidney	vegfba1_2	vegfba1		vegfba1_tv2
21561	C2PB_LOC101467969.1.1	C2_Pb_1	0.21	1	unknown	14	Ovary	vegfba1_2	vegfba1		vegfba1_tv2
21561	C2PB_LOC101467969.1.1	C2_Pb_8	6.55	1	unknown	442	Bones	vegfba1_2	vegfba1		vegfba1_tv2
21561	C2PB_LOC101467969.1.1	C2_Pb_9	12.68	1	unknown	848	Intestine	vegfba1_2	vegfba1		vegfba1_tv2
21561	C2PB_LOC101467969.1.1	C2_Pb_10	2.66	1	unknown	178	Testis	vegfba1_2	vegfba1		vegfba1_tv2
21561	C2PB_LOC101467969.1.1	C2_Pb_5	6.24	1	unknown	420	Muscle	vegfba1_2	vegfba1		vegfba1_tv2
21561	C2PB_LOC101467969.1.1	C2_Pb_6	20.9	1	unknown	1406	Liver	vegfba1_2	vegfba1		vegfba1_tv2
42679	C2PB_LOC101486579.1.1	C2_Pb_3	21.12	1	unknown	410	Gills	vegfc2_1	vegfc2		vegfc2
42679	C2PB_LOC101486579.1.1	C2_Pb_4	4.76	1	unknown	92	Heart	vegfc2_1	vegfc2		vegfc2
42679	C2PB_LOC101486579.1.1	C2_Pb_2	0.31	1	unknown	6	Brain	vegfc2_1	vegfc2		vegfc2
42679	C2PB_LOC101486579.1.1	C2_Pb_7	11.19	1	unknown	216	Head kidney	vegfc2_1	vegfc2		vegfc2
42679	C2PB_LOC101486579.1.1	C2_Pb_1	0.49	1	unknown	10	Ovary	vegfc2_1	vegfc2		vegfc2
42679	C2PB_LOC101486579.1.1	C2_Pb_8	1	1	unknown	20	Bones	vegfc2_1	vegfc2		vegfc2
42679	C2PB_LOC101486579.1.1	C2_Pb_9	2.72	1	unknown	52	Intestine	vegfc2_1	vegfc2		vegfc2
42679	C2PB_LOC101486579.1.1	C2_Pb_10	9.09	1	unknown	178	Testis	vegfc2_1	vegfc2		vegfc2
42679	C2PB_LOC101486579.1.1	C2_Pb_5	1.56	1	unknown	30	Muscle	vegfc2_1	vegfc2		vegfc2
42679	C2PB_LOC101486579.1.1	C2_Pb_6	0.1	1	unknown	2	Liver	vegfc2_1	vegfc2		vegfc2
39292	C2PB_LOC101486854.1.1	C2_Pb_3	23.51	1	unknown	360	Gills	pdgfaa1_1	pdgfaa1		pdgfaa
39292	C2PB_LOC101486854.1.1	C2_Pb_4	0.0001	1	unknown	0	Heart	pdgfaa1_1	pdgfaa1		pdgfaa
39292	C2PB_LOC101486854.1.1	C2_Pb_2	8.43	1	unknown	132	Brain	pdgfaa1_1	pdgfaa1		pdgfaa
39292	C2PB_LOC101486854.1.1	C2_Pb_7	2.43	1	unknown	38	Head kidney	pdgfaa1_1	pdgfaa1		pdgfaa
39292	C2PB_LOC101486854.1.1	C2_Pb_1	0.67	1	unknown	10	Ovary	pdgfaa1_1	pdgfaa1		pdgfaa
39292	C2PB_LOC101486854.1.1	C2_Pb_8	0.13	1	unknown	2	Bones	pdgfaa1_1	pdgfaa1		pdgfaa
39292	C2PB_LOC101486854.1.1	C2_Pb_9	2.81	1	unknown	42	Intestine	pdgfaa1_1	pdgfaa1		pdgfaa
39292	C2PB_LOC101486854.1.1	C2_Pb_10	8.34	1	unknown	128	Testis	pdgfaa1_1	pdgfaa1		pdgfaa
39292	C2PB_LOC101486854.1.1	C2_Pb_5	0.0001	1	unknown	0	Muscle	pdgfaa1_1	pdgfaa1		pdgfaa
39292	C2PB_LOC101486854.1.1	C2_Pb_6	0.13	1	unknown	2	Liver	pdgfaa1_1	pdgfaa1		pdgfaa
8342	C2PB_LOC101487929.1.1	C2_Pb_3	7.12	1	unknown	254	Gills	pdgfba1_1	pdgfba1		pdgfba
8342	C2PB_LOC101487929.1.1	C2_Pb_4	6.25	1	unknown	222	Heart	pdgfba1_1	pdgfba1		pdgfba
8342	C2PB_LOC101487929.1.1	C2_Pb_2	15.87	1	unknown	560	Brain	pdgfba1_1	pdgfba1		pdgfba
8342	C2PB_LOC101487929.1.1	C2_Pb_7	14.81	1	unknown	528	Head kidney	pdgfba1_1	pdgfba1		pdgfba
8342	C2PB_LOC101487929.1.1	C2_Pb_1	15.06	1	unknown	540	Ovary	pdgfba1_1	pdgfba1		pdgfba
8342	C2PB_LOC101487929.1.1	C2_Pb_8	23.95	1	unknown	858	Bones	pdgfba1_1	pdgfba1		pdgfba
8342	C2PB_LOC101487929.1.1	C2_Pb_9	9.6	1	unknown	342	Intestine	pdgfba1_1	pdgfba1		pdgfba
8342	C2PB_LOC101487929.1.1	C2_Pb_10	13.55	1	unknown	486	Testis	pdgfba1_1	pdgfba1		pdgfba
8342	C2PB_LOC101487929.1.1	C2_Pb_5	6.21	1	unknown	224	Muscle	pdgfba1_1	pdgfba1		pdgfba
8342	C2PB_LOC101487929.1.1	C2_Pb_6	2.46	1	unknown	88	Liver	pdgfba1_1	pdgfba1		pdgfba
41930	C2PB_LOC557468.1.1	C2_Pb_3	12.31	1	unknown	236	Gills	pgfb1_1	pgfb1		pgfb
41930	C2PB_LOC557468.1.1	C2_Pb_4	24.57	1	unknown	480	Heart	pgfb1_1	pgfb1		pgfb
41930	C2PB_LOC557468.1.1	C2_Pb_2	4.58	1	unknown	88	Brain	pgfb1_1	pgfb1		pgfb
41930	C2PB_LOC557468.1.1	C2_Pb_7	10.34	1	unknown	200	Head kidney	pgfb1_1	pgfb1		pgfb
41930	C2PB_LOC557468.1.1	C2_Pb_1	0.11	1	unknown	2	Ovary	pgfb1_1	pgfb1		pgfb
41930	C2PB_LOC557468.1.1	C2_Pb_8	1.8	1	unknown	34	Bones	pgfb1_1	pgfb1		pgfb
41930	C2PB_LOC557468.1.1	C2_Pb_9	1.45	1	unknown	28	Intestine	pgfb1_1	pgfb1		pgfb
41930	C2PB_LOC557468.1.1	C2_Pb_10	14.43	1	unknown	280	Testis	pgfb1_1	pgfb1		pgfb
41930	C2PB_LOC557468.1.1	C2_Pb_5	3.27	1	unknown	64	Muscle	pgfb1_1	pgfb1		pgfb
41930	C2PB_LOC557468.1.1	C2_Pb_6	1.2	1	unknown	24	Liver	pgfb1_1	pgfb1		pgfb
40313	C2PB_PDGFC.2.2	C2_Pb_3	0.28	1	unknown	6	Gills	pdgfc2_1	pdgfc2		pdgfc2
40313	C2PB_PDGFC.2.2	C2_Pb_4	0.09	1	unknown	2	Heart	pdgfc2_1	pdgfc2		pdgfc2
40313	C2PB_PDGFC.2.2	C2_Pb_2	7.07	1	unknown	148	Brain	pdgfc2_1	pdgfc2		pdgfc2
40313	C2PB_PDGFC.2.2	C2_Pb_7	12.1	1	unknown	264	Head kidney	pdgfc2_1	pdgfc2		pdgfc2
40313	C2PB_PDGFC.2.2	C2_Pb_1	7.76	1	unknown	172	Ovary	pdgfc2_1	pdgfc2		pdgfc2
40313	C2PB_PDGFC.2.2	C2_Pb_8	0.63	1	unknown	14	Bones	pdgfc2_1	pdgfc2		pdgfc2
40313	C2PB_PDGFC.2.2	C2_Pb_9	9.59	1	unknown	202	Intestine	pdgfc2_1	pdgfc2		pdgfc2
40313	C2PB_PDGFC.2.2	C2_Pb_10	9.63	1	unknown	208	Testis	pdgfc2_1	pdgfc2		pdgfc2
40313	C2PB_PDGFC.2.2	C2_Pb_5	0.64	1	unknown	14	Muscle	pdgfc2_1	pdgfc2		pdgfc2
40313	C2PB_PDGFC.2.2	C2_Pb_6	7.62	1	unknown	162	Liver	pdgfc2_1	pdgfc2		pdgfc2
31315	C2PB_PDGFD.1.1	C2_Pb_3	9.15	1	unknown	424	Gills	pdgfd1_1	pdgfd1		pdgfd
31315	C2PB_PDGFD.1.1	C2_Pb_4	8.55	1	unknown	392	Heart	pdgfd1_1	pdgfd1		pdgfd
31315	C2PB_PDGFD.1.1	C2_Pb_2	12.01	1	unknown	554	Brain	pdgfd1_1	pdgfd1		pdgfd
31315	C2PB_PDGFD.1.1	C2_Pb_7	17.24	1	unknown	798	Head kidney	pdgfd1_1	pdgfd1		pdgfd
31315	C2PB_PDGFD.1.1	C2_Pb_1	0.92	1	unknown	42	Ovary	pdgfd1_1	pdgfd1		pdgfd
31315	C2PB_PDGFD.1.1	C2_Pb_8	27.81	1	unknown	1284	Bones	pdgfd1_1	pdgfd1		pdgfd
31315	C2PB_PDGFD.1.1	C2_Pb_9	11.06	1	unknown	510	Intestine	pdgfd1_1	pdgfd1		pdgfd
31315	C2PB_PDGFD.1.1	C2_Pb_10	47.92	1	unknown	2238	Testis	pdgfd1_1	pdgfd1		pdgfd
31315	C2PB_PDGFD.1.1	C2_Pb_5	5.52	1	unknown	256	Muscle	pdgfd1_1	pdgfd1		pdgfd
31315	C2PB_PDGFD.1.1	C2_Pb_6	1.13	1	unknown	52	Liver	pdgfd1_1	pdgfd1		pdgfd
16306	C2PB_VEGF.1.2	C2_Pb_3	7.1	1	unknown	148	Gills	vegfaa1_1	vegfaa1		vegfaa1_tv1
16306	C2PB_VEGF.1.2	C2_Pb_4	11.54	1	unknown	240	Heart	vegfaa1_1	vegfaa1		vegfaa1_tv1
16306	C2PB_VEGF.1.2	C2_Pb_2	4.47	1	unknown	90	Brain	vegfaa1_1	vegfaa1		vegfaa1_tv1
16306	C2PB_VEGF.1.2	C2_Pb_7	20.21	1	unknown	424	Head kidney	vegfaa1_1	vegfaa1		vegfaa1_tv1
16306	C2PB_VEGF.1.2	C2_Pb_1	30.83	1	unknown	628	Ovary	vegfaa1_1	vegfaa1		vegfaa1_tv1
16306	C2PB_VEGF.1.2	C2_Pb_8	9.9	1	unknown	202	Bones	vegfaa1_1	vegfaa1		vegfaa1_tv1
16306	C2PB_VEGF.1.2	C2_Pb_9	10.26	1	unknown	208	Intestine	vegfaa1_1	vegfaa1		vegfaa1_tv1
16306	C2PB_VEGF.1.2	C2_Pb_10	6.61	1	unknown	134	Testis	vegfaa1_1	vegfaa1		vegfaa1_tv1
16306	C2PB_VEGF.1.2	C2_Pb_5	11.53	1	unknown	240	Muscle	vegfaa1_1	vegfaa1		vegfaa1_tv1
16306	C2PB_VEGF.1.2	C2_Pb_6	3.21	1	unknown	68	Liver	vegfaa1_1	vegfaa1		vegfaa1_tv1
36792	C2PB_VEGF.2.2	C2_Pb_3	5.62	1	unknown	96	Gills	vegfaa1_2	vegfaa1		vegfaa1_tv2
36792	C2PB_VEGF.2.2	C2_Pb_4	7.46	1	unknown	124	Heart	vegfaa1_2	vegfaa1		vegfaa1_tv2
36792	C2PB_VEGF.2.2	C2_Pb_2	3.46	1	unknown	58	Brain	vegfaa1_2	vegfaa1		vegfaa1_tv2
36792	C2PB_VEGF.2.2	C2_Pb_7	12.96	1	unknown	216	Head kidney	vegfaa1_2	vegfaa1		vegfaa1_tv2
36792	C2PB_VEGF.2.2	C2_Pb_1	18.15	1	unknown	302	Ovary	vegfaa1_2	vegfaa1		vegfaa1_tv2
36792	C2PB_VEGF.2.2	C2_Pb_8	5.45	1	unknown	92	Bones	vegfaa1_2	vegfaa1		vegfaa1_tv2
36792	C2PB_VEGF.2.2	C2_Pb_9	7.68	1	unknown	130	Intestine	vegfaa1_2	vegfaa1		vegfaa1_tv2
36792	C2PB_VEGF.2.2	C2_Pb_10	6.24	1	unknown	106	Testis	vegfaa1_2	vegfaa1		vegfaa1_tv2
36792	C2PB_VEGF.2.2	C2_Pb_5	7.48	1	unknown	124	Muscle	vegfaa1_2	vegfaa1		vegfaa1_tv2
36792	C2PB_VEGF.2.2	C2_Pb_6	2.54	1	unknown	42	Liver	vegfaa1_2	vegfaa1		vegfaa1_tv2
36696	C2PB_VEGFA.1.1	C2_Pb_3	4.5	1	unknown	176	Gills	vegfba1_3	vegfba1		vegfba1_tv3
36696	C2PB_VEGFA.1.1	C2_Pb_4	0.79	1	unknown	30	Heart	vegfba1_3	vegfba1		vegfba1_tv3
36696	C2PB_VEGFA.1.1	C2_Pb_2	2.39	1	unknown	92	Brain	vegfba1_3	vegfba1		vegfba1_tv3
36696	C2PB_VEGFA.1.1	C2_Pb_7	13.65	1	unknown	530	Head kidney	vegfba1_3	vegfba1		vegfba1_tv3
36696	C2PB_VEGFA.1.1	C2_Pb_1	0.26	1	unknown	10	Ovary	vegfba1_3	vegfba1		vegfba1_tv3
36696	C2PB_VEGFA.1.1	C2_Pb_8	4.98	1	unknown	194	Bones	vegfba1_3	vegfba1		vegfba1_tv3
36696	C2PB_VEGFA.1.1	C2_Pb_9	18.51	1	unknown	720	Intestine	vegfba1_3	vegfba1		vegfba1_tv3
36696	C2PB_VEGFA.1.1	C2_Pb_10	3.44	1	unknown	134	Testis	vegfba1_3	vegfba1		vegfba1_tv3
36696	C2PB_VEGFA.1.1	C2_Pb_5	4.71	1	unknown	182	Muscle	vegfba1_3	vegfba1		vegfba1_tv3
36696	C2PB_VEGFA.1.1	C2_Pb_6	21.93	1	unknown	850	Liver	vegfba1_3	vegfba1		vegfba1_tv3
3793	C2PB_VEGFAA.1.1	C2_Pb_3	7.14	1	unknown	134	Gills	vegfaa1_3	vegfaa1		vegfaa1_tv3
3793	C2PB_VEGFAA.1.1	C2_Pb_4	10.5	1	unknown	200	Heart	vegfaa1_3	vegfaa1		vegfaa1_tv3
3793	C2PB_VEGFAA.1.1	C2_Pb_2	3.5	1	unknown	68	Brain	vegfaa1_3	vegfaa1		vegfaa1_tv3
3793	C2PB_VEGFAA.1.1	C2_Pb_7	14.63	1	unknown	282	Head kidney	vegfaa1_3	vegfaa1		vegfaa1_tv3
3793	C2PB_VEGFAA.1.1	C2_Pb_1	42.35	1	unknown	802	Ovary	vegfaa1_3	vegfaa1		vegfaa1_tv3
3793	C2PB_VEGFAA.1.1	C2_Pb_8	6.95	1	unknown	136	Bones	vegfaa1_3	vegfaa1		vegfaa1_tv3
3793	C2PB_VEGFAA.1.1	C2_Pb_9	6.76	1	unknown	126	Intestine	vegfaa1_3	vegfaa1		vegfaa1_tv3
3793	C2PB_VEGFAA.1.1	C2_Pb_10	5.29	1	unknown	98	Testis	vegfaa1_3	vegfaa1		vegfaa1_tv3
3793	C2PB_VEGFAA.1.1	C2_Pb_5	8.86	1	unknown	168	Muscle	vegfaa1_3	vegfaa1		vegfaa1_tv3
3793	C2PB_VEGFAA.1.1	C2_Pb_6	4.35	1	unknown	82	Liver	vegfaa1_3	vegfaa1		vegfaa1_tv3
29456	C2PB_VEGFC.1.1	C2_Pb_3	16.56	1	unknown	478	Gills	vegfc3_1	vegfc3		vegfc3
29456	C2PB_VEGFC.1.1	C2_Pb_4	77.22	1	unknown	2234	Heart	vegfc3_1	vegfc3		vegfc3
29456	C2PB_VEGFC.1.1	C2_Pb_2	5.82	1	unknown	170	Brain	vegfc3_1	vegfc3		vegfc3
29456	C2PB_VEGFC.1.1	C2_Pb_7	48.98	1	unknown	1426	Head kidney	vegfc3_1	vegfc3		vegfc3
29456	C2PB_VEGFC.1.1	C2_Pb_1	0.93	1	unknown	28	Ovary	vegfc3_1	vegfc3		vegfc3
29456	C2PB_VEGFC.1.1	C2_Pb_8	115	1	unknown	3338	Bones	vegfc3_1	vegfc3		vegfc3
29456	C2PB_VEGFC.1.1	C2_Pb_9	2.22	1	unknown	64	Intestine	vegfc3_1	vegfc3		vegfc3
29456	C2PB_VEGFC.1.1	C2_Pb_10	19.13	1	unknown	554	Testis	vegfc3_1	vegfc3		vegfc3
29456	C2PB_VEGFC.1.1	C2_Pb_5	6.28	1	unknown	182	Muscle	vegfc3_1	vegfc3		vegfc3
29456	C2PB_VEGFC.1.1	C2_Pb_6	11.07	1	unknown	326	Liver	vegfc3_1	vegfc3		vegfc3
29772	C2PB_VEGFD.1.1	C2_Pb_3	5.51	1	unknown	110	Gills	vegfd1_1	vegfd1		vegfd
29772	C2PB_VEGFD.1.1	C2_Pb_4	5.73	1	unknown	110	Heart	vegfd1_1	vegfd1		vegfd
29772	C2PB_VEGFD.1.1	C2_Pb_2	7.51	1	unknown	144	Brain	vegfd1_1	vegfd1		vegfd
29772	C2PB_VEGFD.1.1	C2_Pb_7	6.84	1	unknown	134	Head kidney	vegfd1_1	vegfd1		vegfd
29772	C2PB_VEGFD.1.1	C2_Pb_1	0.0001	1	unknown	0	Ovary	vegfd1_1	vegfd1		vegfd
29772	C2PB_VEGFD.1.1	C2_Pb_8	9.44	1	unknown	178	Bones	vegfd1_1	vegfd1		vegfd
29772	C2PB_VEGFD.1.1	C2_Pb_9	6.58	1	unknown	126	Intestine	vegfd1_1	vegfd1		vegfd
29772	C2PB_VEGFD.1.1	C2_Pb_10	2.21	1	unknown	42	Testis	vegfd1_1	vegfd1		vegfd
29772	C2PB_VEGFD.1.1	C2_Pb_5	3.19	1	unknown	60	Muscle	vegfd1_1	vegfd1		vegfd
29772	C2PB_VEGFD.1.1	C2_Pb_6	1.85	1	unknown	36	Liver	vegfd1_1	vegfd1		vegfd

## Sheet: COB
Contig id key	Name	Sample name	Mean depth	Replicat	Dev stage	Nb read	Tissue	mRNA isoforms	Genes
44507	COB_LOC100078558.1.1	C_Ob_6	0.32	1	mature	14	Liver	pdgfd1_1	pdgfd1
44507	COB_LOC100078558.1.1	C_Ob_2	1.47	1	mature	62	Brain	pdgfd1_1	pdgfd1
44507	COB_LOC100078558.1.1	C_Ob_9	0.62	1	mature	26	Intestine	pdgfd1_1	pdgfd1
44507	COB_LOC100078558.1.1	C_Ob_1	0.05	1	embryo	2	Ovary	pdgfd1_1	pdgfd1
44507	COB_LOC100078558.1.1	C_Ob_7	6.82	1	mature	296	Head kidney	pdgfd1_1	pdgfd1
44507	COB_LOC100078558.1.1	C_Ob_5	0.68	1	mature	30	Muscle	pdgfd1_1	pdgfd1
44507	COB_LOC100078558.1.1	C_Ob_8	2.21	1	mature	96	Bones	pdgfd1_1	pdgfd1
44507	COB_LOC100078558.1.1	C_Ob_4	8.9	1	mature	386	Heart	pdgfd1_1	pdgfd1
44507	COB_LOC100078558.1.1	C_Ob_10	31.56	1	mature	1394	Testis	pdgfd1_1	pdgfd1
44507	COB_LOC100078558.1.1	C_Ob_3	5.21	1	mature	226	Gills	pdgfd1_1	pdgfd1
44507	COB_LOC100078558.1.1	C_Ob_12	0.77	1	unknown	34	NI ovary	pdgfd1_1	pdgfd1
46207	COB_LOC100535172.1.1	C_Ob_6	2.61	1	mature	118	Liver	pdgfba	pdgfba
46207	COB_LOC100535172.1.1	C_Ob_2	16.91	1	mature	788	Brain	pdgfba	pdgfba
46207	COB_LOC100535172.1.1	C_Ob_9	1.88	1	mature	86	Intestine	pdgfba	pdgfba
46207	COB_LOC100535172.1.1	C_Ob_1	2.56	1	embryo	118	Ovary	pdgfba	pdgfba
46207	COB_LOC100535172.1.1	C_Ob_7	19.93	1	mature	914	Head kidney	pdgfba	pdgfba
46207	COB_LOC100535172.1.1	C_Ob_5	3.09	1	mature	140	Muscle	pdgfba	pdgfba
46207	COB_LOC100535172.1.1	C_Ob_8	11.27	1	mature	520	Bones	pdgfba	pdgfba
46207	COB_LOC100535172.1.1	C_Ob_4	13.16	1	mature	596	Heart	pdgfba	pdgfba
46207	COB_LOC100535172.1.1	C_Ob_10	16.4	1	mature	756	Testis	pdgfba	pdgfba
46207	COB_LOC100535172.1.1	C_Ob_3	4.79	1	mature	222	Gills	pdgfba	pdgfba
46207	COB_LOC100535172.1.1	C_Ob_12	1.32	1	unknown	60	NI ovary	pdgfba	pdgfba
36640	COB_LOC100535718.1.1	C_Ob_6	0.6	1	mature	14	Liver	pdgfd1_2	pdgfd1
36640	COB_LOC100535718.1.1	C_Ob_2	2.75	1	mature	68	Brain	pdgfd1_2	pdgfd1
36640	COB_LOC100535718.1.1	C_Ob_9	2.09	1	mature	50	Intestine	pdgfd1_2	pdgfd1
36640	COB_LOC100535718.1.1	C_Ob_1	0.49	1	embryo	12	Ovary	pdgfd1_2	pdgfd1
36640	COB_LOC100535718.1.1	C_Ob_7	17.19	1	mature	394	Head kidney	pdgfd1_2	pdgfd1
36640	COB_LOC100535718.1.1	C_Ob_5	0.18	1	mature	4	Muscle	pdgfd1_2	pdgfd1
36640	COB_LOC100535718.1.1	C_Ob_8	7.79	1	mature	182	Bones	pdgfd1_2	pdgfd1
36640	COB_LOC100535718.1.1	C_Ob_4	14.22	1	mature	334	Heart	pdgfd1_2	pdgfd1
36640	COB_LOC100535718.1.1	C_Ob_10	42.95	1	mature	1034	Testis	pdgfd1_2	pdgfd1
36640	COB_LOC100535718.1.1	C_Ob_3	13.35	1	mature	312	Gills	pdgfd1_2	pdgfd1
36640	COB_LOC100535718.1.1	C_Ob_12	1.58	1	unknown	36	NI ovary	pdgfd1_2	pdgfd1
40169	COB_LOC100702821.1.2	C_Ob_6	0.36	1	mature	12	Liver	pdgfab_1	pdgfab
40169	COB_LOC100702821.1.2	C_Ob_2	3.15	1	mature	108	Brain	pdgfab_1	pdgfab
40169	COB_LOC100702821.1.2	C_Ob_9	39.25	1	mature	1390	Intestine	pdgfab_1	pdgfab
40169	COB_LOC100702821.1.2	C_Ob_1	13.39	1	embryo	456	Ovary	pdgfab_1	pdgfab
40169	COB_LOC100702821.1.2	C_Ob_7	0.58	1	mature	20	Head kidney	pdgfab_1	pdgfab
40169	COB_LOC100702821.1.2	C_Ob_5	9.43	1	mature	328	Muscle	pdgfab_1	pdgfab
40169	COB_LOC100702821.1.2	C_Ob_8	9	1	mature	316	Bones	pdgfab_1	pdgfab
40169	COB_LOC100702821.1.2	C_Ob_4	5.14	1	mature	178	Heart	pdgfab_1	pdgfab
40169	COB_LOC100702821.1.2	C_Ob_10	6.19	1	mature	218	Testis	pdgfab_1	pdgfab
40169	COB_LOC100702821.1.2	C_Ob_3	40.63	1	mature	1410	Gills	pdgfab_1	pdgfab
40169	COB_LOC100702821.1.2	C_Ob_12	15.92	1	unknown	554	NI ovary	pdgfab_1	pdgfab
42310	COB_LOC100702821.2.2	C_Ob_6	0.29	1	mature	6	Liver	pdgfab_2	pdgfab
42310	COB_LOC100702821.2.2	C_Ob_2	4.24	1	mature	92	Brain	pdgfab_2	pdgfab
42310	COB_LOC100702821.2.2	C_Ob_9	54.91	1	mature	1182	Intestine	pdgfab_2	pdgfab
42310	COB_LOC100702821.2.2	C_Ob_1	26.39	1	embryo	560	Ovary	pdgfab_2	pdgfab
42310	COB_LOC100702821.2.2	C_Ob_7	0.43	1	mature	10	Head kidney	pdgfab_2	pdgfab
42310	COB_LOC100702821.2.2	C_Ob_5	15.84	1	mature	338	Muscle	pdgfab_2	pdgfab
42310	COB_LOC100702821.2.2	C_Ob_8	14.7	1	mature	314	Bones	pdgfab_2	pdgfab
42310	COB_LOC100702821.2.2	C_Ob_4	7.28	1	mature	154	Heart	pdgfab_2	pdgfab
42310	COB_LOC100702821.2.2	C_Ob_10	11.65	1	mature	252	Testis	pdgfab_2	pdgfab
42310	COB_LOC100702821.2.2	C_Ob_3	61.02	1	mature	1306	Gills	pdgfab_2	pdgfab
42310	COB_LOC100702821.2.2	C_Ob_12	27.56	1	unknown	592	NI ovary	pdgfab_2	pdgfab
4727	COB_LOC101077475.1.1	C_Ob_6	6.2	1	mature	134	Liver	pdgfaa	pdgfaa
4727	COB_LOC101077475.1.1	C_Ob_2	9.64	1	mature	206	Brain	pdgfaa	pdgfaa
4727	COB_LOC101077475.1.1	C_Ob_9	11.26	1	mature	242	Intestine	pdgfaa	pdgfaa
4727	COB_LOC101077475.1.1	C_Ob_1	4.04	1	embryo	84	Ovary	pdgfaa	pdgfaa
4727	COB_LOC101077475.1.1	C_Ob_7	0.78	1	mature	16	Head kidney	pdgfaa	pdgfaa
4727	COB_LOC101077475.1.1	C_Ob_5	0.0001	1	mature	0	Muscle	pdgfaa	pdgfaa
4727	COB_LOC101077475.1.1	C_Ob_8	0.75	1	mature	16	Bones	pdgfaa	pdgfaa
4727	COB_LOC101077475.1.1	C_Ob_4	68.29	1	mature	1462	Heart	pdgfaa	pdgfaa
4727	COB_LOC101077475.1.1	C_Ob_10	26.26	1	mature	564	Testis	pdgfaa	pdgfaa
4727	COB_LOC101077475.1.1	C_Ob_3	1.16	1	mature	28	Gills	pdgfaa	pdgfaa
4727	COB_LOC101077475.1.1	C_Ob_12	6.6	1	unknown	140	NI ovary	pdgfaa	pdgfaa
7006	COB_LOC101077724.1.2	C_Ob_6	27.94	1	mature	1888	Liver	vegfba	vegfba
7006	COB_LOC101077724.1.2	C_Ob_2	20.75	1	mature	1418	Brain	vegfba	vegfba
7006	COB_LOC101077724.1.2	C_Ob_9	21.37	1	mature	1454	Intestine	vegfba	vegfba
7006	COB_LOC101077724.1.2	C_Ob_1	0.05	1	embryo	4	Ovary	vegfba	vegfba
7006	COB_LOC101077724.1.2	C_Ob_7	27.11	1	mature	1816	Head kidney	vegfba	vegfba
7006	COB_LOC101077724.1.2	C_Ob_5	0.09	1	mature	6	Muscle	vegfba	vegfba
7006	COB_LOC101077724.1.2	C_Ob_8	7.38	1	mature	500	Bones	vegfba	vegfba
7006	COB_LOC101077724.1.2	C_Ob_4	6.12	1	mature	412	Heart	vegfba	vegfba
7006	COB_LOC101077724.1.2	C_Ob_10	4.33	1	mature	294	Testis	vegfba	vegfba
7006	COB_LOC101077724.1.2	C_Ob_3	13.58	1	mature	912	Gills	vegfba	vegfba
7006	COB_LOC101077724.1.2	C_Ob_12	0.03	1	unknown	2	NI ovary	vegfba	vegfba
43800	COB_LOC101165149.1.1	C_Ob_6	0.25	1	mature	10	Liver	pdgfbb	pdgfbb
43800	COB_LOC101165149.1.1	C_Ob_2	6.38	1	mature	246	Brain	pdgfbb	pdgfbb
43800	COB_LOC101165149.1.1	C_Ob_9	0.43	1	mature	16	Intestine	pdgfbb	pdgfbb
43800	COB_LOC101165149.1.1	C_Ob_1	0.5	1	embryo	18	Ovary	pdgfbb	pdgfbb
43800	COB_LOC101165149.1.1	C_Ob_7	7.6	1	mature	286	Head kidney	pdgfbb	pdgfbb
43800	COB_LOC101165149.1.1	C_Ob_5	1.09	1	mature	40	Muscle	pdgfbb	pdgfbb
43800	COB_LOC101165149.1.1	C_Ob_8	8.24	1	mature	304	Bones	pdgfbb	pdgfbb
43800	COB_LOC101165149.1.1	C_Ob_4	7.5	1	mature	278	Heart	pdgfbb	pdgfbb
43800	COB_LOC101165149.1.1	C_Ob_10	12.24	1	mature	462	Testis	pdgfbb	pdgfbb
43800	COB_LOC101165149.1.1	C_Ob_3	4.97	1	mature	188	Gills	pdgfbb	pdgfbb
43800	COB_LOC101165149.1.1	C_Ob_12	0.28	1	unknown	10	NI ovary	pdgfbb	pdgfbb
17684	COB_LOC101168772.1.2	C_Ob_6	0.0001	1	mature	0	Liver	vegfc1	vegfc1
17684	COB_LOC101168772.1.2	C_Ob_2	13.59	1	mature	346	Brain	vegfc1	vegfc1
17684	COB_LOC101168772.1.2	C_Ob_9	0.25	1	mature	6	Intestine	vegfc1	vegfc1
17684	COB_LOC101168772.1.2	C_Ob_1	0.84	1	embryo	22	Ovary	vegfc1	vegfc1
17684	COB_LOC101168772.1.2	C_Ob_7	1.1	1	mature	28	Head kidney	vegfc1	vegfc1
17684	COB_LOC101168772.1.2	C_Ob_5	0.34	1	mature	8	Muscle	vegfc1	vegfc1
17684	COB_LOC101168772.1.2	C_Ob_8	3.49	1	mature	88	Bones	vegfc1	vegfc1
17684	COB_LOC101168772.1.2	C_Ob_4	1.5	1	mature	38	Heart	vegfc1	vegfc1
17684	COB_LOC101168772.1.2	C_Ob_10	27.7	1	mature	708	Testis	vegfc1	vegfc1
17684	COB_LOC101168772.1.2	C_Ob_3	21.14	1	mature	528	Gills	vegfc1	vegfc1
17684	COB_LOC101168772.1.2	C_Ob_12	1.36	1	unknown	34	NI ovary	vegfc1	vegfc1
51454	COB_LOC101168772.2.2	C_Ob_6	0.41	1	mature	10	Liver	vegfc2	vegfc2
51454	COB_LOC101168772.2.2	C_Ob_2	12.8	1	mature	324	Brain	vegfc2	vegfc2
51454	COB_LOC101168772.2.2	C_Ob_9	2.01	1	mature	50	Intestine	vegfc2	vegfc2
51454	COB_LOC101168772.2.2	C_Ob_1	1.22	1	embryo	30	Ovary	vegfc2	vegfc2
51454	COB_LOC101168772.2.2	C_Ob_7	33.85	1	mature	848	Head kidney	vegfc2	vegfc2
51454	COB_LOC101168772.2.2	C_Ob_5	1.58	1	mature	38	Muscle	vegfc2	vegfc2
51454	COB_LOC101168772.2.2	C_Ob_8	12.36	1	mature	308	Bones	vegfc2	vegfc2
51454	COB_LOC101168772.2.2	C_Ob_4	7.77	1	mature	192	Heart	vegfc2	vegfc2
51454	COB_LOC101168772.2.2	C_Ob_10	25.46	1	mature	650	Testis	vegfc2	vegfc2
51454	COB_LOC101168772.2.2	C_Ob_3	23.71	1	mature	594	Gills	vegfc2	vegfc2
51454	COB_LOC101168772.2.2	C_Ob_12	2.57	1	unknown	66	NI ovary	vegfc2	vegfc2
23908	COB_LOC557468.1.1	C_Ob_6	0.16	1	mature	10	Liver	pgfb	pgfb
23908	COB_LOC557468.1.1	C_Ob_2	1.32	1	mature	90	Brain	pgfb	pgfb
23908	COB_LOC557468.1.1	C_Ob_9	0.38	1	mature	26	Intestine	pgfb	pgfb
23908	COB_LOC557468.1.1	C_Ob_1	0.06	1	embryo	4	Ovary	pgfb	pgfb
23908	COB_LOC557468.1.1	C_Ob_7	0.12	1	mature	8	Head kidney	pgfb	pgfb
23908	COB_LOC557468.1.1	C_Ob_5	0.21	1	mature	16	Muscle	pgfb	pgfb
23908	COB_LOC557468.1.1	C_Ob_8	0.99	1	mature	66	Bones	pgfb	pgfb
23908	COB_LOC557468.1.1	C_Ob_4	87.3	1	mature	5810	Heart	pgfb	pgfb
23908	COB_LOC557468.1.1	C_Ob_10	2.2	1	mature	150	Testis	pgfb	pgfb
23908	COB_LOC557468.1.1	C_Ob_3	7.67	1	mature	512	Gills	pgfb	pgfb
23908	COB_LOC557468.1.1	C_Ob_12	0.06	1	unknown	4	NI ovary	pgfb	pgfb
15868	COB_PDGFC.1.2	C_Ob_6	2.46	1	mature	70	Liver	pdgfc1	pdgfc1
15868	COB_PDGFC.1.2	C_Ob_2	21.49	1	mature	618	Brain	pdgfc1	pdgfc1
15868	COB_PDGFC.1.2	C_Ob_9	4.25	1	mature	122	Intestine	pdgfc1	pdgfc1
15868	COB_PDGFC.1.2	C_Ob_1	0.0001	1	embryo	0	Ovary	pdgfc1	pdgfc1
15868	COB_PDGFC.1.2	C_Ob_7	13.96	1	mature	388	Head kidney	pdgfc1	pdgfc1
15868	COB_PDGFC.1.2	C_Ob_5	0.08	1	mature	2	Muscle	pdgfc1	pdgfc1
15868	COB_PDGFC.1.2	C_Ob_8	5.74	1	mature	162	Bones	pdgfc1	pdgfc1
15868	COB_PDGFC.1.2	C_Ob_4	1.98	1	mature	54	Heart	pdgfc1	pdgfc1
15868	COB_PDGFC.1.2	C_Ob_10	50.83	1	mature	1440	Testis	pdgfc1	pdgfc1
15868	COB_PDGFC.1.2	C_Ob_3	12.14	1	mature	328	Gills	pdgfc1	pdgfc1
15868	COB_PDGFC.1.2	C_Ob_12	0.22	1	unknown	6	NI ovary	pdgfc1	pdgfc1
42595	COB_PDGFC.2.2	C_Ob_6	0.0001	1	mature	0	Liver	pdgfc2	pdgfc2
42595	COB_PDGFC.2.2	C_Ob_2	0.34	1	mature	10	Brain	pdgfc2	pdgfc2
42595	COB_PDGFC.2.2	C_Ob_9	0.38	1	mature	14	Intestine	pdgfc2	pdgfc2
42595	COB_PDGFC.2.2	C_Ob_1	0.83	1	embryo	28	Ovary	pdgfc2	pdgfc2
42595	COB_PDGFC.2.2	C_Ob_7	0.31	1	mature	10	Head kidney	pdgfc2	pdgfc2
42595	COB_PDGFC.2.2	C_Ob_5	0.0001	1	mature	0	Muscle	pdgfc2	pdgfc2
42595	COB_PDGFC.2.2	C_Ob_8	0.13	1	mature	4	Bones	pdgfc2	pdgfc2
42595	COB_PDGFC.2.2	C_Ob_4	1.32	1	mature	44	Heart	pdgfc2	pdgfc2
42595	COB_PDGFC.2.2	C_Ob_10	28.05	1	mature	930	Testis	pdgfc2	pdgfc2
42595	COB_PDGFC.2.2	C_Ob_3	2.74	1	mature	90	Gills	pdgfc2	pdgfc2
42595	COB_PDGFC.2.2	C_Ob_12	3.76	1	unknown	120	NI ovary	pdgfc2	pdgfc2
27700	COB_PDGFD.1.1	C_Ob_6	1.37	1	mature	24	Liver	pdgfd2	pdgfd2
27700	COB_PDGFD.1.1	C_Ob_2	4	1	mature	74	Brain	pdgfd2	pdgfd2
27700	COB_PDGFD.1.1	C_Ob_9	2.69	1	mature	48	Intestine	pdgfd2	pdgfd2
27700	COB_PDGFD.1.1	C_Ob_1	0.76	1	embryo	14	Ovary	pdgfd2	pdgfd2
27700	COB_PDGFD.1.1	C_Ob_7	13.11	1	mature	238	Head kidney	pdgfd2	pdgfd2
27700	COB_PDGFD.1.1	C_Ob_5	0.55	1	mature	10	Muscle	pdgfd2	pdgfd2
27700	COB_PDGFD.1.1	C_Ob_8	7.14	1	mature	126	Bones	pdgfd2	pdgfd2
27700	COB_PDGFD.1.1	C_Ob_4	16.52	1	mature	294	Heart	pdgfd2	pdgfd2
27700	COB_PDGFD.1.1	C_Ob_10	57.85	1	mature	1058	Testis	pdgfd2	pdgfd2
27700	COB_PDGFD.1.1	C_Ob_3	11.68	1	mature	210	Gills	pdgfd2	pdgfd2
27700	COB_PDGFD.1.1	C_Ob_12	1.87	1	unknown	36	NI ovary	pdgfd2	pdgfd2
46190	COB_VEGF.1.2	C_Ob_6	0.99	1	mature	26	Liver	vegfab_1	vegfab
46190	COB_VEGF.1.2	C_Ob_2	16.46	1	mature	426	Brain	vegfab_1	vegfab
46190	COB_VEGF.1.2	C_Ob_9	3.55	1	mature	90	Intestine	vegfab_1	vegfab
46190	COB_VEGF.1.2	C_Ob_1	10.89	1	embryo	276	Ovary	vegfab_1	vegfab
46190	COB_VEGF.1.2	C_Ob_7	6.87	1	mature	176	Head kidney	vegfab_1	vegfab
46190	COB_VEGF.1.2	C_Ob_5	1.32	1	mature	34	Muscle	vegfab_1	vegfab
46190	COB_VEGF.1.2	C_Ob_8	6.56	1	mature	170	Bones	vegfab_1	vegfab
46190	COB_VEGF.1.2	C_Ob_4	23.59	1	mature	604	Heart	vegfab_1	vegfab
46190	COB_VEGF.1.2	C_Ob_10	38.8	1	mature	1004	Testis	vegfab_1	vegfab
46190	COB_VEGF.1.2	C_Ob_3	20.13	1	mature	516	Gills	vegfab_1	vegfab
46190	COB_VEGF.1.2	C_Ob_12	8.71	1	unknown	220	NI ovary	vegfab_1	vegfab
53486	COB_VEGF.2.2	C_Ob_6	0.49	1	mature	10	Liver	vegfab_2	vegfab
53486	COB_VEGF.2.2	C_Ob_2	16.13	1	mature	340	Brain	vegfab_2	vegfab
53486	COB_VEGF.2.2	C_Ob_9	4.34	1	mature	90	Intestine	vegfab_2	vegfab
53486	COB_VEGF.2.2	C_Ob_1	14.41	1	embryo	304	Ovary	vegfab_2	vegfab
53486	COB_VEGF.2.2	C_Ob_7	4.91	1	mature	104	Head kidney	vegfab_2	vegfab
53486	COB_VEGF.2.2	C_Ob_5	1.77	1	mature	38	Muscle	vegfab_2	vegfab
53486	COB_VEGF.2.2	C_Ob_8	4.81	1	mature	100	Bones	vegfab_2	vegfab
53486	COB_VEGF.2.2	C_Ob_4	21.67	1	mature	460	Heart	vegfab_2	vegfab
53486	COB_VEGF.2.2	C_Ob_10	25.32	1	mature	546	Testis	vegfab_2	vegfab
53486	COB_VEGF.2.2	C_Ob_3	18.28	1	mature	386	Gills	vegfab_2	vegfab
53486	COB_VEGF.2.2	C_Ob_12	9.87	1	unknown	208	NI ovary	vegfab_2	vegfab
48878	COB_VEGFC.1.1	C_Ob_6	6.43	1	mature	136	Liver	vegfc3	vegfc3
48878	COB_VEGFC.1.1	C_Ob_2	18.05	1	mature	384	Brain	vegfc3	vegfc3
48878	COB_VEGFC.1.1	C_Ob_9	1.75	1	mature	38	Intestine	vegfc3	vegfc3
48878	COB_VEGFC.1.1	C_Ob_1	1.43	1	embryo	30	Ovary	vegfc3	vegfc3
48878	COB_VEGFC.1.1	C_Ob_7	56.01	1	mature	1166	Head kidney	vegfc3	vegfc3
48878	COB_VEGFC.1.1	C_Ob_5	1.97	1	mature	40	Muscle	vegfc3	vegfc3
48878	COB_VEGFC.1.1	C_Ob_8	33.37	1	mature	694	Bones	vegfc3	vegfc3
48878	COB_VEGFC.1.1	C_Ob_4	44.11	1	mature	912	Heart	vegfc3	vegfc3
48878	COB_VEGFC.1.1	C_Ob_10	63.62	1	mature	1348	Testis	vegfc3	vegfc3
48878	COB_VEGFC.1.1	C_Ob_3	55.42	1	mature	1156	Gills	vegfc3	vegfc3
48878	COB_VEGFC.1.1	C_Ob_12	0.8	1	unknown	18	NI ovary	vegfc3	vegfc3
46424	COB_VEGFD.1.1	C_Ob_6	2.18	1	mature	26	Liver	vegfd	vegfd
46424	COB_VEGFD.1.1	C_Ob_2	9.24	1	mature	114	Brain	vegfd	vegfd
46424	COB_VEGFD.1.1	C_Ob_9	7.43	1	mature	92	Intestine	vegfd	vegfd
46424	COB_VEGFD.1.1	C_Ob_1	0.1	1	embryo	2	Ovary	vegfd	vegfd
46424	COB_VEGFD.1.1	C_Ob_7	0.89	1	mature	12	Head kidney	vegfd	vegfd
46424	COB_VEGFD.1.1	C_Ob_5	1.87	1	mature	22	Muscle	vegfd	vegfd
46424	COB_VEGFD.1.1	C_Ob_8	3.51	1	mature	42	Bones	vegfd	vegfd
46424	COB_VEGFD.1.1	C_Ob_4	2.72	1	mature	32	Heart	vegfd	vegfd
46424	COB_VEGFD.1.1	C_Ob_10	7.96	1	mature	100	Testis	vegfd	vegfd
46424	COB_VEGFD.1.1	C_Ob_3	9.31	1	mature	116	Gills	vegfd	vegfd
46424	COB_VEGFD.1.1	C_Ob_12	0.49	1	unknown	6	NI ovary	vegfd	vegfd
27519	COB_VGFAA.1.3	C_Ob_6	5.32	1	mature	118	Liver	vegfaa_1	vegfaa
27519	COB_VGFAA.1.3	C_Ob_2	5.53	1	mature	124	Brain	vegfaa_1	vegfaa
27519	COB_VGFAA.1.3	C_Ob_9	17.25	1	mature	384	Intestine	vegfaa_1	vegfaa
27519	COB_VGFAA.1.3	C_Ob_1	1.71	1	embryo	38	Ovary	vegfaa_1	vegfaa
27519	COB_VGFAA.1.3	C_Ob_7	1.53	1	mature	34	Head kidney	vegfaa_1	vegfaa
27519	COB_VGFAA.1.3	C_Ob_5	2.3	1	mature	50	Muscle	vegfaa_1	vegfaa
27519	COB_VGFAA.1.3	C_Ob_8	4.56	1	mature	102	Bones	vegfaa_1	vegfaa
27519	COB_VGFAA.1.3	C_Ob_4	14.82	1	mature	328	Heart	vegfaa_1	vegfaa
27519	COB_VGFAA.1.3	C_Ob_10	10.98	1	mature	242	Testis	vegfaa_1	vegfaa
27519	COB_VGFAA.1.3	C_Ob_3	2.86	1	mature	64	Gills	vegfaa_1	vegfaa
27519	COB_VGFAA.1.3	C_Ob_12	4.26	1	unknown	94	NI ovary	vegfaa_1	vegfaa
38351	COB_VGFAA.2.3	C_Ob_6	4.14	1	mature	160	Liver	vegfaa_2	vegfaa
38351	COB_VGFAA.2.3	C_Ob_2	4.09	1	mature	162	Brain	vegfaa_2	vegfaa
38351	COB_VGFAA.2.3	C_Ob_9	17.14	1	mature	668	Intestine	vegfaa_2	vegfaa
38351	COB_VGFAA.2.3	C_Ob_1	1.87	1	embryo	72	Ovary	vegfaa_2	vegfaa
38351	COB_VGFAA.2.3	C_Ob_7	1.44	1	mature	56	Head kidney	vegfaa_2	vegfaa
38351	COB_VGFAA.2.3	C_Ob_5	4.26	1	mature	162	Muscle	vegfaa_2	vegfaa
38351	COB_VGFAA.2.3	C_Ob_8	5.63	1	mature	220	Bones	vegfaa_2	vegfaa
38351	COB_VGFAA.2.3	C_Ob_4	17.66	1	mature	682	Heart	vegfaa_2	vegfaa
38351	COB_VGFAA.2.3	C_Ob_10	7.64	1	mature	302	Testis	vegfaa_2	vegfaa
38351	COB_VGFAA.2.3	C_Ob_3	2.1	1	mature	82	Gills	vegfaa_2	vegfaa
38351	COB_VGFAA.2.3	C_Ob_12	3.23	1	unknown	124	NI ovary	vegfaa_2	vegfaa

## Sheet: D2OM
Contig id key	Name	Sample name	Mean depth	Replicat	Dev stage	Nb read	Tissue	mRNA isoforms	Genes		Renamed mRNA transcript variants (tv)
16360	D2OM_contig_016360	AC	8.47	1	unknown	227	Stomach	vegfab1_1	vegfab1		vegfab1_tv1
16360	D2OM_contig_016360	AL	3.9	1	unknown	104	Bones	vegfab1_1	vegfab1		vegfab1_tv1
16360	D2OM_contig_016360	AA	4.22	1	unknown	132	Hypophysis	vegfab1_1	vegfab1		vegfab1_tv1
16360	D2OM_contig_016360	AM	1.14	1	unknown	31	Skin	vegfab1_1	vegfab1		vegfab1_tv1
16360	D2OM_contig_016360	AD	1.96	1	unknown	52	White muscle	vegfab1_1	vegfab1		vegfab1_tv1
16360	D2OM_contig_016360	AH	7.9	1	unknown	210	Intestine	vegfab1_1	vegfab1		vegfab1_tv1
16360	D2OM_contig_016360	AG	7.84	1	unknown	208	Heart	vegfab1_1	vegfab1		vegfab1_tv1
16360	D2OM_contig_016360	AP	3.66	1	unknown	98	Head kidney	vegfab1_1	vegfab1		vegfab1_tv1
16360	D2OM_contig_016360	AF	3.83	1	unknown	103	Gills	vegfab1_1	vegfab1		vegfab1_tv1
16360	D2OM_contig_016360	AI	8.32	1	unknown	222	Liver	vegfab1_1	vegfab1		vegfab1_tv1
16360	D2OM_contig_016360	AQ	6.13	1	unknown	164	Kidney	vegfab1_1	vegfab1		vegfab1_tv1
16360	D2OM_contig_016360	AN	6.24	1	unknown	166	Spleen	vegfab1_1	vegfab1		vegfab1_tv1
16360	D2OM_contig_016360	AE	9.75	1	unknown	260	Red muscle	vegfab1_1	vegfab1		vegfab1_tv1
16360	D2OM_contig_016360	D2_Om_14	0.07	1	unknown	2	UF eggs	vegfab1_1	vegfab1		vegfab1_tv1
16360	D2OM_contig_016360	AK	4.22	1	unknown	112	Ovary	vegfab1_1	vegfab1		vegfab1_tv1
16360	D2OM_contig_016360	AB	4.86	1	unknown	131	Brain	vegfab1_1	vegfab1		vegfab1_tv1
29834	D2OM_LOC100125510.1.5	AC	12.74	1	unknown	390	Stomach	vegfab2_1	vegfab2		vegfab2_tv1
29834	D2OM_LOC100125510.1.5	AL	10.7	1	unknown	325	Bones	vegfab2_1	vegfab2		vegfab2_tv1
29834	D2OM_LOC100125510.1.5	AA	8.62	1	unknown	288	Hypophysis	vegfab2_1	vegfab2		vegfab2_tv1
29834	D2OM_LOC100125510.1.5	AM	3.47	1	unknown	104	Skin	vegfab2_1	vegfab2		vegfab2_tv1
29834	D2OM_LOC100125510.1.5	AD	14.09	1	unknown	426	White muscle	vegfab2_1	vegfab2		vegfab2_tv1
29834	D2OM_LOC100125510.1.5	AH	11.16	1	unknown	336	Intestine	vegfab2_1	vegfab2		vegfab2_tv1
29834	D2OM_LOC100125510.1.5	AG	31.65	1	unknown	946	Heart	vegfab2_1	vegfab2		vegfab2_tv1
29834	D2OM_LOC100125510.1.5	AP	23.37	1	unknown	697	Head kidney	vegfab2_1	vegfab2		vegfab2_tv1
29834	D2OM_LOC100125510.1.5	AF	6.4	1	unknown	194	Gills	vegfab2_1	vegfab2		vegfab2_tv1
29834	D2OM_LOC100125510.1.5	AI	8.51	1	unknown	257	Liver	vegfab2_1	vegfab2		vegfab2_tv1
29834	D2OM_LOC100125510.1.5	AQ	24.01	1	unknown	719	Kidney	vegfab2_1	vegfab2		vegfab2_tv1
29834	D2OM_LOC100125510.1.5	AN	6.28	1	unknown	187	Spleen	vegfab2_1	vegfab2		vegfab2_tv1
29834	D2OM_LOC100125510.1.5	AE	38.7	1	unknown	1170	Red muscle	vegfab2_1	vegfab2		vegfab2_tv1
29834	D2OM_LOC100125510.1.5	D2_Om_14	0.06	1	unknown	2	UF eggs	vegfab2_1	vegfab2		vegfab2_tv1
29834	D2OM_LOC100125510.1.5	AK	2.32	1	unknown	69	Ovary	vegfab2_1	vegfab2		vegfab2_tv1
29834	D2OM_LOC100125510.1.5	AB	8.75	1	unknown	263	Brain	vegfab2_1	vegfab2		vegfab2_tv1
32707	D2OM_LOC100125510.2.5	AC	7.55	1	unknown	245	Stomach	vegfab1_2	vegfab1		vegfab1_tv2
32707	D2OM_LOC100125510.2.5	AL	3.33	1	unknown	108	Bones	vegfab1_2	vegfab1		vegfab1_tv2
32707	D2OM_LOC100125510.2.5	AA	2.87	1	unknown	119	Hypophysis	vegfab1_2	vegfab1		vegfab1_tv2
32707	D2OM_LOC100125510.2.5	AM	0.93	1	unknown	30	Skin	vegfab1_2	vegfab1		vegfab1_tv2
32707	D2OM_LOC100125510.2.5	AD	1.79	1	unknown	58	White muscle	vegfab1_2	vegfab1		vegfab1_tv2
32707	D2OM_LOC100125510.2.5	AH	6.92	1	unknown	226	Intestine	vegfab1_2	vegfab1		vegfab1_tv2
32707	D2OM_LOC100125510.2.5	AG	7.57	1	unknown	245	Heart	vegfab1_2	vegfab1		vegfab1_tv2
32707	D2OM_LOC100125510.2.5	AP	3.01	1	unknown	98	Head kidney	vegfab1_2	vegfab1		vegfab1_tv2
32707	D2OM_LOC100125510.2.5	AF	2.87	1	unknown	94	Gills	vegfab1_2	vegfab1		vegfab1_tv2
32707	D2OM_LOC100125510.2.5	AI	8.68	1	unknown	281	Liver	vegfab1_2	vegfab1		vegfab1_tv2
32707	D2OM_LOC100125510.2.5	AQ	4.53	1	unknown	148	Kidney	vegfab1_2	vegfab1		vegfab1_tv2
32707	D2OM_LOC100125510.2.5	AN	5.4	1	unknown	175	Spleen	vegfab1_2	vegfab1		vegfab1_tv2
32707	D2OM_LOC100125510.2.5	AE	8.6	1	unknown	280	Red muscle	vegfab1_2	vegfab1		vegfab1_tv2
32707	D2OM_LOC100125510.2.5	D2_Om_14	0.12	1	unknown	4	UF eggs	vegfab1_2	vegfab1		vegfab1_tv2
32707	D2OM_LOC100125510.2.5	AK	2.82	1	unknown	91	Ovary	vegfab1_2	vegfab1		vegfab1_tv2
32707	D2OM_LOC100125510.2.5	AB	3.28	1	unknown	108	Brain	vegfab1_2	vegfab1		vegfab1_tv2
38195	D2OM_LOC100125510.3.5	AC	4.34	1	unknown	88	Stomach	vegfab2_2	vegfab2		vegfab2_tv2
38195	D2OM_LOC100125510.3.5	AL	4.22	1	unknown	86	Bones	vegfab2_2	vegfab2		vegfab2_tv2
38195	D2OM_LOC100125510.3.5	AA	3.36	1	unknown	87	Hypophysis	vegfab2_2	vegfab2		vegfab2_tv2
38195	D2OM_LOC100125510.3.5	AM	1.68	1	unknown	34	Skin	vegfab2_2	vegfab2		vegfab2_tv2
38195	D2OM_LOC100125510.3.5	AD	8.26	1	unknown	169	White muscle	vegfab2_2	vegfab2		vegfab2_tv2
38195	D2OM_LOC100125510.3.5	AH	4.79	1	unknown	97	Intestine	vegfab2_2	vegfab2		vegfab2_tv2
38195	D2OM_LOC100125510.3.5	AG	12.93	1	unknown	262	Heart	vegfab2_2	vegfab2		vegfab2_tv2
38195	D2OM_LOC100125510.3.5	AP	8.18	1	unknown	166	Head kidney	vegfab2_2	vegfab2		vegfab2_tv2
38195	D2OM_LOC100125510.3.5	AF	2.52	1	unknown	51	Gills	vegfab2_2	vegfab2		vegfab2_tv2
38195	D2OM_LOC100125510.3.5	AI	3.9	1	unknown	80	Liver	vegfab2_2	vegfab2		vegfab2_tv2
38195	D2OM_LOC100125510.3.5	AQ	8.72	1	unknown	177	Kidney	vegfab2_2	vegfab2		vegfab2_tv2
38195	D2OM_LOC100125510.3.5	AN	2.87	1	unknown	58	Spleen	vegfab2_2	vegfab2		vegfab2_tv2
38195	D2OM_LOC100125510.3.5	AE	15.15	1	unknown	308	Red muscle	vegfab2_2	vegfab2		vegfab2_tv2
38195	D2OM_LOC100125510.3.5	D2_Om_14	0.0001	1	unknown	0	UF eggs	vegfab2_2	vegfab2		vegfab2_tv2
38195	D2OM_LOC100125510.3.5	AK	0.59	1	unknown	12	Ovary	vegfab2_2	vegfab2		vegfab2_tv2
38195	D2OM_LOC100125510.3.5	AB	2.77	1	unknown	56	Brain	vegfab2_2	vegfab2		vegfab2_tv2
44315	D2OM_LOC100125510.4.5	AC	7.71	1	unknown	282	Stomach	vegfab1_3	vegfab1		vegfab1_tv3
44315	D2OM_LOC100125510.4.5	AL	3.25	1	unknown	117	Bones	vegfab1_3	vegfab1		vegfab1_tv3
44315	D2OM_LOC100125510.4.5	AA	3.21	1	unknown	144	Hypophysis	vegfab1_3	vegfab1		vegfab1_tv3
44315	D2OM_LOC100125510.4.5	AM	1.06	1	unknown	38	Skin	vegfab1_3	vegfab1		vegfab1_tv3
44315	D2OM_LOC100125510.4.5	AD	1.2	1	unknown	46	White muscle	vegfab1_3	vegfab1		vegfab1_tv3
44315	D2OM_LOC100125510.4.5	AH	6.5	1	unknown	233	Intestine	vegfab1_3	vegfab1		vegfab1_tv3
44315	D2OM_LOC100125510.4.5	AG	6.12	1	unknown	219	Heart	vegfab1_3	vegfab1		vegfab1_tv3
44315	D2OM_LOC100125510.4.5	AP	3.13	1	unknown	112	Head kidney	vegfab1_3	vegfab1		vegfab1_tv3
44315	D2OM_LOC100125510.4.5	AF	2.51	1	unknown	90	Gills	vegfab1_3	vegfab1		vegfab1_tv3
44315	D2OM_LOC100125510.4.5	AI	7.53	1	unknown	270	Liver	vegfab1_3	vegfab1		vegfab1_tv3
44315	D2OM_LOC100125510.4.5	AQ	4.76	1	unknown	172	Kidney	vegfab1_3	vegfab1		vegfab1_tv3
44315	D2OM_LOC100125510.4.5	AN	5.36	1	unknown	193	Spleen	vegfab1_3	vegfab1		vegfab1_tv3
44315	D2OM_LOC100125510.4.5	AE	7.52	1	unknown	271	Red muscle	vegfab1_3	vegfab1		vegfab1_tv3
44315	D2OM_LOC100125510.4.5	D2_Om_14	0.17	1	unknown	6	UF eggs	vegfab1_3	vegfab1		vegfab1_tv3
44315	D2OM_LOC100125510.4.5	AK	3.15	1	unknown	113	Ovary	vegfab1_3	vegfab1		vegfab1_tv3
44315	D2OM_LOC100125510.4.5	AB	3.69	1	unknown	133	Brain	vegfab1_3	vegfab1		vegfab1_tv3
47899	D2OM_LOC100125510.5.5	AC	7.37	1	unknown	266	Stomach	vegfab1_4	vegfab1		vegfab1_tv4
47899	D2OM_LOC100125510.5.5	AL	3.22	1	unknown	116	Bones	vegfab1_4	vegfab1		vegfab1_tv4
47899	D2OM_LOC100125510.5.5	AA	2.32	1	unknown	113	Hypophysis	vegfab1_4	vegfab1		vegfab1_tv4
47899	D2OM_LOC100125510.5.5	AM	1.01	1	unknown	38	Skin	vegfab1_4	vegfab1		vegfab1_tv4
47899	D2OM_LOC100125510.5.5	AD	1.28	1	unknown	46	White muscle	vegfab1_4	vegfab1		vegfab1_tv4
47899	D2OM_LOC100125510.5.5	AH	7.01	1	unknown	251	Intestine	vegfab1_4	vegfab1		vegfab1_tv4
47899	D2OM_LOC100125510.5.5	AG	7.07	1	unknown	256	Heart	vegfab1_4	vegfab1		vegfab1_tv4
47899	D2OM_LOC100125510.5.5	AP	3.12	1	unknown	112	Head kidney	vegfab1_4	vegfab1		vegfab1_tv4
47899	D2OM_LOC100125510.5.5	AF	2.99	1	unknown	109	Gills	vegfab1_4	vegfab1		vegfab1_tv4
47899	D2OM_LOC100125510.5.5	AI	8.86	1	unknown	318	Liver	vegfab1_4	vegfab1		vegfab1_tv4
47899	D2OM_LOC100125510.5.5	AQ	5.18	1	unknown	187	Kidney	vegfab1_4	vegfab1		vegfab1_tv4
47899	D2OM_LOC100125510.5.5	AN	5.98	1	unknown	214	Spleen	vegfab1_4	vegfab1		vegfab1_tv4
47899	D2OM_LOC100125510.5.5	AE	8.81	1	unknown	318	Red muscle	vegfab1_4	vegfab1		vegfab1_tv4
47899	D2OM_LOC100125510.5.5	D2_Om_14	0.06	1	unknown	2	UF eggs	vegfab1_4	vegfab1		vegfab1_tv4
47899	D2OM_LOC100125510.5.5	AK	3.07	1	unknown	110	Ovary	vegfab1_4	vegfab1		vegfab1_tv4
47899	D2OM_LOC100125510.5.5	AB	3.9	1	unknown	141	Brain	vegfab1_4	vegfab1		vegfab1_tv4
7407	D2OM_LOC100690958.1.1	AC	20.59	1	unknown	406	Stomach	pdgfaa1_1	pdgfaa1		pdgfaa
7407	D2OM_LOC100690958.1.1	AL	6.78	1	unknown	133	Bones	pdgfaa1_1	pdgfaa1		pdgfaa
7407	D2OM_LOC100690958.1.1	AA	4.23	1	unknown	95	Hypophysis	pdgfaa1_1	pdgfaa1		pdgfaa
7407	D2OM_LOC100690958.1.1	AM	3.67	1	unknown	72	Skin	pdgfaa1_1	pdgfaa1		pdgfaa
7407	D2OM_LOC100690958.1.1	AD	0.82	1	unknown	17	White muscle	pdgfaa1_1	pdgfaa1		pdgfaa
7407	D2OM_LOC100690958.1.1	AH	10.23	1	unknown	201	Intestine	pdgfaa1_1	pdgfaa1		pdgfaa
7407	D2OM_LOC100690958.1.1	AG	0.96	1	unknown	19	Heart	pdgfaa1_1	pdgfaa1		pdgfaa
7407	D2OM_LOC100690958.1.1	AP	0.1	1	unknown	2	Head kidney	pdgfaa1_1	pdgfaa1		pdgfaa
7407	D2OM_LOC100690958.1.1	AF	10.63	1	unknown	210	Gills	pdgfaa1_1	pdgfaa1		pdgfaa
7407	D2OM_LOC100690958.1.1	AI	47.56	1	unknown	934	Liver	pdgfaa1_1	pdgfaa1		pdgfaa
7407	D2OM_LOC100690958.1.1	AQ	5.23	1	unknown	103	Kidney	pdgfaa1_1	pdgfaa1		pdgfaa
7407	D2OM_LOC100690958.1.1	AN	6.87	1	unknown	135	Spleen	pdgfaa1_1	pdgfaa1		pdgfaa
7407	D2OM_LOC100690958.1.1	AE	1.53	1	unknown	31	Red muscle	pdgfaa1_1	pdgfaa1		pdgfaa
7407	D2OM_LOC100690958.1.1	D2_Om_14	0.0001	1	unknown	0	UF eggs	pdgfaa1_1	pdgfaa1		pdgfaa
7407	D2OM_LOC100690958.1.1	AK	8.6	1	unknown	169	Ovary	pdgfaa1_1	pdgfaa1		pdgfaa
7407	D2OM_LOC100690958.1.1	AB	10.49	1	unknown	206	Brain	pdgfaa1_1	pdgfaa1		pdgfaa
19627	D2OM_LOC100706193.1.2	AC	7.05	1	unknown	231	Stomach	vegfab1_5	vegfab1		vegfab1_tv5
19627	D2OM_LOC100706193.1.2	AL	2.77	1	unknown	90	Bones	vegfab1_5	vegfab1		vegfab1_tv5
19627	D2OM_LOC100706193.1.2	AA	2.72	1	unknown	119	Hypophysis	vegfab1_5	vegfab1		vegfab1_tv5
19627	D2OM_LOC100706193.1.2	AM	1.03	1	unknown	36	Skin	vegfab1_5	vegfab1		vegfab1_tv5
19627	D2OM_LOC100706193.1.2	AD	1.33	1	unknown	43	White muscle	vegfab1_5	vegfab1		vegfab1_tv5
19627	D2OM_LOC100706193.1.2	AH	6.79	1	unknown	220	Intestine	vegfab1_5	vegfab1		vegfab1_tv5
19627	D2OM_LOC100706193.1.2	AG	5.47	1	unknown	177	Heart	vegfab1_5	vegfab1		vegfab1_tv5
19627	D2OM_LOC100706193.1.2	AP	3.24	1	unknown	105	Head kidney	vegfab1_5	vegfab1		vegfab1_tv5
19627	D2OM_LOC100706193.1.2	AF	3.06	1	unknown	100	Gills	vegfab1_5	vegfab1		vegfab1_tv5
19627	D2OM_LOC100706193.1.2	AI	7.41	1	unknown	240	Liver	vegfab1_5	vegfab1		vegfab1_tv5
19627	D2OM_LOC100706193.1.2	AQ	4.44	1	unknown	144	Kidney	vegfab1_5	vegfab1		vegfab1_tv5
19627	D2OM_LOC100706193.1.2	AN	4.9	1	unknown	159	Spleen	vegfab1_5	vegfab1		vegfab1_tv5
19627	D2OM_LOC100706193.1.2	AE	6.6	1	unknown	214	Red muscle	vegfab1_5	vegfab1		vegfab1_tv5
19627	D2OM_LOC100706193.1.2	D2_Om_14	0.06	1	unknown	2	UF eggs	vegfab1_5	vegfab1		vegfab1_tv5
19627	D2OM_LOC100706193.1.2	AK	3.12	1	unknown	101	Ovary	vegfab1_5	vegfab1		vegfab1_tv5
19627	D2OM_LOC100706193.1.2	AB	3.3	1	unknown	108	Brain	vegfab1_5	vegfab1		vegfab1_tv5
31261	D2OM_LOC100706193.2.2	AC	6.22	1	unknown	202	Stomach	vegfab2_3	vegfab2		vegfab2_tv3
31261	D2OM_LOC100706193.2.2	AL	4.23	1	unknown	135	Bones	vegfab2_3	vegfab2		vegfab2_tv3
31261	D2OM_LOC100706193.2.2	AA	3.24	1	unknown	126	Hypophysis	vegfab2_3	vegfab2		vegfab2_tv3
31261	D2OM_LOC100706193.2.2	AM	1.61	1	unknown	51	Skin	vegfab2_3	vegfab2		vegfab2_tv3
31261	D2OM_LOC100706193.2.2	AD	6.7	1	unknown	214	White muscle	vegfab2_3	vegfab2		vegfab2_tv3
31261	D2OM_LOC100706193.2.2	AH	6.42	1	unknown	204	Intestine	vegfab2_3	vegfab2		vegfab2_tv3
31261	D2OM_LOC100706193.2.2	AG	11.79	1	unknown	375	Heart	vegfab2_3	vegfab2		vegfab2_tv3
31261	D2OM_LOC100706193.2.2	AP	7.94	1	unknown	253	Head kidney	vegfab2_3	vegfab2		vegfab2_tv3
31261	D2OM_LOC100706193.2.2	AF	3.33	1	unknown	108	Gills	vegfab2_3	vegfab2		vegfab2_tv3
31261	D2OM_LOC100706193.2.2	AI	6.29	1	unknown	200	Liver	vegfab2_3	vegfab2		vegfab2_tv3
31261	D2OM_LOC100706193.2.2	AQ	8.76	1	unknown	280	Kidney	vegfab2_3	vegfab2		vegfab2_tv3
31261	D2OM_LOC100706193.2.2	AN	5.38	1	unknown	172	Spleen	vegfab2_3	vegfab2		vegfab2_tv3
31261	D2OM_LOC100706193.2.2	AE	16.04	1	unknown	512	Red muscle	vegfab2_3	vegfab2		vegfab2_tv3
31261	D2OM_LOC100706193.2.2	D2_Om_14	0.06	1	unknown	2	UF eggs	vegfab2_3	vegfab2		vegfab2_tv3
31261	D2OM_LOC100706193.2.2	AK	2.39	1	unknown	77	Ovary	vegfab2_3	vegfab2		vegfab2_tv3
31261	D2OM_LOC100706193.2.2	AB	3.85	1	unknown	125	Brain	vegfab2_3	vegfab2		vegfab2_tv3
23505	D2OM_LOC101156252.1.2	AC	93.34	1	unknown	4748	Stomach	pdgfab1_1	pdgfab1		pdgfab
23505	D2OM_LOC101156252.1.2	AL	6.59	1	unknown	335	Bones	pdgfab1_1	pdgfab1		pdgfab
23505	D2OM_LOC101156252.1.2	AA	1.46	1	unknown	117	Hypophysis	pdgfab1_1	pdgfab1		pdgfab
23505	D2OM_LOC101156252.1.2	AM	11.07	1	unknown	563	Skin	pdgfab1_1	pdgfab1		pdgfab
23505	D2OM_LOC101156252.1.2	AD	2.87	1	unknown	147	White muscle	pdgfab1_1	pdgfab1		pdgfab
23505	D2OM_LOC101156252.1.2	AH	25.12	1	unknown	1277	Intestine	pdgfab1_1	pdgfab1		pdgfab
23505	D2OM_LOC101156252.1.2	AG	32.22	1	unknown	1635	Heart	pdgfab1_1	pdgfab1		pdgfab
23505	D2OM_LOC101156252.1.2	AP	5.17	1	unknown	263	Head kidney	pdgfab1_1	pdgfab1		pdgfab
23505	D2OM_LOC101156252.1.2	AF	4.32	1	unknown	220	Gills	pdgfab1_1	pdgfab1		pdgfab
23505	D2OM_LOC101156252.1.2	AI	12.02	1	unknown	610	Liver	pdgfab1_1	pdgfab1		pdgfab
23505	D2OM_LOC101156252.1.2	AQ	5.49	1	unknown	279	Kidney	pdgfab1_1	pdgfab1		pdgfab
23505	D2OM_LOC101156252.1.2	AN	3.62	1	unknown	184	Spleen	pdgfab1_1	pdgfab1		pdgfab
23505	D2OM_LOC101156252.1.2	AE	16.62	1	unknown	848	Red muscle	pdgfab1_1	pdgfab1		pdgfab
23505	D2OM_LOC101156252.1.2	D2_Om_14	0.02	1	unknown	2	UF eggs	pdgfab1_1	pdgfab1		pdgfab
23505	D2OM_LOC101156252.1.2	AK	12.8	1	unknown	652	Ovary	pdgfab1_1	pdgfab1		pdgfab
23505	D2OM_LOC101156252.1.2	AB	5.86	1	unknown	300	Brain	pdgfab1_1	pdgfab1		pdgfab
174	D2OM_LOC101165149.1.1	AC	9.6	1	unknown	476	Stomach	pdgfbb1_1	pdgfbb1		pdgfbb
174	D2OM_LOC101165149.1.1	AL	9.25	1	unknown	456	Bones	pdgfbb1_1	pdgfbb1		pdgfbb
174	D2OM_LOC101165149.1.1	AA	12.16	1	unknown	631	Hypophysis	pdgfbb1_1	pdgfbb1		pdgfbb
174	D2OM_LOC101165149.1.1	AM	3.97	1	unknown	197	Skin	pdgfbb1_1	pdgfbb1		pdgfbb
174	D2OM_LOC101165149.1.1	AD	4.48	1	unknown	221	White muscle	pdgfbb1_1	pdgfbb1		pdgfbb
174	D2OM_LOC101165149.1.1	AH	8.06	1	unknown	400	Intestine	pdgfbb1_1	pdgfbb1		pdgfbb
174	D2OM_LOC101165149.1.1	AG	5.84	1	unknown	287	Heart	pdgfbb1_1	pdgfbb1		pdgfbb
174	D2OM_LOC101165149.1.1	AP	2.16	1	unknown	106	Head kidney	pdgfbb1_1	pdgfbb1		pdgfbb
174	D2OM_LOC101165149.1.1	AF	1.59	1	unknown	79	Gills	pdgfbb1_1	pdgfbb1		pdgfbb
174	D2OM_LOC101165149.1.1	AI	0.18	1	unknown	9	Liver	pdgfbb1_1	pdgfbb1		pdgfbb
174	D2OM_LOC101165149.1.1	AQ	1.24	1	unknown	61	Kidney	pdgfbb1_1	pdgfbb1		pdgfbb
174	D2OM_LOC101165149.1.1	AN	6.8	1	unknown	335	Spleen	pdgfbb1_1	pdgfbb1		pdgfbb
174	D2OM_LOC101165149.1.1	AE	19.92	1	unknown	981	Red muscle	pdgfbb1_1	pdgfbb1		pdgfbb
174	D2OM_LOC101165149.1.1	D2_Om_14	0.04	1	unknown	2	UF eggs	pdgfbb1_1	pdgfbb1		pdgfbb
174	D2OM_LOC101165149.1.1	AK	1.02	1	unknown	50	Ovary	pdgfbb1_1	pdgfbb1		pdgfbb
174	D2OM_LOC101165149.1.1	AB	8.12	1	unknown	404	Brain	pdgfbb1_1	pdgfbb1		pdgfbb
41427	D2OM_LOC101168772.1.1	AC	1.55	1	unknown	35	Stomach	vegfd1_1	vegfd1		vegfd
41427	D2OM_LOC101168772.1.1	AL	1.46	1	unknown	31	Bones	vegfd1_1	vegfd1		vegfd
41427	D2OM_LOC101168772.1.1	AA	1.18	1	unknown	43	Hypophysis	vegfd1_1	vegfd1		vegfd
41427	D2OM_LOC101168772.1.1	AM	4.51	1	unknown	96	Skin	vegfd1_1	vegfd1		vegfd
41427	D2OM_LOC101168772.1.1	AD	0.33	1	unknown	7	White muscle	vegfd1_1	vegfd1		vegfd
41427	D2OM_LOC101168772.1.1	AH	11.23	1	unknown	238	Intestine	vegfd1_1	vegfd1		vegfd
41427	D2OM_LOC101168772.1.1	AG	0.14	1	unknown	3	Heart	vegfd1_1	vegfd1		vegfd
41427	D2OM_LOC101168772.1.1	AP	0.47	1	unknown	10	Head kidney	vegfd1_1	vegfd1		vegfd
41427	D2OM_LOC101168772.1.1	AF	9.26	1	unknown	197	Gills	vegfd1_1	vegfd1		vegfd
41427	D2OM_LOC101168772.1.1	AI	0.8	1	unknown	17	Liver	vegfd1_1	vegfd1		vegfd
41427	D2OM_LOC101168772.1.1	AQ	0.24	1	unknown	5	Kidney	vegfd1_1	vegfd1		vegfd
41427	D2OM_LOC101168772.1.1	AN	1.13	1	unknown	24	Spleen	vegfd1_1	vegfd1		vegfd
41427	D2OM_LOC101168772.1.1	AE	1.66	1	unknown	36	Red muscle	vegfd1_1	vegfd1		vegfd
41427	D2OM_LOC101168772.1.1	D2_Om_14	0.0001	1	unknown	0	UF eggs	vegfd1_1	vegfd1		vegfd
41427	D2OM_LOC101168772.1.1	AK	2.45	1	unknown	52	Ovary	vegfd1_1	vegfd1		vegfd
41427	D2OM_LOC101168772.1.1	AB	3.02	1	unknown	66	Brain	vegfd1_1	vegfd1		vegfd
59828	D2OM_LOC101466155.1.2	AC	1.75	1	unknown	80	Stomach	pdgfc1_1	pdgfc1		pdgfc1_tv1
59828	D2OM_LOC101466155.1.2	AL	1.23	1	unknown	55	Bones	pdgfc1_1	pdgfc1		pdgfc1_tv1
59828	D2OM_LOC101466155.1.2	AA	1.1	1	unknown	73	Hypophysis	pdgfc1_1	pdgfc1		pdgfc1_tv1
59828	D2OM_LOC101466155.1.2	AM	54.72	1	unknown	2442	Skin	pdgfc1_1	pdgfc1		pdgfc1_tv1
59828	D2OM_LOC101466155.1.2	AD	0.72	1	unknown	33	White muscle	pdgfc1_1	pdgfc1		pdgfc1_tv1
59828	D2OM_LOC101466155.1.2	AH	1.17	1	unknown	53	Intestine	pdgfc1_1	pdgfc1		pdgfc1_tv1
59828	D2OM_LOC101466155.1.2	AG	0.27	1	unknown	12	Heart	pdgfc1_1	pdgfc1		pdgfc1_tv1
59828	D2OM_LOC101466155.1.2	AP	0.07	1	unknown	4	Head kidney	pdgfc1_1	pdgfc1		pdgfc1_tv1
59828	D2OM_LOC101466155.1.2	AF	1.35	1	unknown	63	Gills	pdgfc1_1	pdgfc1		pdgfc1_tv1
59828	D2OM_LOC101466155.1.2	AI	5.16	1	unknown	230	Liver	pdgfc1_1	pdgfc1		pdgfc1_tv1
59828	D2OM_LOC101466155.1.2	AQ	2.47	1	unknown	110	Kidney	pdgfc1_1	pdgfc1		pdgfc1_tv1
59828	D2OM_LOC101466155.1.2	AN	0.65	1	unknown	29	Spleen	pdgfc1_1	pdgfc1		pdgfc1_tv1
59828	D2OM_LOC101466155.1.2	AE	0.79	1	unknown	39	Red muscle	pdgfc1_1	pdgfc1		pdgfc1_tv1
59828	D2OM_LOC101466155.1.2	D2_Om_14	12.15	1	unknown	562	UF eggs	pdgfc1_1	pdgfc1		pdgfc1_tv1
59828	D2OM_LOC101466155.1.2	AK	13.18	1	unknown	587	Ovary	pdgfc1_1	pdgfc1		pdgfc1_tv1
59828	D2OM_LOC101466155.1.2	AB	1.8	1	unknown	84	Brain	pdgfc1_1	pdgfc1		pdgfc1_tv1
60864	D2OM_LOC101466155.2.2	AC	16.57	1	unknown	511	Stomach	pdgfc1_2	pdgfc1		pdgfc1_tv2
60864	D2OM_LOC101466155.2.2	AL	5.09	1	unknown	157	Bones	pdgfc1_2	pdgfc1		pdgfc1_tv2
60864	D2OM_LOC101466155.2.2	AA	4.86	1	unknown	179	Hypophysis	pdgfc1_2	pdgfc1		pdgfc1_tv2
60864	D2OM_LOC101466155.2.2	AM	31.91	1	unknown	984	Skin	pdgfc1_2	pdgfc1		pdgfc1_tv2
60864	D2OM_LOC101466155.2.2	AD	0.46	1	unknown	14	White muscle	pdgfc1_2	pdgfc1		pdgfc1_tv2
60864	D2OM_LOC101466155.2.2	AH	3.5	1	unknown	108	Intestine	pdgfc1_2	pdgfc1		pdgfc1_tv2
60864	D2OM_LOC101466155.2.2	AG	0.42	1	unknown	14	Heart	pdgfc1_2	pdgfc1		pdgfc1_tv2
60864	D2OM_LOC101466155.2.2	AP	0.0001	1	unknown	0	Head kidney	pdgfc1_2	pdgfc1		pdgfc1_tv2
60864	D2OM_LOC101466155.2.2	AF	0.84	1	unknown	28	Gills	pdgfc1_2	pdgfc1		pdgfc1_tv2
60864	D2OM_LOC101466155.2.2	AI	1.03	1	unknown	33	Liver	pdgfc1_2	pdgfc1		pdgfc1_tv2
60864	D2OM_LOC101466155.2.2	AQ	6.87	1	unknown	213	Kidney	pdgfc1_2	pdgfc1		pdgfc1_tv2
60864	D2OM_LOC101466155.2.2	AN	2.24	1	unknown	69	Spleen	pdgfc1_2	pdgfc1		pdgfc1_tv2
60864	D2OM_LOC101466155.2.2	AE	0.94	1	unknown	32	Red muscle	pdgfc1_2	pdgfc1		pdgfc1_tv2
60864	D2OM_LOC101466155.2.2	D2_Om_14	0.22	1	unknown	8	UF eggs	pdgfc1_2	pdgfc1		pdgfc1_tv2
60864	D2OM_LOC101466155.2.2	AK	2.33	1	unknown	74	Ovary	pdgfc1_2	pdgfc1		pdgfc1_tv2
60864	D2OM_LOC101466155.2.2	AB	2.21	1	unknown	71	Brain	pdgfc1_2	pdgfc1		pdgfc1_tv2
63380	D2OM_LOC101473381.1.1	AC	4.99	1	unknown	94	Stomach	pdgfd1_1	pdgfd1		pdgfd
63380	D2OM_LOC101473381.1.1	AL	3.01	1	unknown	57	Bones	pdgfd1_1	pdgfd1		pdgfd
63380	D2OM_LOC101473381.1.1	AA	1.7	1	unknown	49	Hypophysis	pdgfd1_1	pdgfd1		pdgfd
63380	D2OM_LOC101473381.1.1	AM	1.11	1	unknown	21	Skin	pdgfd1_1	pdgfd1		pdgfd
63380	D2OM_LOC101473381.1.1	AD	0.95	1	unknown	18	White muscle	pdgfd1_1	pdgfd1		pdgfd
63380	D2OM_LOC101473381.1.1	AH	3.75	1	unknown	71	Intestine	pdgfd1_1	pdgfd1		pdgfd
63380	D2OM_LOC101473381.1.1	AG	4.31	1	unknown	82	Heart	pdgfd1_1	pdgfd1		pdgfd
63380	D2OM_LOC101473381.1.1	AP	7.36	1	unknown	139	Head kidney	pdgfd1_1	pdgfd1		pdgfd
63380	D2OM_LOC101473381.1.1	AF	1	1	unknown	19	Gills	pdgfd1_1	pdgfd1		pdgfd
63380	D2OM_LOC101473381.1.1	AI	0.64	1	unknown	12	Liver	pdgfd1_1	pdgfd1		pdgfd
63380	D2OM_LOC101473381.1.1	AQ	4.51	1	unknown	86	Kidney	pdgfd1_1	pdgfd1		pdgfd
63380	D2OM_LOC101473381.1.1	AN	23.36	1	unknown	442	Spleen	pdgfd1_1	pdgfd1		pdgfd
63380	D2OM_LOC101473381.1.1	AE	5.7	1	unknown	108	Red muscle	pdgfd1_1	pdgfd1		pdgfd
63380	D2OM_LOC101473381.1.1	D2_Om_14	1.95	1	unknown	40	UF eggs	pdgfd1_1	pdgfd1		pdgfd
63380	D2OM_LOC101473381.1.1	AK	3.08	1	unknown	58	Ovary	pdgfd1_1	pdgfd1		pdgfd
63380	D2OM_LOC101473381.1.1	AB	7.62	1	unknown	144	Brain	pdgfd1_1	pdgfd1		pdgfd
64667	D2OM_LOC101474897.1.1	AC	19.52	1	unknown	682	Stomach	pgfb1_1	pgfb1		pgfb1
64667	D2OM_LOC101474897.1.1	AL	2.9	1	unknown	101	Bones	pgfb1_1	pgfb1		pgfb1
64667	D2OM_LOC101474897.1.1	AA	1.27	1	unknown	67	Hypophysis	pgfb1_1	pgfb1		pgfb1
64667	D2OM_LOC101474897.1.1	AM	1.18	1	unknown	41	Skin	pgfb1_1	pgfb1		pgfb1
64667	D2OM_LOC101474897.1.1	AD	0.78	1	unknown	27	White muscle	pgfb1_1	pgfb1		pgfb1
64667	D2OM_LOC101474897.1.1	AH	13.33	1	unknown	463	Intestine	pgfb1_1	pgfb1		pgfb1
64667	D2OM_LOC101474897.1.1	AG	1.7	1	unknown	61	Heart	pgfb1_1	pgfb1		pgfb1
64667	D2OM_LOC101474897.1.1	AP	1.76	1	unknown	61	Head kidney	pgfb1_1	pgfb1		pgfb1
64667	D2OM_LOC101474897.1.1	AF	12.81	1	unknown	446	Gills	pgfb1_1	pgfb1		pgfb1
64667	D2OM_LOC101474897.1.1	AI	2.88	1	unknown	100	Liver	pgfb1_1	pgfb1		pgfb1
64667	D2OM_LOC101474897.1.1	AQ	1.07	1	unknown	37	Kidney	pgfb1_1	pgfb1		pgfb1
64667	D2OM_LOC101474897.1.1	AN	61.15	1	unknown	2124	Spleen	pgfb1_1	pgfb1		pgfb1
64667	D2OM_LOC101474897.1.1	AE	1.67	1	unknown	59	Red muscle	pgfb1_1	pgfb1		pgfb1
64667	D2OM_LOC101474897.1.1	D2_Om_14	0.8	1	unknown	28	UF eggs	pgfb1_1	pgfb1		pgfb1
64667	D2OM_LOC101474897.1.1	AK	6.34	1	unknown	220	Ovary	pgfb1_1	pgfb1		pgfb1
64667	D2OM_LOC101474897.1.1	AB	1.59	1	unknown	55	Brain	pgfb1_1	pgfb1		pgfb1
14663	D2OM_LOC557468.1.1	AC	1.85	1	unknown	45	Stomach	pgfb2_1	pgfb2		pgfb2
14663	D2OM_LOC557468.1.1	AL	1.93	1	unknown	46	Bones	pgfb2_1	pgfb2		pgfb2
14663	D2OM_LOC557468.1.1	AA	1.5	1	unknown	55	Hypophysis	pgfb2_1	pgfb2		pgfb2
14663	D2OM_LOC557468.1.1	AM	0.34	1	unknown	8	Skin	pgfb2_1	pgfb2		pgfb2
14663	D2OM_LOC557468.1.1	AD	0.78	1	unknown	18	White muscle	pgfb2_1	pgfb2		pgfb2
14663	D2OM_LOC557468.1.1	AH	3.81	1	unknown	89	Intestine	pgfb2_1	pgfb2		pgfb2
14663	D2OM_LOC557468.1.1	AG	0.95	1	unknown	22	Heart	pgfb2_1	pgfb2		pgfb2
14663	D2OM_LOC557468.1.1	AP	0.52	1	unknown	13	Head kidney	pgfb2_1	pgfb2		pgfb2
14663	D2OM_LOC557468.1.1	AF	0.86	1	unknown	21	Gills	pgfb2_1	pgfb2		pgfb2
14663	D2OM_LOC557468.1.1	AI	0.13	1	unknown	5	Liver	pgfb2_1	pgfb2		pgfb2
14663	D2OM_LOC557468.1.1	AQ	0.34	1	unknown	8	Kidney	pgfb2_1	pgfb2		pgfb2
14663	D2OM_LOC557468.1.1	AN	0.52	1	unknown	12	Spleen	pgfb2_1	pgfb2		pgfb2
14663	D2OM_LOC557468.1.1	AE	1.03	1	unknown	25	Red muscle	pgfb2_1	pgfb2		pgfb2
14663	D2OM_LOC557468.1.1	D2_Om_14	0.34	1	unknown	8	UF eggs	pgfb2_1	pgfb2		pgfb2
14663	D2OM_LOC557468.1.1	AK	0.65	1	unknown	15	Ovary	pgfb2_1	pgfb2		pgfb2
14663	D2OM_LOC557468.1.1	AB	19.74	1	unknown	462	Brain	pgfb2_1	pgfb2		pgfb2
3555	D2OM_VEGF.1.5	AC	5.5	1	unknown	126	Stomach	vegfaa1_1	vegfaa1		vegfaa1_tv1
3555	D2OM_VEGF.1.5	AL	4.67	1	unknown	105	Bones	vegfaa1_1	vegfaa1		vegfaa1_tv1
3555	D2OM_VEGF.1.5	AA	12.32	1	unknown	288	Hypophysis	vegfaa1_1	vegfaa1		vegfaa1_tv1
3555	D2OM_VEGF.1.5	AM	1.56	1	unknown	35	Skin	vegfaa1_1	vegfaa1		vegfaa1_tv1
3555	D2OM_VEGF.1.5	AD	5.17	1	unknown	116	White muscle	vegfaa1_1	vegfaa1		vegfaa1_tv1
3555	D2OM_VEGF.1.5	AH	8.08	1	unknown	184	Intestine	vegfaa1_1	vegfaa1		vegfaa1_tv1
3555	D2OM_VEGF.1.5	AG	8.85	1	unknown	199	Heart	vegfaa1_1	vegfaa1		vegfaa1_tv1
3555	D2OM_VEGF.1.5	AP	0.36	1	unknown	8	Head kidney	vegfaa1_1	vegfaa1		vegfaa1_tv1
3555	D2OM_VEGF.1.5	AF	5.31	1	unknown	121	Gills	vegfaa1_1	vegfaa1		vegfaa1_tv1
3555	D2OM_VEGF.1.5	AI	5.69	1	unknown	129	Liver	vegfaa1_1	vegfaa1		vegfaa1_tv1
3555	D2OM_VEGF.1.5	AQ	0.8	1	unknown	19	Kidney	vegfaa1_1	vegfaa1		vegfaa1_tv1
3555	D2OM_VEGF.1.5	AN	1.7	1	unknown	38	Spleen	vegfaa1_1	vegfaa1		vegfaa1_tv1
3555	D2OM_VEGF.1.5	AE	14.04	1	unknown	316	Red muscle	vegfaa1_1	vegfaa1		vegfaa1_tv1
3555	D2OM_VEGF.1.5	D2_Om_14	0.25	1	unknown	6	UF eggs	vegfaa1_1	vegfaa1		vegfaa1_tv1
3555	D2OM_VEGF.1.5	AK	2.1	1	unknown	47	Ovary	vegfaa1_1	vegfaa1		vegfaa1_tv1
3555	D2OM_VEGF.1.5	AB	2.63	1	unknown	60	Brain	vegfaa1_1	vegfaa1		vegfaa1_tv1
29895	D2OM_VEGF.2.5	AC	4.56	1	unknown	126	Stomach	vegfaa1_2	vegfaa1		vegfaa1_tv2
29895	D2OM_VEGF.2.5	AL	4.74	1	unknown	130	Bones	vegfaa1_2	vegfaa1		vegfaa1_tv2
29895	D2OM_VEGF.2.5	AA	7.96	1	unknown	236	Hypophysis	vegfaa1_2	vegfaa1		vegfaa1_tv2
29895	D2OM_VEGF.2.5	AM	3.42	1	unknown	94	Skin	vegfaa1_2	vegfaa1		vegfaa1_tv2
29895	D2OM_VEGF.2.5	AD	6.71	1	unknown	185	White muscle	vegfaa1_2	vegfaa1		vegfaa1_tv2
29895	D2OM_VEGF.2.5	AH	9.05	1	unknown	248	Intestine	vegfaa1_2	vegfaa1		vegfaa1_tv2
29895	D2OM_VEGF.2.5	AG	9.13	1	unknown	251	Heart	vegfaa1_2	vegfaa1		vegfaa1_tv2
29895	D2OM_VEGF.2.5	AP	0.25	1	unknown	7	Head kidney	vegfaa1_2	vegfaa1		vegfaa1_tv2
29895	D2OM_VEGF.2.5	AF	4.15	1	unknown	114	Gills	vegfaa1_2	vegfaa1		vegfaa1_tv2
29895	D2OM_VEGF.2.5	AI	4.76	1	unknown	132	Liver	vegfaa1_2	vegfaa1		vegfaa1_tv2
29895	D2OM_VEGF.2.5	AQ	1.05	1	unknown	30	Kidney	vegfaa1_2	vegfaa1		vegfaa1_tv2
29895	D2OM_VEGF.2.5	AN	2.26	1	unknown	62	Spleen	vegfaa1_2	vegfaa1		vegfaa1_tv2
29895	D2OM_VEGF.2.5	AE	16.37	1	unknown	451	Red muscle	vegfaa1_2	vegfaa1		vegfaa1_tv2
29895	D2OM_VEGF.2.5	D2_Om_14	0.6	1	unknown	18	UF eggs	vegfaa1_2	vegfaa1		vegfaa1_tv2
29895	D2OM_VEGF.2.5	AK	2.88	1	unknown	79	Ovary	vegfaa1_2	vegfaa1		vegfaa1_tv2
29895	D2OM_VEGF.2.5	AB	2.77	1	unknown	76	Brain	vegfaa1_2	vegfaa1		vegfaa1_tv2
47491	D2OM_VEGF.5.5	AC	4.03	1	unknown	82	Stomach	vegfaa1_3	vegfaa1		vegfaa1_tv3
47491	D2OM_VEGF.5.5	AL	4.48	1	unknown	92	Bones	vegfaa1_3	vegfaa1		vegfaa1_tv3
47491	D2OM_VEGF.5.5	AA	6.73	1	unknown	152	Hypophysis	vegfaa1_3	vegfaa1		vegfaa1_tv3
47491	D2OM_VEGF.5.5	AM	1.33	1	unknown	27	Skin	vegfaa1_3	vegfaa1		vegfaa1_tv3
47491	D2OM_VEGF.5.5	AD	4.38	1	unknown	89	White muscle	vegfaa1_3	vegfaa1		vegfaa1_tv3
47491	D2OM_VEGF.5.5	AH	6.88	1	unknown	140	Intestine	vegfaa1_3	vegfaa1		vegfaa1_tv3
47491	D2OM_VEGF.5.5	AG	5.6	1	unknown	114	Heart	vegfaa1_3	vegfaa1		vegfaa1_tv3
47491	D2OM_VEGF.5.5	AP	0.15	1	unknown	3	Head kidney	vegfaa1_3	vegfaa1		vegfaa1_tv3
47491	D2OM_VEGF.5.5	AF	4.42	1	unknown	91	Gills	vegfaa1_3	vegfaa1		vegfaa1_tv3
47491	D2OM_VEGF.5.5	AI	4.33	1	unknown	89	Liver	vegfaa1_3	vegfaa1		vegfaa1_tv3
47491	D2OM_VEGF.5.5	AQ	0.54	1	unknown	11	Kidney	vegfaa1_3	vegfaa1		vegfaa1_tv3
47491	D2OM_VEGF.5.5	AN	1.82	1	unknown	37	Spleen	vegfaa1_3	vegfaa1		vegfaa1_tv3
47491	D2OM_VEGF.5.5	AE	13.75	1	unknown	281	Red muscle	vegfaa1_3	vegfaa1		vegfaa1_tv3
47491	D2OM_VEGF.5.5	D2_Om_14	0.97	1	unknown	20	UF eggs	vegfaa1_3	vegfaa1		vegfaa1_tv3
47491	D2OM_VEGF.5.5	AK	1.87	1	unknown	38	Ovary	vegfaa1_3	vegfaa1		vegfaa1_tv3
47491	D2OM_VEGF.5.5	AB	3.49	1	unknown	72	Brain	vegfaa1_3	vegfaa1		vegfaa1_tv3
22025	D2OM_VEGFC.1.2	AC	5.15	1	unknown	129	Stomach	vegfc1_1	vegfc1		vegfc1_tv1
22025	D2OM_VEGFC.1.2	AL	2.1	1	unknown	53	Bones	vegfc1_1	vegfc1		vegfc1_tv1
22025	D2OM_VEGFC.1.2	AA	0.12	1	unknown	25	Hypophysis	vegfc1_1	vegfc1		vegfc1_tv1
22025	D2OM_VEGFC.1.2	AM	0.56	1	unknown	14	Skin	vegfc1_1	vegfc1		vegfc1_tv1
22025	D2OM_VEGFC.1.2	AD	0.32	1	unknown	8	White muscle	vegfc1_1	vegfc1		vegfc1_tv1
22025	D2OM_VEGFC.1.2	AH	8.38	1	unknown	209	Intestine	vegfc1_1	vegfc1		vegfc1_tv1
22025	D2OM_VEGFC.1.2	AG	0.28	1	unknown	7	Heart	vegfc1_1	vegfc1		vegfc1_tv1
22025	D2OM_VEGFC.1.2	AP	7.29	1	unknown	181	Head kidney	vegfc1_1	vegfc1		vegfc1_tv1
22025	D2OM_VEGFC.1.2	AF	2.71	1	unknown	67	Gills	vegfc1_1	vegfc1		vegfc1_tv1
22025	D2OM_VEGFC.1.2	AI	1.89	1	unknown	47	Liver	vegfc1_1	vegfc1		vegfc1_tv1
22025	D2OM_VEGFC.1.2	AQ	10.24	1	unknown	255	Kidney	vegfc1_1	vegfc1		vegfc1_tv1
22025	D2OM_VEGFC.1.2	AN	4.11	1	unknown	102	Spleen	vegfc1_1	vegfc1		vegfc1_tv1
22025	D2OM_VEGFC.1.2	AE	4.42	1	unknown	111	Red muscle	vegfc1_1	vegfc1		vegfc1_tv1
22025	D2OM_VEGFC.1.2	D2_Om_14	0.0001	1	unknown	0	UF eggs	vegfc1_1	vegfc1		vegfc1_tv1
22025	D2OM_VEGFC.1.2	AK	3.51	1	unknown	88	Ovary	vegfc1_1	vegfc1		vegfc1_tv1
22025	D2OM_VEGFC.1.2	AB	2.57	1	unknown	67	Brain	vegfc1_1	vegfc1		vegfc1_tv1
43544	D2OM_VEGFC.2.2	AC	5.46	1	unknown	150	Stomach	vegfc1_2	vegfc1		vegfc1_tv2
43544	D2OM_VEGFC.2.2	AL	2.59	1	unknown	71	Bones	vegfc1_2	vegfc1		vegfc1_tv2
43544	D2OM_VEGFC.2.2	AA	0.0001	1	unknown	22	Hypophysis	vegfc1_2	vegfc1		vegfc1_tv2
43544	D2OM_VEGFC.2.2	AM	0.59	1	unknown	16	Skin	vegfc1_2	vegfc1		vegfc1_tv2
43544	D2OM_VEGFC.2.2	AD	0.59	1	unknown	17	White muscle	vegfc1_2	vegfc1		vegfc1_tv2
43544	D2OM_VEGFC.2.2	AH	7.47	1	unknown	205	Intestine	vegfc1_2	vegfc1		vegfc1_tv2
43544	D2OM_VEGFC.2.2	AG	0.77	1	unknown	22	Heart	vegfc1_2	vegfc1		vegfc1_tv2
43544	D2OM_VEGFC.2.2	AP	8.57	1	unknown	234	Head kidney	vegfc1_2	vegfc1		vegfc1_tv2
43544	D2OM_VEGFC.2.2	AF	2.72	1	unknown	76	Gills	vegfc1_2	vegfc1		vegfc1_tv2
43544	D2OM_VEGFC.2.2	AI	1.98	1	unknown	55	Liver	vegfc1_2	vegfc1		vegfc1_tv2
43544	D2OM_VEGFC.2.2	AQ	9.51	1	unknown	260	Kidney	vegfc1_2	vegfc1		vegfc1_tv2
43544	D2OM_VEGFC.2.2	AN	4.69	1	unknown	128	Spleen	vegfc1_2	vegfc1		vegfc1_tv2
43544	D2OM_VEGFC.2.2	AE	4.43	1	unknown	124	Red muscle	vegfc1_2	vegfc1		vegfc1_tv2
43544	D2OM_VEGFC.2.2	D2_Om_14	0.0001	1	unknown	0	UF eggs	vegfc1_2	vegfc1		vegfc1_tv2
43544	D2OM_VEGFC.2.2	AK	3	1	unknown	82	Ovary	vegfc1_2	vegfc1		vegfc1_tv2
43544	D2OM_VEGFC.2.2	AB	2.31	1	unknown	64	Brain	vegfc1_2	vegfc1		vegfc1_tv2

## Sheet: DAA
Contig id key	Name	Sample name	Mean depth	Replicat	Dev stage	Nb read	Tissue	mRNA isoforms	Genes		Renamed mRNA transcript variants (tv)
35502	DAA_LOC100087477.1.1	D_Aa_6	0.18	1	mature	16	Liver	vegfc1_1	vegfc1		vegfc1
35502	DAA_LOC100087477.1.1	D_Aa_4	0.97	1	mature	88	Heart	vegfc1_1	vegfc1		vegfc1
35502	DAA_LOC100087477.1.1	D_Aa_1	0.02	1	embryo	2	Ovary	vegfc1_1	vegfc1		vegfc1
35502	DAA_LOC100087477.1.1	D_Aa_10	1.3	1	mature	114	Testis	vegfc1_1	vegfc1		vegfc1
35502	DAA_LOC100087477.1.1	D_Aa_2	0.55	1	mature	48	Brain	vegfc1_1	vegfc1		vegfc1
35502	DAA_LOC100087477.1.1	D_Aa_3	1.26	1	mature	110	Gills	vegfc1_1	vegfc1		vegfc1
35502	DAA_LOC100087477.1.1	D_Aa_9	0.16	1	mature	14	Intestine	vegfc1_1	vegfc1		vegfc1
35502	DAA_LOC100087477.1.1	D_Aa_11	0.64	1	embryo	56	Embryo	vegfc1_1	vegfc1		vegfc1
35502	DAA_LOC100087477.1.1	D_Aa_8	1.27	1	mature	112	Bones	vegfc1_1	vegfc1		vegfc1
35502	DAA_LOC100087477.1.1	D_Aa_7	100.31	1	mature	8710	Head kidney	vegfc1_1	vegfc1		vegfc1
35502	DAA_LOC100087477.1.1	D_Aa_5	0.09	1	mature	8	Muscle	vegfc1_1	vegfc1		vegfc1
26265	DAA_LOC101077724.1.2	D_Aa_6	8.59	1	mature	344	Liver	vegfba1_1	vegfba1		vegfba1_tv1
26265	DAA_LOC101077724.1.2	D_Aa_4	1.05	1	mature	42	Heart	vegfba1_1	vegfba1		vegfba1_tv1
26265	DAA_LOC101077724.1.2	D_Aa_1	0.0001	1	embryo	0	Ovary	vegfba1_1	vegfba1		vegfba1_tv1
26265	DAA_LOC101077724.1.2	D_Aa_10	2.48	1	mature	100	Testis	vegfba1_1	vegfba1		vegfba1_tv1
26265	DAA_LOC101077724.1.2	D_Aa_2	6.74	1	mature	270	Brain	vegfba1_1	vegfba1		vegfba1_tv1
26265	DAA_LOC101077724.1.2	D_Aa_3	3.5	1	mature	138	Gills	vegfba1_1	vegfba1		vegfba1_tv1
26265	DAA_LOC101077724.1.2	D_Aa_9	0.84	1	mature	34	Intestine	vegfba1_1	vegfba1		vegfba1_tv1
26265	DAA_LOC101077724.1.2	D_Aa_11	0.29	1	embryo	12	Embryo	vegfba1_1	vegfba1		vegfba1_tv1
26265	DAA_LOC101077724.1.2	D_Aa_8	1.05	1	mature	44	Bones	vegfba1_1	vegfba1		vegfba1_tv1
26265	DAA_LOC101077724.1.2	D_Aa_7	0.35	1	mature	14	Head kidney	vegfba1_1	vegfba1		vegfba1_tv1
26265	DAA_LOC101077724.1.2	D_Aa_5	0.15	1	mature	6	Muscle	vegfba1_1	vegfba1		vegfba1_tv1
26837	DAA_LOC101077724.2.2	D_Aa_6	10.59	1	mature	652	Liver	vegfba1_2	vegfba1		vegfba1_tv2
26837	DAA_LOC101077724.2.2	D_Aa_4	1.58	1	mature	98	Heart	vegfba1_2	vegfba1		vegfba1_tv2
26837	DAA_LOC101077724.2.2	D_Aa_1	0.0001	1	embryo	0	Ovary	vegfba1_2	vegfba1		vegfba1_tv2
26837	DAA_LOC101077724.2.2	D_Aa_10	3.07	1	mature	192	Testis	vegfba1_2	vegfba1		vegfba1_tv2
26837	DAA_LOC101077724.2.2	D_Aa_2	10.57	1	mature	654	Brain	vegfba1_2	vegfba1		vegfba1_tv2
26837	DAA_LOC101077724.2.2	D_Aa_3	4.74	1	mature	296	Gills	vegfba1_2	vegfba1		vegfba1_tv2
26837	DAA_LOC101077724.2.2	D_Aa_9	1.2	1	mature	74	Intestine	vegfba1_2	vegfba1		vegfba1_tv2
26837	DAA_LOC101077724.2.2	D_Aa_11	0.29	1	embryo	18	Embryo	vegfba1_2	vegfba1		vegfba1_tv2
26837	DAA_LOC101077724.2.2	D_Aa_8	1.5	1	mature	92	Bones	vegfba1_2	vegfba1		vegfba1_tv2
26837	DAA_LOC101077724.2.2	D_Aa_7	1.14	1	mature	70	Head kidney	vegfba1_2	vegfba1		vegfba1_tv2
26837	DAA_LOC101077724.2.2	D_Aa_5	0.17	1	mature	10	Muscle	vegfba1_2	vegfba1		vegfba1_tv2
40728	DAA_LOC101168772.1.1	D_Aa_6	0.04	1	mature	2	Liver	vegfc2_1	vegfc2		vegfc2
40728	DAA_LOC101168772.1.1	D_Aa_4	11.82	1	mature	366	Heart	vegfc2_1	vegfc2		vegfc2
40728	DAA_LOC101168772.1.1	D_Aa_1	1.32	1	embryo	40	Ovary	vegfc2_1	vegfc2		vegfc2
40728	DAA_LOC101168772.1.1	D_Aa_10	31.09	1	mature	980	Testis	vegfc2_1	vegfc2		vegfc2
40728	DAA_LOC101168772.1.1	D_Aa_2	24.26	1	mature	750	Brain	vegfc2_1	vegfc2		vegfc2
40728	DAA_LOC101168772.1.1	D_Aa_3	20.57	1	mature	648	Gills	vegfc2_1	vegfc2		vegfc2
40728	DAA_LOC101168772.1.1	D_Aa_9	27.07	1	mature	844	Intestine	vegfc2_1	vegfc2		vegfc2
40728	DAA_LOC101168772.1.1	D_Aa_11	9.32	1	embryo	298	Embryo	vegfc2_1	vegfc2		vegfc2
40728	DAA_LOC101168772.1.1	D_Aa_8	5.18	1	mature	160	Bones	vegfc2_1	vegfc2		vegfc2
40728	DAA_LOC101168772.1.1	D_Aa_7	0.0001	1	mature	0	Head kidney	vegfc2_1	vegfc2		vegfc2
40728	DAA_LOC101168772.1.1	D_Aa_5	4.67	1	mature	144	Muscle	vegfc2_1	vegfc2		vegfc2
51435	DAA_LOC557468.1.1	D_Aa_6	0.35	1	mature	10	Liver	pgfb1_1	pgfb1		pgfb
51435	DAA_LOC557468.1.1	D_Aa_4	3.88	1	mature	114	Heart	pgfb1_1	pgfb1		pgfb
51435	DAA_LOC557468.1.1	D_Aa_1	4.44	1	embryo	132	Ovary	pgfb1_1	pgfb1		pgfb
51435	DAA_LOC557468.1.1	D_Aa_10	11.89	1	mature	344	Testis	pgfb1_1	pgfb1		pgfb
51435	DAA_LOC557468.1.1	D_Aa_2	12.41	1	mature	358	Brain	pgfb1_1	pgfb1		pgfb
51435	DAA_LOC557468.1.1	D_Aa_3	5.25	1	mature	154	Gills	pgfb1_1	pgfb1		pgfb
51435	DAA_LOC557468.1.1	D_Aa_9	0.35	1	mature	10	Intestine	pgfb1_1	pgfb1		pgfb
51435	DAA_LOC557468.1.1	D_Aa_11	0.84	1	embryo	24	Embryo	pgfb1_1	pgfb1		pgfb
51435	DAA_LOC557468.1.1	D_Aa_8	0.97	1	mature	30	Bones	pgfb1_1	pgfb1		pgfb
51435	DAA_LOC557468.1.1	D_Aa_7	0.0001	1	mature	0	Head kidney	pgfb1_1	pgfb1		pgfb
51435	DAA_LOC557468.1.1	D_Aa_5	0.43	1	mature	12	Muscle	pgfb1_1	pgfb1		pgfb
47969	DAA_PDGFA.1.2	D_Aa_6	0.19	1	mature	6	Liver	pdgfab1_1	pdgfab1		pdgfab
47969	DAA_PDGFA.1.2	D_Aa_4	2.37	1	mature	74	Heart	pdgfab1_1	pdgfab1		pdgfab
47969	DAA_PDGFA.1.2	D_Aa_1	0.13	1	embryo	4	Ovary	pdgfab1_1	pdgfab1		pdgfab
47969	DAA_PDGFA.1.2	D_Aa_10	14.07	1	mature	436	Testis	pdgfab1_1	pdgfab1		pdgfab
47969	DAA_PDGFA.1.2	D_Aa_2	3.92	1	mature	128	Brain	pdgfab1_1	pdgfab1		pdgfab
47969	DAA_PDGFA.1.2	D_Aa_3	2.27	1	mature	74	Gills	pdgfab1_1	pdgfab1		pdgfab
47969	DAA_PDGFA.1.2	D_Aa_9	13.46	1	mature	426	Intestine	pdgfab1_1	pdgfab1		pdgfab
47969	DAA_PDGFA.1.2	D_Aa_11	7.56	1	embryo	238	Embryo	pdgfab1_1	pdgfab1		pdgfab
47969	DAA_PDGFA.1.2	D_Aa_8	3	1	mature	96	Bones	pdgfab1_1	pdgfab1		pdgfab
47969	DAA_PDGFA.1.2	D_Aa_7	0.0001	1	mature	0	Head kidney	pdgfab1_1	pdgfab1		pdgfab
47969	DAA_PDGFA.1.2	D_Aa_5	1.41	1	mature	46	Muscle	pdgfab1_1	pdgfab1		pdgfab
57710	DAA_PDGFA.2.2	D_Aa_6	0.11	1	mature	2	Liver	pdgfaa1_1	pdgfaa1		pdgfaa
57710	DAA_PDGFA.2.2	D_Aa_4	0.11	1	mature	2	Heart	pdgfaa1_1	pdgfaa1		pdgfaa
57710	DAA_PDGFA.2.2	D_Aa_1	0.1	1	embryo	2	Ovary	pdgfaa1_1	pdgfaa1		pdgfaa
57710	DAA_PDGFA.2.2	D_Aa_10	7.13	1	mature	136	Testis	pdgfaa1_1	pdgfaa1		pdgfaa
57710	DAA_PDGFA.2.2	D_Aa_2	9.22	1	mature	174	Brain	pdgfaa1_1	pdgfaa1		pdgfaa
57710	DAA_PDGFA.2.2	D_Aa_3	5.09	1	mature	96	Gills	pdgfaa1_1	pdgfaa1		pdgfaa
57710	DAA_PDGFA.2.2	D_Aa_9	0.14	1	mature	4	Intestine	pdgfaa1_1	pdgfaa1		pdgfaa
57710	DAA_PDGFA.2.2	D_Aa_11	20.14	1	embryo	382	Embryo	pdgfaa1_1	pdgfaa1		pdgfaa
57710	DAA_PDGFA.2.2	D_Aa_8	3.19	1	mature	62	Bones	pdgfaa1_1	pdgfaa1		pdgfaa
57710	DAA_PDGFA.2.2	D_Aa_7	0.0001	1	mature	0	Head kidney	pdgfaa1_1	pdgfaa1		pdgfaa
57710	DAA_PDGFA.2.2	D_Aa_5	1	1	mature	18	Muscle	pdgfaa1_1	pdgfaa1		pdgfaa
49152	DAA_PDGFC.1.2	D_Aa_6	0.33	1	mature	10	Liver	pdgfc1_1	pdgfc1		pdgfc1
49152	DAA_PDGFC.1.2	D_Aa_4	0.05	1	mature	2	Heart	pdgfc1_1	pdgfc1		pdgfc1
49152	DAA_PDGFC.1.2	D_Aa_1	0.0001	1	embryo	0	Ovary	pdgfc1_1	pdgfc1		pdgfc1
49152	DAA_PDGFC.1.2	D_Aa_10	16.08	1	mature	458	Testis	pdgfc1_1	pdgfc1		pdgfc1
49152	DAA_PDGFC.1.2	D_Aa_2	3.75	1	mature	108	Brain	pdgfc1_1	pdgfc1		pdgfc1
49152	DAA_PDGFC.1.2	D_Aa_3	0.46	1	mature	14	Gills	pdgfc1_1	pdgfc1		pdgfc1
49152	DAA_PDGFC.1.2	D_Aa_9	0.07	1	mature	2	Intestine	pdgfc1_1	pdgfc1		pdgfc1
49152	DAA_PDGFC.1.2	D_Aa_11	4.51	1	embryo	128	Embryo	pdgfc1_1	pdgfc1		pdgfc1
49152	DAA_PDGFC.1.2	D_Aa_8	1.06	1	mature	32	Bones	pdgfc1_1	pdgfc1		pdgfc1
49152	DAA_PDGFC.1.2	D_Aa_7	0.0001	1	mature	0	Head kidney	pdgfc1_1	pdgfc1		pdgfc1
49152	DAA_PDGFC.1.2	D_Aa_5	0.0001	1	mature	0	Muscle	pdgfc1_1	pdgfc1		pdgfc1
56320	DAA_PDGFC.2.2	D_Aa_6	0.26	1	mature	10	Liver	pdgfc2_1	pdgfc2		pdgfc2
56320	DAA_PDGFC.2.2	D_Aa_4	0.48	1	mature	18	Heart	pdgfc2_1	pdgfc2		pdgfc2
56320	DAA_PDGFC.2.2	D_Aa_1	0.2	1	embryo	8	Ovary	pdgfc2_1	pdgfc2		pdgfc2
56320	DAA_PDGFC.2.2	D_Aa_10	50.11	1	mature	1910	Testis	pdgfc2_1	pdgfc2		pdgfc2
56320	DAA_PDGFC.2.2	D_Aa_2	3.38	1	mature	134	Brain	pdgfc2_1	pdgfc2		pdgfc2
56320	DAA_PDGFC.2.2	D_Aa_3	2.86	1	mature	110	Gills	pdgfc2_1	pdgfc2		pdgfc2
56320	DAA_PDGFC.2.2	D_Aa_9	0.31	1	mature	12	Intestine	pdgfc2_1	pdgfc2		pdgfc2
56320	DAA_PDGFC.2.2	D_Aa_11	1.73	1	embryo	66	Embryo	pdgfc2_1	pdgfc2		pdgfc2
56320	DAA_PDGFC.2.2	D_Aa_8	1.91	1	mature	72	Bones	pdgfc2_1	pdgfc2		pdgfc2
56320	DAA_PDGFC.2.2	D_Aa_7	0.0001	1	mature	0	Head kidney	pdgfc2_1	pdgfc2		pdgfc2
56320	DAA_PDGFC.2.2	D_Aa_5	0.16	1	mature	6	Muscle	pdgfc2_1	pdgfc2		pdgfc2
54299	DAA_PDGFD.1.1	D_Aa_6	0.35	1	mature	18	Liver	pdgfd1_1	pdgfd1		pdgfd
54299	DAA_PDGFD.1.1	D_Aa_4	0.62	1	mature	30	Heart	pdgfd1_1	pdgfd1		pdgfd
54299	DAA_PDGFD.1.1	D_Aa_1	0.3	1	embryo	14	Ovary	pdgfd1_1	pdgfd1		pdgfd
54299	DAA_PDGFD.1.1	D_Aa_10	30.71	1	mature	1472	Testis	pdgfd1_1	pdgfd1		pdgfd
54299	DAA_PDGFD.1.1	D_Aa_2	2.98	1	mature	142	Brain	pdgfd1_1	pdgfd1		pdgfd
54299	DAA_PDGFD.1.1	D_Aa_3	5.2	1	mature	248	Gills	pdgfd1_1	pdgfd1		pdgfd
54299	DAA_PDGFD.1.1	D_Aa_9	1.45	1	mature	68	Intestine	pdgfd1_1	pdgfd1		pdgfd
54299	DAA_PDGFD.1.1	D_Aa_11	8.45	1	embryo	410	Embryo	pdgfd1_1	pdgfd1		pdgfd
54299	DAA_PDGFD.1.1	D_Aa_8	4.5	1	mature	216	Bones	pdgfd1_1	pdgfd1		pdgfd
54299	DAA_PDGFD.1.1	D_Aa_7	3.87	1	mature	182	Head kidney	pdgfd1_1	pdgfd1		pdgfd
54299	DAA_PDGFD.1.1	D_Aa_5	0.42	1	mature	20	Muscle	pdgfd1_1	pdgfd1		pdgfd
42783	DAA_PIR.2.2	D_Aa_6	6.45	1	mature	248	Liver	vegfd1_1	vegfd1		vegfd
42783	DAA_PIR.2.2	D_Aa_4	2.77	1	mature	106	Heart	vegfd1_1	vegfd1		vegfd
42783	DAA_PIR.2.2	D_Aa_1	0.21	1	embryo	8	Ovary	vegfd1_1	vegfd1		vegfd
42783	DAA_PIR.2.2	D_Aa_10	22.78	1	mature	888	Testis	vegfd1_1	vegfd1		vegfd
42783	DAA_PIR.2.2	D_Aa_2	7.09	1	mature	276	Brain	vegfd1_1	vegfd1		vegfd
42783	DAA_PIR.2.2	D_Aa_3	8.39	1	mature	326	Gills	vegfd1_1	vegfd1		vegfd
42783	DAA_PIR.2.2	D_Aa_9	20.67	1	mature	800	Intestine	vegfd1_1	vegfd1		vegfd
42783	DAA_PIR.2.2	D_Aa_11	0.65	1	embryo	26	Embryo	vegfd1_1	vegfd1		vegfd
42783	DAA_PIR.2.2	D_Aa_8	4.27	1	mature	162	Bones	vegfd1_1	vegfd1		vegfd
42783	DAA_PIR.2.2	D_Aa_7	53.06	1	mature	2026	Head kidney	vegfd1_1	vegfd1		vegfd
42783	DAA_PIR.2.2	D_Aa_5	0.8	1	mature	30	Muscle	vegfd1_1	vegfd1		vegfd
46055	DAA_VEGFC.3.3	D_Aa_6	0.78	1	mature	26	Liver	vegfc3_1	vegfc3		vegfc3
46055	DAA_VEGFC.3.3	D_Aa_4	2.86	1	mature	98	Heart	vegfc3_1	vegfc3		vegfc3
46055	DAA_VEGFC.3.3	D_Aa_1	0.25	1	embryo	8	Ovary	vegfc3_1	vegfc3		vegfc3
46055	DAA_VEGFC.3.3	D_Aa_10	9.13	1	mature	314	Testis	vegfc3_1	vegfc3		vegfc3
46055	DAA_VEGFC.3.3	D_Aa_2	1.74	1	mature	60	Brain	vegfc3_1	vegfc3		vegfc3
46055	DAA_VEGFC.3.3	D_Aa_3	3.75	1	mature	128	Gills	vegfc3_1	vegfc3		vegfc3
46055	DAA_VEGFC.3.3	D_Aa_9	0.55	1	mature	18	Intestine	vegfc3_1	vegfc3		vegfc3
46055	DAA_VEGFC.3.3	D_Aa_11	1.51	1	embryo	54	Embryo	vegfc3_1	vegfc3		vegfc3
46055	DAA_VEGFC.3.3	D_Aa_8	3.62	1	mature	122	Bones	vegfc3_1	vegfc3		vegfc3
46055	DAA_VEGFC.3.3	D_Aa_7	171.92	1	mature	5840	Head kidney	vegfc3_1	vegfc3		vegfc3
46055	DAA_VEGFC.3.3	D_Aa_5	0.0001	1	mature	0	Muscle	vegfc3_1	vegfc3		vegfc3
23402	DAA_VGFAA.1.3	D_Aa_6	0.36	1	mature	12	Liver	vegfaa1_1	vegfaa1		vegfaa1
23402	DAA_VGFAA.1.3	D_Aa_4	11.24	1	mature	384	Heart	vegfaa1_1	vegfaa1		vegfaa1
23402	DAA_VGFAA.1.3	D_Aa_1	0.24	1	embryo	8	Ovary	vegfaa1_1	vegfaa1		vegfaa1
23402	DAA_VGFAA.1.3	D_Aa_10	7.5	1	mature	256	Testis	vegfaa1_1	vegfaa1		vegfaa1
23402	DAA_VGFAA.1.3	D_Aa_2	5.73	1	mature	196	Brain	vegfaa1_1	vegfaa1		vegfaa1
23402	DAA_VGFAA.1.3	D_Aa_3	2.86	1	mature	98	Gills	vegfaa1_1	vegfaa1		vegfaa1
23402	DAA_VGFAA.1.3	D_Aa_9	2.01	1	mature	70	Intestine	vegfaa1_1	vegfaa1		vegfaa1
23402	DAA_VGFAA.1.3	D_Aa_11	1.09	1	embryo	38	Embryo	vegfaa1_1	vegfaa1		vegfaa1
23402	DAA_VGFAA.1.3	D_Aa_8	3.46	1	mature	118	Bones	vegfaa1_1	vegfaa1		vegfaa1
23402	DAA_VGFAA.1.3	D_Aa_7	0.0001	1	mature	0	Head kidney	vegfaa1_1	vegfaa1		vegfaa1
23402	DAA_VGFAA.1.3	D_Aa_5	1.26	1	mature	42	Muscle	vegfaa1_1	vegfaa1		vegfaa1
37057	DAA_VGFAA.2.3	D_Aa_6	14.89	1	mature	426	Liver	vegfaa2_1	vegfaa2		vegfaa2
37057	DAA_VGFAA.2.3	D_Aa_4	13.45	1	mature	374	Heart	vegfaa2_1	vegfaa2		vegfaa2
37057	DAA_VGFAA.2.3	D_Aa_1	0.63	1	embryo	18	Ovary	vegfaa2_1	vegfaa2		vegfaa2
37057	DAA_VGFAA.2.3	D_Aa_10	9.87	1	mature	278	Testis	vegfaa2_1	vegfaa2		vegfaa2
37057	DAA_VGFAA.2.3	D_Aa_2	6.26	1	mature	178	Brain	vegfaa2_1	vegfaa2		vegfaa2
37057	DAA_VGFAA.2.3	D_Aa_3	7.6	1	mature	218	Gills	vegfaa2_1	vegfaa2		vegfaa2
37057	DAA_VGFAA.2.3	D_Aa_9	13.85	1	mature	392	Intestine	vegfaa2_1	vegfaa2		vegfaa2
37057	DAA_VGFAA.2.3	D_Aa_11	4.21	1	embryo	124	Embryo	vegfaa2_1	vegfaa2		vegfaa2
37057	DAA_VGFAA.2.3	D_Aa_8	33.58	1	mature	938	Bones	vegfaa2_1	vegfaa2		vegfaa2
37057	DAA_VGFAA.2.3	D_Aa_7	0.08	1	mature	2	Head kidney	vegfaa2_1	vegfaa2		vegfaa2
37057	DAA_VGFAA.2.3	D_Aa_5	18.77	1	mature	530	Muscle	vegfaa2_1	vegfaa2		vegfaa2
52508	DAA_VGFAA.3.3	D_Aa_6	0.9	1	mature	26	Liver	vegfaa3_1	vegfaa3		vegfaa3
52508	DAA_VGFAA.3.3	D_Aa_4	22.38	1	mature	656	Heart	vegfaa3_1	vegfaa3		vegfaa3
52508	DAA_VGFAA.3.3	D_Aa_1	0.91	1	embryo	26	Ovary	vegfaa3_1	vegfaa3		vegfaa3
52508	DAA_VGFAA.3.3	D_Aa_10	30.54	1	mature	888	Testis	vegfaa3_1	vegfaa3		vegfaa3
52508	DAA_VGFAA.3.3	D_Aa_2	14.37	1	mature	422	Brain	vegfaa3_1	vegfaa3		vegfaa3
52508	DAA_VGFAA.3.3	D_Aa_3	8.71	1	mature	254	Gills	vegfaa3_1	vegfaa3		vegfaa3
52508	DAA_VGFAA.3.3	D_Aa_9	5.53	1	mature	162	Intestine	vegfaa3_1	vegfaa3		vegfaa3
52508	DAA_VGFAA.3.3	D_Aa_11	5.31	1	embryo	156	Embryo	vegfaa3_1	vegfaa3		vegfaa3
52508	DAA_VGFAA.3.3	D_Aa_8	9.6	1	mature	280	Bones	vegfaa3_1	vegfaa3		vegfaa3
52508	DAA_VGFAA.3.3	D_Aa_7	0.0001	1	mature	0	Head kidney	vegfaa3_1	vegfaa3		vegfaa3
52508	DAA_VGFAA.3.3	D_Aa_5	3.49	1	mature	102	Muscle	vegfaa3_1	vegfaa3		vegfaa3

## Sheet: EAA
Contig id key	Name	Sample name	Mean depth	Replicat	Dev stage	Nb read	Tissue	mRNA isoforms	Genes		Renamed mRNA transcript variants (tv)
53008	EAA_LOC100125510.1.1	E_Aa_11	14.37	1	embryo	372	Embryo	vegfab_1_1	vegfab1		vegfab1_tv1
53008	EAA_LOC100125510.1.1	E_Aa_1	1.46	1	embryo	38	Ovary	vegfab_1_1	vegfab1		vegfab1_tv1
53008	EAA_LOC100125510.1.1	E_Aa_9	42.85	1	mature	1104	Intestine	vegfab_1_1	vegfab1		vegfab1_tv1
53008	EAA_LOC100125510.1.1	E_Aa_3	9.89	1	mature	254	Gills	vegfab_1_1	vegfab1		vegfab1_tv1
53008	EAA_LOC100125510.1.1	E_Aa_8	8.79	1	mature	226	Bones	vegfab_1_1	vegfab1		vegfab1_tv1
53008	EAA_LOC100125510.1.1	E_Aa_6	9.08	1	mature	228	Liver	vegfab_1_1	vegfab1		vegfab1_tv1
53008	EAA_LOC100125510.1.1	E_Aa_10	6.18	1	mature	158	Testis	vegfab_1_1	vegfab1		vegfab1_tv1
53008	EAA_LOC100125510.1.1	E_Aa_4	66.12	1	mature	1686	Heart	vegfab_1_1	vegfab1		vegfab1_tv1
53008	EAA_LOC100125510.1.1	E_Aa_2	27.75	1	mature	704	Brain	vegfab_1_1	vegfab1		vegfab1_tv1
53008	EAA_LOC100125510.1.1	E_Aa_7	1.69	1	mature	44	Head kidney	vegfab_1_1	vegfab1		vegfab1_tv1
53008	EAA_LOC100125510.1.1	E_Aa_5	5.57	1	mature	144	Muscle	vegfab_1_1	vegfab1		vegfab1_tv1
3711	EAA_LOC100690958.1.1	E_Aa_11	4.59	1	embryo	84	Embryo	pdgfab1_1	pdgfab1		pdgfab
3711	EAA_LOC100690958.1.1	E_Aa_1	16.71	1	embryo	298	Ovary	pdgfab1_1	pdgfab1		pdgfab
3711	EAA_LOC100690958.1.1	E_Aa_9	9.29	1	mature	166	Intestine	pdgfab1_1	pdgfab1		pdgfab
3711	EAA_LOC100690958.1.1	E_Aa_3	4.09	1	mature	72	Gills	pdgfab1_1	pdgfab1		pdgfab
3711	EAA_LOC100690958.1.1	E_Aa_8	3.01	1	mature	52	Bones	pdgfab1_1	pdgfab1		pdgfab
3711	EAA_LOC100690958.1.1	E_Aa_6	0.46	1	mature	8	Liver	pdgfab1_1	pdgfab1		pdgfab
3711	EAA_LOC100690958.1.1	E_Aa_10	0.74	1	mature	14	Testis	pdgfab1_1	pdgfab1		pdgfab
3711	EAA_LOC100690958.1.1	E_Aa_4	4.47	1	mature	78	Heart	pdgfab1_1	pdgfab1		pdgfab
3711	EAA_LOC100690958.1.1	E_Aa_2	7.01	1	mature	124	Brain	pdgfab1_1	pdgfab1		pdgfab
3711	EAA_LOC100690958.1.1	E_Aa_7	0.44	1	mature	8	Head kidney	pdgfab1_1	pdgfab1		pdgfab
3711	EAA_LOC100690958.1.1	E_Aa_5	1.84	1	mature	34	Muscle	pdgfab1_1	pdgfab1		pdgfab
39905	EAA_LOC100707517.1.1	E_Aa_11	4.19	1	embryo	276	Embryo	misclassified	misclassified
39905	EAA_LOC100707517.1.1	E_Aa_1	3.01	1	embryo	188	Ovary	misclassified	misclassified
39905	EAA_LOC100707517.1.1	E_Aa_9	42.67	1	mature	2662	Intestine	misclassified	misclassified
39905	EAA_LOC100707517.1.1	E_Aa_3	10.01	1	mature	620	Gills	misclassified	misclassified
39905	EAA_LOC100707517.1.1	E_Aa_8	10.75	1	mature	662	Bones	misclassified	misclassified
39905	EAA_LOC100707517.1.1	E_Aa_6	0.49	1	mature	30	Liver	misclassified	misclassified
39905	EAA_LOC100707517.1.1	E_Aa_10	2.21	1	mature	142	Testis	misclassified	misclassified
39905	EAA_LOC100707517.1.1	E_Aa_4	8.72	1	mature	544	Heart	misclassified	misclassified
39905	EAA_LOC100707517.1.1	E_Aa_2	4.12	1	mature	260	Brain	misclassified	misclassified
39905	EAA_LOC100707517.1.1	E_Aa_7	0.11	1	mature	8	Head kidney	misclassified	misclassified
39905	EAA_LOC100707517.1.1	E_Aa_5	9.17	1	mature	580	Muscle	misclassified	misclassified
26790	EAA_LOC101077724.1.1	E_Aa_11	7.77	1	embryo	454	Embryo	vegfba1_1	vegfba1		vegfba
26790	EAA_LOC101077724.1.1	E_Aa_1	16.32	1	embryo	950	Ovary	vegfba1_1	vegfba1		vegfba
26790	EAA_LOC101077724.1.1	E_Aa_9	11.48	1	mature	662	Intestine	vegfba1_1	vegfba1		vegfba
26790	EAA_LOC101077724.1.1	E_Aa_3	16.82	1	mature	968	Gills	vegfba1_1	vegfba1		vegfba
26790	EAA_LOC101077724.1.1	E_Aa_8	3.16	1	mature	180	Bones	vegfba1_1	vegfba1		vegfba
26790	EAA_LOC101077724.1.1	E_Aa_6	34.78	1	mature	1986	Liver	vegfba1_1	vegfba1		vegfba
26790	EAA_LOC101077724.1.1	E_Aa_10	8.05	1	mature	468	Testis	vegfba1_1	vegfba1		vegfba
26790	EAA_LOC101077724.1.1	E_Aa_4	2.19	1	mature	126	Heart	vegfba1_1	vegfba1		vegfba
26790	EAA_LOC101077724.1.1	E_Aa_2	32.26	1	mature	1850	Brain	vegfba1_1	vegfba1		vegfba
26790	EAA_LOC101077724.1.1	E_Aa_7	1.09	1	mature	64	Head kidney	vegfba1_1	vegfba1		vegfba
26790	EAA_LOC101077724.1.1	E_Aa_5	0.55	1	mature	32	Muscle	vegfba1_1	vegfba1		vegfba
49064	EAA_LOC101156252.1.1	E_Aa_11	25.97	1	embryo	1540	Embryo	pdgfaa1_1	pdgfaa1		pdgfaa
49064	EAA_LOC101156252.1.1	E_Aa_1	4.77	1	embryo	276	Ovary	pdgfaa1_1	pdgfaa1		pdgfaa
49064	EAA_LOC101156252.1.1	E_Aa_9	34.75	1	mature	2054	Intestine	pdgfaa1_1	pdgfaa1		pdgfaa
49064	EAA_LOC101156252.1.1	E_Aa_3	16.27	1	mature	946	Gills	pdgfaa1_1	pdgfaa1		pdgfaa
49064	EAA_LOC101156252.1.1	E_Aa_8	4.59	1	mature	272	Bones	pdgfaa1_1	pdgfaa1		pdgfaa
49064	EAA_LOC101156252.1.1	E_Aa_6	0.74	1	mature	42	Liver	pdgfaa1_1	pdgfaa1		pdgfaa
49064	EAA_LOC101156252.1.1	E_Aa_10	7.73	1	mature	452	Testis	pdgfaa1_1	pdgfaa1		pdgfaa
49064	EAA_LOC101156252.1.1	E_Aa_4	20.72	1	mature	1218	Heart	pdgfaa1_1	pdgfaa1		pdgfaa
49064	EAA_LOC101156252.1.1	E_Aa_2	109.51	1	mature	6418	Brain	pdgfaa1_1	pdgfaa1		pdgfaa
49064	EAA_LOC101156252.1.1	E_Aa_7	0.41	1	mature	24	Head kidney	pdgfaa1_1	pdgfaa1		pdgfaa
49064	EAA_LOC101156252.1.1	E_Aa_5	5.39	1	mature	320	Muscle	pdgfaa1_1	pdgfaa1		pdgfaa
19476	EAA_LOC101168772.1.2	E_Aa_11	3.7	1	embryo	136	Embryo	vegfc1_1	vegfc1		vegfc1_tv1
19476	EAA_LOC101168772.1.2	E_Aa_1	0.45	1	embryo	16	Ovary	vegfc1_1	vegfc1		vegfc1_tv1
19476	EAA_LOC101168772.1.2	E_Aa_9	4.44	1	mature	162	Intestine	vegfc1_1	vegfc1		vegfc1_tv1
19476	EAA_LOC101168772.1.2	E_Aa_3	67.82	1	mature	2442	Gills	vegfc1_1	vegfc1		vegfc1_tv1
19476	EAA_LOC101168772.1.2	E_Aa_8	3.52	1	mature	126	Bones	vegfc1_1	vegfc1		vegfc1_tv1
19476	EAA_LOC101168772.1.2	E_Aa_6	0.59	1	mature	22	Liver	vegfc1_1	vegfc1		vegfc1_tv1
19476	EAA_LOC101168772.1.2	E_Aa_10	1.33	1	mature	50	Testis	vegfc1_1	vegfc1		vegfc1_tv1
19476	EAA_LOC101168772.1.2	E_Aa_4	14.18	1	mature	510	Heart	vegfc1_1	vegfc1		vegfc1_tv1
19476	EAA_LOC101168772.1.2	E_Aa_2	6.47	1	mature	234	Brain	vegfc1_1	vegfc1		vegfc1_tv1
19476	EAA_LOC101168772.1.2	E_Aa_7	0.17	1	mature	6	Head kidney	vegfc1_1	vegfc1		vegfc1_tv1
19476	EAA_LOC101168772.1.2	E_Aa_5	1.78	1	mature	68	Muscle	vegfc1_1	vegfc1		vegfc1_tv1
22285	EAA_LOC101168772.2.2	E_Aa_11	2.69	1	embryo	82	Embryo	vegfc1_2	vegfc1		vegfc1_tv2
22285	EAA_LOC101168772.2.2	E_Aa_1	0.33	1	embryo	10	Ovary	vegfc1_2	vegfc1		vegfc1_tv2
22285	EAA_LOC101168772.2.2	E_Aa_9	3.16	1	mature	96	Intestine	vegfc1_2	vegfc1		vegfc1_tv2
22285	EAA_LOC101168772.2.2	E_Aa_3	40.96	1	mature	1230	Gills	vegfc1_2	vegfc1		vegfc1_tv2
22285	EAA_LOC101168772.2.2	E_Aa_8	2.18	1	mature	66	Bones	vegfc1_2	vegfc1		vegfc1_tv2
22285	EAA_LOC101168772.2.2	E_Aa_6	1.19	1	mature	36	Liver	vegfc1_2	vegfc1		vegfc1_tv2
22285	EAA_LOC101168772.2.2	E_Aa_10	0.65	1	mature	20	Testis	vegfc1_2	vegfc1		vegfc1_tv2
22285	EAA_LOC101168772.2.2	E_Aa_4	20.08	1	mature	612	Heart	vegfc1_2	vegfc1		vegfc1_tv2
22285	EAA_LOC101168772.2.2	E_Aa_2	7.5	1	mature	226	Brain	vegfc1_2	vegfc1		vegfc1_tv2
22285	EAA_LOC101168772.2.2	E_Aa_7	0.14	1	mature	4	Head kidney	vegfc1_2	vegfc1		vegfc1_tv2
22285	EAA_LOC101168772.2.2	E_Aa_5	2.01	1	mature	60	Muscle	vegfc1_2	vegfc1		vegfc1_tv2
8655	EAA_LOC557468.1.1	E_Aa_11	9.53	1	embryo	172	Embryo	pgfb1_1	pgfb1		pgfb
8655	EAA_LOC557468.1.1	E_Aa_1	11.77	1	embryo	200	Ovary	pgfb1_1	pgfb1		pgfb
8655	EAA_LOC557468.1.1	E_Aa_9	3.46	1	mature	62	Intestine	pgfb1_1	pgfb1		pgfb
8655	EAA_LOC557468.1.1	E_Aa_3	12.1	1	mature	216	Gills	pgfb1_1	pgfb1		pgfb
8655	EAA_LOC557468.1.1	E_Aa_8	1.27	1	mature	24	Bones	pgfb1_1	pgfb1		pgfb
8655	EAA_LOC557468.1.1	E_Aa_6	0.7	1	mature	12	Liver	pgfb1_1	pgfb1		pgfb
8655	EAA_LOC557468.1.1	E_Aa_10	51.81	1	mature	928	Testis	pgfb1_1	pgfb1		pgfb
8655	EAA_LOC557468.1.1	E_Aa_4	3.67	1	mature	62	Heart	pgfb1_1	pgfb1		pgfb
8655	EAA_LOC557468.1.1	E_Aa_2	11.99	1	mature	208	Brain	pgfb1_1	pgfb1		pgfb
8655	EAA_LOC557468.1.1	E_Aa_7	0.24	1	mature	4	Head kidney	pgfb1_1	pgfb1		pgfb
8655	EAA_LOC557468.1.1	E_Aa_5	2.97	1	mature	54	Muscle	pgfb1_1	pgfb1		pgfb
295	EAA_PDGFD.1.1	E_Aa_11	5.55	1	embryo	152	Embryo	pdgfd1_1	pdgfd1		pdgfd
295	EAA_PDGFD.1.1	E_Aa_1	37.59	1	embryo	980	Ovary	pdgfd1_1	pdgfd1		pdgfd
295	EAA_PDGFD.1.1	E_Aa_9	7.23	1	mature	194	Intestine	pdgfd1_1	pdgfd1		pdgfd
295	EAA_PDGFD.1.1	E_Aa_3	2.12	1	mature	56	Gills	pdgfd1_1	pdgfd1		pdgfd
295	EAA_PDGFD.1.1	E_Aa_8	1.91	1	mature	52	Bones	pdgfd1_1	pdgfd1		pdgfd
295	EAA_PDGFD.1.1	E_Aa_6	0.08	1	mature	2	Liver	pdgfd1_1	pdgfd1		pdgfd
295	EAA_PDGFD.1.1	E_Aa_10	7.39	1	mature	198	Testis	pdgfd1_1	pdgfd1		pdgfd
295	EAA_PDGFD.1.1	E_Aa_4	11.19	1	mature	300	Heart	pdgfd1_1	pdgfd1		pdgfd
295	EAA_PDGFD.1.1	E_Aa_2	5.87	1	mature	152	Brain	pdgfd1_1	pdgfd1		pdgfd
295	EAA_PDGFD.1.1	E_Aa_7	8.08	1	mature	216	Head kidney	pdgfd1_1	pdgfd1		pdgfd
295	EAA_PDGFD.1.1	E_Aa_5	0.68	1	mature	18	Muscle	pdgfd1_1	pdgfd1		pdgfd
10913	EAA_SI_CH211-79M20.1.1.1	E_Aa_11	16.05	1	embryo	676	Embryo	pdgfba1_1	pdgfba1		pdgfba
10913	EAA_SI_CH211-79M20.1.1.1	E_Aa_1	6.67	1	embryo	260	Ovary	pdgfba1_1	pdgfba1		pdgfba
10913	EAA_SI_CH211-79M20.1.1.1	E_Aa_9	7.8	1	mature	312	Intestine	pdgfba1_1	pdgfba1		pdgfba
10913	EAA_SI_CH211-79M20.1.1.1	E_Aa_3	4.36	1	mature	170	Gills	pdgfba1_1	pdgfba1		pdgfba
10913	EAA_SI_CH211-79M20.1.1.1	E_Aa_8	10.68	1	mature	414	Bones	pdgfba1_1	pdgfba1		pdgfba
10913	EAA_SI_CH211-79M20.1.1.1	E_Aa_6	4.26	1	mature	172	Liver	pdgfba1_1	pdgfba1		pdgfba
10913	EAA_SI_CH211-79M20.1.1.1	E_Aa_10	12.15	1	mature	504	Testis	pdgfba1_1	pdgfba1		pdgfba
10913	EAA_SI_CH211-79M20.1.1.1	E_Aa_4	41.74	1	mature	1630	Heart	pdgfba1_1	pdgfba1		pdgfba
10913	EAA_SI_CH211-79M20.1.1.1	E_Aa_2	35.94	1	mature	1408	Brain	pdgfba1_1	pdgfba1		pdgfba
10913	EAA_SI_CH211-79M20.1.1.1	E_Aa_7	0.43	1	mature	16	Head kidney	pdgfba1_1	pdgfba1		pdgfba
10913	EAA_SI_CH211-79M20.1.1.1	E_Aa_5	14.86	1	mature	590	Muscle	pdgfba1_1	pdgfba1		pdgfba
9372	EAA_VEGFAB.1.2	E_Aa_11	8.2	1	embryo	142	Embryo	vegfab1_2	vegfab1		vegfab1_tv2
9372	EAA_VEGFAB.1.2	E_Aa_1	0.7	1	embryo	12	Ovary	vegfab1_2	vegfab1		vegfab1_tv2
9372	EAA_VEGFAB.1.2	E_Aa_9	19.1	1	mature	322	Intestine	vegfab1_2	vegfab1		vegfab1_tv2
9372	EAA_VEGFAB.1.2	E_Aa_3	3.92	1	mature	64	Gills	vegfab1_2	vegfab1		vegfab1_tv2
9372	EAA_VEGFAB.1.2	E_Aa_8	3.68	1	mature	60	Bones	vegfab1_2	vegfab1		vegfab1_tv2
9372	EAA_VEGFAB.1.2	E_Aa_6	6.1	1	mature	104	Liver	vegfab1_2	vegfab1		vegfab1_tv2
9372	EAA_VEGFAB.1.2	E_Aa_10	1.45	1	mature	24	Testis	vegfab1_2	vegfab1		vegfab1_tv2
9372	EAA_VEGFAB.1.2	E_Aa_4	35.4	1	mature	592	Heart	vegfab1_2	vegfab1		vegfab1_tv2
9372	EAA_VEGFAB.1.2	E_Aa_2	14.37	1	mature	238	Brain	vegfab1_2	vegfab1		vegfab1_tv2
9372	EAA_VEGFAB.1.2	E_Aa_7	0.77	1	mature	14	Head kidney	vegfab1_2	vegfab1		vegfab1_tv2
9372	EAA_VEGFAB.1.2	E_Aa_5	3.11	1	mature	52	Muscle	vegfab1_2	vegfab1		vegfab1_tv2
21496	EAA_VEGFAB.2.2	E_Aa_11	16.58	1	embryo	906	Embryo	vegfab1_3	vegfab1		vegfab1_tv3
21496	EAA_VEGFAB.2.2	E_Aa_1	2.69	1	embryo	144	Ovary	vegfab1_3	vegfab1		vegfab1_tv3
21496	EAA_VEGFAB.2.2	E_Aa_9	39.21	1	mature	2134	Intestine	vegfab1_3	vegfab1		vegfab1_tv3
21496	EAA_VEGFAB.2.2	E_Aa_3	7.13	1	mature	396	Gills	vegfab1_3	vegfab1		vegfab1_tv3
21496	EAA_VEGFAB.2.2	E_Aa_8	8.18	1	mature	444	Bones	vegfab1_3	vegfab1		vegfab1_tv3
21496	EAA_VEGFAB.2.2	E_Aa_6	13.33	1	mature	720	Liver	vegfab1_3	vegfab1		vegfab1_tv3
21496	EAA_VEGFAB.2.2	E_Aa_10	4.11	1	mature	226	Testis	vegfab1_3	vegfab1		vegfab1_tv3
21496	EAA_VEGFAB.2.2	E_Aa_4	82.61	1	mature	4472	Heart	vegfab1_3	vegfab1		vegfab1_tv3
21496	EAA_VEGFAB.2.2	E_Aa_2	30.17	1	mature	1636	Brain	vegfab1_3	vegfab1		vegfab1_tv3
21496	EAA_VEGFAB.2.2	E_Aa_7	1.66	1	mature	92	Head kidney	vegfab1_3	vegfab1		vegfab1_tv3
21496	EAA_VEGFAB.2.2	E_Aa_5	7.08	1	mature	398	Muscle	vegfab1_3	vegfab1		vegfab1_tv3
16787	EAA_VEGFC.1.1	E_Aa_11	4.9	1	embryo	104	Embryo	vegfc2_1	vegfc2		vegfc2
16787	EAA_VEGFC.1.1	E_Aa_1	1.88	1	embryo	38	Ovary	vegfc2_1	vegfc2		vegfc2
16787	EAA_VEGFC.1.1	E_Aa_9	3.2	1	mature	66	Intestine	vegfc2_1	vegfc2		vegfc2
16787	EAA_VEGFC.1.1	E_Aa_3	9.96	1	mature	206	Gills	vegfc2_1	vegfc2		vegfc2
16787	EAA_VEGFC.1.1	E_Aa_8	2.36	1	mature	50	Bones	vegfc2_1	vegfc2		vegfc2
16787	EAA_VEGFC.1.1	E_Aa_6	2.73	1	mature	56	Liver	vegfc2_1	vegfc2		vegfc2
16787	EAA_VEGFC.1.1	E_Aa_10	4.22	1	mature	92	Testis	vegfc2_1	vegfc2		vegfc2
16787	EAA_VEGFC.1.1	E_Aa_4	3.78	1	mature	80	Heart	vegfc2_1	vegfc2		vegfc2
16787	EAA_VEGFC.1.1	E_Aa_2	2.49	1	mature	54	Brain	vegfc2_1	vegfc2		vegfc2
16787	EAA_VEGFC.1.1	E_Aa_7	9.11	1	mature	190	Head kidney	vegfc2_1	vegfc2		vegfc2
16787	EAA_VEGFC.1.1	E_Aa_5	1.78	1	mature	40	Muscle	vegfc2_1	vegfc2		vegfc2
22219	EAA_VGFAA.1.2	E_Aa_11	18.48	1	embryo	554	Embryo	vegfaa1_1	vegfaa1		vegfaa1_tv1
22219	EAA_VGFAA.1.2	E_Aa_1	9.61	1	embryo	284	Ovary	vegfaa1_1	vegfaa1		vegfaa1_tv1
22219	EAA_VGFAA.1.2	E_Aa_9	19.36	1	mature	582	Intestine	vegfaa1_1	vegfaa1		vegfaa1_tv1
22219	EAA_VGFAA.1.2	E_Aa_3	9.27	1	mature	276	Gills	vegfaa1_1	vegfaa1		vegfaa1_tv1
22219	EAA_VGFAA.1.2	E_Aa_8	21.58	1	mature	646	Bones	vegfaa1_1	vegfaa1		vegfaa1_tv1
22219	EAA_VGFAA.1.2	E_Aa_6	7.4	1	mature	220	Liver	vegfaa1_1	vegfaa1		vegfaa1_tv1
22219	EAA_VGFAA.1.2	E_Aa_10	2.83	1	mature	84	Testis	vegfaa1_1	vegfaa1		vegfaa1_tv1
22219	EAA_VGFAA.1.2	E_Aa_4	161.32	1	mature	4814	Heart	vegfaa1_1	vegfaa1		vegfaa1_tv1
22219	EAA_VGFAA.1.2	E_Aa_2	32.51	1	mature	968	Brain	vegfaa1_1	vegfaa1		vegfaa1_tv1
22219	EAA_VGFAA.1.2	E_Aa_7	6.76	1	mature	202	Head kidney	vegfaa1_1	vegfaa1		vegfaa1_tv1
22219	EAA_VGFAA.1.2	E_Aa_5	19.48	1	mature	588	Muscle	vegfaa1_1	vegfaa1		vegfaa1_tv1
35589	EAA_VGFAA.2.2	E_Aa_11	14.98	1	embryo	484	Embryo	vegfaa1_2	vegfaa1		vegfaa1_tv2
35589	EAA_VGFAA.2.2	E_Aa_1	3.52	1	embryo	112	Ovary	vegfaa1_2	vegfaa1		vegfaa1_tv2
35589	EAA_VGFAA.2.2	E_Aa_9	26.75	1	mature	862	Intestine	vegfaa1_2	vegfaa1		vegfaa1_tv2
35589	EAA_VGFAA.2.2	E_Aa_3	47.81	1	mature	1522	Gills	vegfaa1_2	vegfaa1		vegfaa1_tv2
35589	EAA_VGFAA.2.2	E_Aa_8	15.19	1	mature	492	Bones	vegfaa1_2	vegfaa1		vegfaa1_tv2
35589	EAA_VGFAA.2.2	E_Aa_6	3.39	1	mature	110	Liver	vegfaa1_2	vegfaa1		vegfaa1_tv2
35589	EAA_VGFAA.2.2	E_Aa_10	7.26	1	mature	232	Testis	vegfaa1_2	vegfaa1		vegfaa1_tv2
35589	EAA_VGFAA.2.2	E_Aa_4	64.45	1	mature	2128	Heart	vegfaa1_2	vegfaa1		vegfaa1_tv2
35589	EAA_VGFAA.2.2	E_Aa_2	56.96	1	mature	1826	Brain	vegfaa1_2	vegfaa1		vegfaa1_tv2
35589	EAA_VGFAA.2.2	E_Aa_7	4.97	1	mature	160	Head kidney	vegfaa1_2	vegfaa1		vegfaa1_tv2
35589	EAA_VGFAA.2.2	E_Aa_5	9.89	1	mature	326	Muscle	vegfaa1_2	vegfaa1		vegfaa1_tv2

## Sheet: FDR
Contig id key	Name	Sample name	Mean depth	Replicat	Dev stage	Nb read	Tissue	mRNA isoforms	Genes		Renamed mRNA transcript variants (tv)
30946	FDR_CUBN.1.1	F_Dr_7	48.01	1	mature	5082	Head kidney	misclassified	misclassified
30946	FDR_CUBN.1.1	F_Dr_1	0.07	1	embryo	10	Ovary	misclassified	misclassified
30946	FDR_CUBN.1.1	F_Dr_10	4.73	1	mature	726	Testis	misclassified	misclassified
30946	FDR_CUBN.1.1	F_Dr_2	0.68	1	mature	98	Brain	misclassified	misclassified
30946	FDR_CUBN.1.1	F_Dr_11	4.13	1	embryo	570	Embryo	misclassified	misclassified
30946	FDR_CUBN.1.1	F_Dr_9	967.71	1	mature	130834	Intestine	misclassified	misclassified
30946	FDR_CUBN.1.1	F_Dr_5	4.39	1	mature	596	Muscle	misclassified	misclassified
30946	FDR_CUBN.1.1	F_Dr_3	1.66	1	mature	234	Gills	misclassified	misclassified
30946	FDR_CUBN.1.1	F_Dr_8	81.75	1	mature	12080	Bones	misclassified	misclassified
30946	FDR_CUBN.1.1	F_Dr_6	1.12	1	mature	162	Liver	misclassified	misclassified
30946	FDR_CUBN.1.1	F_Dr_4	0.77	1	mature	128	Heart	misclassified	misclassified
30946	FDR_CUBN.1.1	F_Dr_14	0.0001	1	unknown	0	UF eggs	misclassified	misclassified
13856	FDR_FIGF.1.1	F_Dr_7	1.35	1	mature	38	Head kidney	vegfd1_1	vegfd1		vegfd
13856	FDR_FIGF.1.1	F_Dr_1	0.23	1	embryo	8	Ovary	vegfd1_1	vegfd1		vegfd
13856	FDR_FIGF.1.1	F_Dr_10	3.58	1	mature	136	Testis	vegfd1_1	vegfd1		vegfd
13856	FDR_FIGF.1.1	F_Dr_2	9.68	1	mature	334	Brain	vegfd1_1	vegfd1		vegfd
13856	FDR_FIGF.1.1	F_Dr_11	4.78	1	embryo	170	Embryo	vegfd1_1	vegfd1		vegfd
13856	FDR_FIGF.1.1	F_Dr_9	1.17	1	mature	40	Intestine	vegfd1_1	vegfd1		vegfd
13856	FDR_FIGF.1.1	F_Dr_5	7.81	1	mature	270	Muscle	vegfd1_1	vegfd1		vegfd
13856	FDR_FIGF.1.1	F_Dr_3	70.03	1	mature	2430	Gills	vegfd1_1	vegfd1		vegfd
13856	FDR_FIGF.1.1	F_Dr_8	16.55	1	mature	622	Bones	vegfd1_1	vegfd1		vegfd
13856	FDR_FIGF.1.1	F_Dr_6	0.66	1	mature	22	Liver	vegfd1_1	vegfd1		vegfd
13856	FDR_FIGF.1.1	F_Dr_4	3.17	1	mature	130	Heart	vegfd1_1	vegfd1		vegfd
13856	FDR_FIGF.1.1	F_Dr_14	0.06	1	unknown	2	UF eggs	vegfd1_1	vegfd1		vegfd
30370	FDR_LOC100535718.1.1	F_Dr_7	20.49	1	mature	400	Head kidney	pdgfd1_1	pdgfd1		pdgfd
30370	FDR_LOC100535718.1.1	F_Dr_1	28.36	1	embryo	732	Ovary	pdgfd1_1	pdgfd1		pdgfd
30370	FDR_LOC100535718.1.1	F_Dr_10	18.05	1	mature	520	Testis	pdgfd1_1	pdgfd1		pdgfd
30370	FDR_LOC100535718.1.1	F_Dr_2	7.16	1	mature	180	Brain	pdgfd1_1	pdgfd1		pdgfd
30370	FDR_LOC100535718.1.1	F_Dr_11	5.37	1	embryo	144	Embryo	pdgfd1_1	pdgfd1		pdgfd
30370	FDR_LOC100535718.1.1	F_Dr_9	4.51	1	mature	112	Intestine	pdgfd1_1	pdgfd1		pdgfd
30370	FDR_LOC100535718.1.1	F_Dr_5	4.31	1	mature	110	Muscle	pdgfd1_1	pdgfd1		pdgfd
30370	FDR_LOC100535718.1.1	F_Dr_3	21.21	1	mature	554	Gills	pdgfd1_1	pdgfd1		pdgfd
30370	FDR_LOC100535718.1.1	F_Dr_8	24.07	1	mature	662	Bones	pdgfd1_1	pdgfd1		pdgfd
30370	FDR_LOC100535718.1.1	F_Dr_6	0.34	1	mature	8	Liver	pdgfd1_1	pdgfd1		pdgfd
30370	FDR_LOC100535718.1.1	F_Dr_4	2.57	1	mature	74	Heart	pdgfd1_1	pdgfd1		pdgfd
30370	FDR_LOC100535718.1.1	F_Dr_14	7.35	1	unknown	190	UF eggs	pdgfd1_1	pdgfd1		pdgfd
34124	FDR_LOC101474897.1.1	F_Dr_7	0.0001	1	mature	0	Head kidney	pgfa1_1	pgfa1		pgfa
34124	FDR_LOC101474897.1.1	F_Dr_1	13.65	1	embryo	194	Ovary	pgfa1_1	pgfa1		pgfa
34124	FDR_LOC101474897.1.1	F_Dr_10	64.31	1	mature	984	Testis	pgfa1_1	pgfa1		pgfa
34124	FDR_LOC101474897.1.1	F_Dr_2	1.35	1	mature	18	Brain	pgfa1_1	pgfa1		pgfa
34124	FDR_LOC101474897.1.1	F_Dr_11	0.44	1	embryo	6	Embryo	pgfa1_1	pgfa1		pgfa
34124	FDR_LOC101474897.1.1	F_Dr_9	0.15	1	mature	2	Intestine	pgfa1_1	pgfa1		pgfa
34124	FDR_LOC101474897.1.1	F_Dr_5	1.44	1	mature	20	Muscle	pgfa1_1	pgfa1		pgfa
34124	FDR_LOC101474897.1.1	F_Dr_3	0.0001	1	mature	0	Gills	pgfa1_1	pgfa1		pgfa
34124	FDR_LOC101474897.1.1	F_Dr_8	6.44	1	mature	98	Bones	pgfa1_1	pgfa1		pgfa
34124	FDR_LOC101474897.1.1	F_Dr_6	0.0001	1	mature	0	Liver	pgfa1_1	pgfa1		pgfa
34124	FDR_LOC101474897.1.1	F_Dr_4	1.69	1	mature	24	Heart	pgfa1_1	pgfa1		pgfa
34124	FDR_LOC101474897.1.1	F_Dr_14	39.58	1	unknown	562	UF eggs	pgfa1_1	pgfa1		pgfa
10030	FDR_LOC557468.1.1	F_Dr_7	34.79	1	mature	1107	Head kidney	pgfb1_1	pgfb1		pgfb
10030	FDR_LOC557468.1.1	F_Dr_1	0.1	1	embryo	4	Ovary	pgfb1_1	pgfb1		pgfb
10030	FDR_LOC557468.1.1	F_Dr_10	1.97	1	mature	84	Testis	pgfb1_1	pgfb1		pgfb
10030	FDR_LOC557468.1.1	F_Dr_2	0.95	1	mature	40	Brain	pgfb1_1	pgfb1		pgfb
10030	FDR_LOC557468.1.1	F_Dr_11	2.97	1	embryo	120	Embryo	pgfb1_1	pgfb1		pgfb
10030	FDR_LOC557468.1.1	F_Dr_9	4.39	1	mature	178	Intestine	pgfb1_1	pgfb1		pgfb
10030	FDR_LOC557468.1.1	F_Dr_5	1.2	1	mature	48	Muscle	pgfb1_1	pgfb1		pgfb
10030	FDR_LOC557468.1.1	F_Dr_3	39.64	1	mature	1612	Gills	pgfb1_1	pgfb1		pgfb
10030	FDR_LOC557468.1.1	F_Dr_8	3.92	1	mature	166	Bones	pgfb1_1	pgfb1		pgfb
10030	FDR_LOC557468.1.1	F_Dr_6	0.3	1	mature	12	Liver	pgfb1_1	pgfb1		pgfb
10030	FDR_LOC557468.1.1	F_Dr_4	9.54	1	mature	444	Heart	pgfb1_1	pgfb1		pgfb
10030	FDR_LOC557468.1.1	F_Dr_14	0.25	1	unknown	10	UF eggs	pgfb1_1	pgfb1		pgfb
43114	FDR_LOC560564.1.2	F_Dr_7	1.78	1	mature	119	Head kidney	pdgfc1_1	pdgfc1		pdgfc1_tv1
43114	FDR_LOC560564.1.2	F_Dr_1	0.54	1	embryo	46	Ovary	pdgfc1_1	pdgfc1		pdgfc1_tv1
43114	FDR_LOC560564.1.2	F_Dr_10	4.65	1	mature	406	Testis	pdgfc1_1	pdgfc1		pdgfc1_tv1
43114	FDR_LOC560564.1.2	F_Dr_2	5.72	1	mature	482	Brain	pdgfc1_1	pdgfc1		pdgfc1_tv1
43114	FDR_LOC560564.1.2	F_Dr_11	13.11	1	embryo	1108	Embryo	pdgfc1_1	pdgfc1		pdgfc1_tv1
43114	FDR_LOC560564.1.2	F_Dr_9	2.48	1	mature	210	Intestine	pdgfc1_1	pdgfc1		pdgfc1_tv1
43114	FDR_LOC560564.1.2	F_Dr_5	2.95	1	mature	252	Muscle	pdgfc1_1	pdgfc1		pdgfc1_tv1
43114	FDR_LOC560564.1.2	F_Dr_3	5.75	1	mature	480	Gills	pdgfc1_1	pdgfc1		pdgfc1_tv1
43114	FDR_LOC560564.1.2	F_Dr_8	7.74	1	mature	682	Bones	pdgfc1_1	pdgfc1		pdgfc1_tv1
43114	FDR_LOC560564.1.2	F_Dr_6	0.76	1	mature	64	Liver	pdgfc1_1	pdgfc1		pdgfc1_tv1
43114	FDR_LOC560564.1.2	F_Dr_4	3.66	1	mature	344	Heart	pdgfc1_1	pdgfc1		pdgfc1_tv1
43114	FDR_LOC560564.1.2	F_Dr_14	1.29	1	unknown	108	UF eggs	pdgfc1_1	pdgfc1		pdgfc1_tv1
45598	FDR_LOC560564.2.2	F_Dr_7	1.19	1	mature	24	Head kidney	pdgfc1_2	pdgfc1		pdgfc1_tv2
45598	FDR_LOC560564.2.2	F_Dr_1	2.13	1	embryo	54	Ovary	pdgfc1_2	pdgfc1		pdgfc1_tv2
45598	FDR_LOC560564.2.2	F_Dr_10	8.86	1	mature	260	Testis	pdgfc1_2	pdgfc1		pdgfc1_tv2
45598	FDR_LOC560564.2.2	F_Dr_2	6.11	1	mature	164	Brain	pdgfc1_2	pdgfc1		pdgfc1_tv2
45598	FDR_LOC560564.2.2	F_Dr_11	20.92	1	embryo	544	Embryo	pdgfc1_2	pdgfc1		pdgfc1_tv2
45598	FDR_LOC560564.2.2	F_Dr_9	1.97	1	mature	50	Intestine	pdgfc1_2	pdgfc1		pdgfc1_tv2
45598	FDR_LOC560564.2.2	F_Dr_5	2.33	1	mature	60	Muscle	pdgfc1_2	pdgfc1		pdgfc1_tv2
45598	FDR_LOC560564.2.2	F_Dr_3	4.41	1	mature	116	Gills	pdgfc1_2	pdgfc1		pdgfc1_tv2
45598	FDR_LOC560564.2.2	F_Dr_8	6.63	1	mature	182	Bones	pdgfc1_2	pdgfc1		pdgfc1_tv2
45598	FDR_LOC560564.2.2	F_Dr_6	1.02	1	mature	26	Liver	pdgfc1_2	pdgfc1		pdgfc1_tv2
45598	FDR_LOC560564.2.2	F_Dr_4	3.2	1	mature	98	Heart	pdgfc1_2	pdgfc1		pdgfc1_tv2
45598	FDR_LOC560564.2.2	F_Dr_14	4.41	1	unknown	114	UF eggs	pdgfc1_2	pdgfc1		pdgfc1_tv2
5262	FDR_LOC795887.3.23	F_Dr_7	19.1	1	mature	1181	Head kidney	vegfba1_1	vegfba1		vegfba
5262	FDR_LOC795887.3.23	F_Dr_1	0.0001	1	embryo	0	Ovary	vegfba1_1	vegfba1		vegfba
5262	FDR_LOC795887.3.23	F_Dr_10	6.91	1	mature	588	Testis	vegfba1_1	vegfba1		vegfba
5262	FDR_LOC795887.3.23	F_Dr_2	35.25	1	mature	2802	Brain	vegfba1_1	vegfba1		vegfba
5262	FDR_LOC795887.3.23	F_Dr_11	3.97	1	embryo	318	Embryo	vegfba1_1	vegfba1		vegfba
5262	FDR_LOC795887.3.23	F_Dr_9	4.78	1	mature	386	Intestine	vegfba1_1	vegfba1		vegfba
5262	FDR_LOC795887.3.23	F_Dr_5	0.5	1	mature	40	Muscle	vegfba1_1	vegfba1		vegfba
5262	FDR_LOC795887.3.23	F_Dr_3	30.92	1	mature	2476	Gills	vegfba1_1	vegfba1		vegfba
5262	FDR_LOC795887.3.23	F_Dr_8	11.05	1	mature	950	Bones	vegfba1_1	vegfba1		vegfba
5262	FDR_LOC795887.3.23	F_Dr_6	13.13	1	mature	1048	Liver	vegfba1_1	vegfba1		vegfba
5262	FDR_LOC795887.3.23	F_Dr_4	0.69	1	mature	64	Heart	vegfba1_1	vegfba1		vegfba
5262	FDR_LOC795887.3.23	F_Dr_14	0.16	1	unknown	16	UF eggs	vegfba1_1	vegfba1		vegfba
46146	FDR_LOC796490.1.1	F_Dr_7	81.18	1	mature	2120	Head kidney	pdgfbb1_1	pdgfbb1		pdgfbb
46146	FDR_LOC796490.1.1	F_Dr_1	0.61	1	embryo	20	Ovary	pdgfbb1_1	pdgfbb1		pdgfbb
46146	FDR_LOC796490.1.1	F_Dr_10	11.59	1	mature	416	Testis	pdgfbb1_1	pdgfbb1		pdgfbb
46146	FDR_LOC796490.1.1	F_Dr_2	19.78	1	mature	662	Brain	pdgfbb1_1	pdgfbb1		pdgfbb
46146	FDR_LOC796490.1.1	F_Dr_11	36.64	1	embryo	1224	Embryo	pdgfbb1_1	pdgfbb1		pdgfbb
46146	FDR_LOC796490.1.1	F_Dr_9	8.82	1	mature	296	Intestine	pdgfbb1_1	pdgfbb1		pdgfbb
46146	FDR_LOC796490.1.1	F_Dr_5	67.55	1	mature	2246	Muscle	pdgfbb1_1	pdgfbb1		pdgfbb
46146	FDR_LOC796490.1.1	F_Dr_3	30.53	1	mature	1020	Gills	pdgfbb1_1	pdgfbb1		pdgfbb
46146	FDR_LOC796490.1.1	F_Dr_8	93.72	1	mature	3360	Bones	pdgfbb1_1	pdgfbb1		pdgfbb
46146	FDR_LOC796490.1.1	F_Dr_6	0.12	1	mature	4	Liver	pdgfbb1_1	pdgfbb1		pdgfbb
46146	FDR_LOC796490.1.1	F_Dr_4	49.83	1	mature	1948	Heart	pdgfbb1_1	pdgfbb1		pdgfbb
46146	FDR_LOC796490.1.1	F_Dr_14	0.12	1	unknown	4	UF eggs	pdgfbb1_1	pdgfbb1		pdgfbb
44041	FDR_PDGFAA.1.1	F_Dr_7	12.53	1	mature	168	Head kidney	pdgfaa1_1	pdgfaa1		pdgfaa
44041	FDR_PDGFAA.1.1	F_Dr_1	0.46	1	embryo	8	Ovary	pdgfaa1_1	pdgfaa1		pdgfaa
44041	FDR_PDGFAA.1.1	F_Dr_10	22.35	1	mature	424	Testis	pdgfaa1_1	pdgfaa1		pdgfaa
44041	FDR_PDGFAA.1.1	F_Dr_2	16.05	1	mature	276	Brain	pdgfaa1_1	pdgfaa1		pdgfaa
44041	FDR_PDGFAA.1.1	F_Dr_11	97.49	1	embryo	1680	Embryo	pdgfaa1_1	pdgfaa1		pdgfaa
44041	FDR_PDGFAA.1.1	F_Dr_9	5.99	1	mature	102	Intestine	pdgfaa1_1	pdgfaa1		pdgfaa
44041	FDR_PDGFAA.1.1	F_Dr_5	2.8	1	mature	48	Muscle	pdgfaa1_1	pdgfaa1		pdgfaa
44041	FDR_PDGFAA.1.1	F_Dr_3	82.84	1	mature	1426	Gills	pdgfaa1_1	pdgfaa1		pdgfaa
44041	FDR_PDGFAA.1.1	F_Dr_8	21.37	1	mature	392	Bones	pdgfaa1_1	pdgfaa1		pdgfaa
44041	FDR_PDGFAA.1.1	F_Dr_6	2.55	1	mature	44	Liver	pdgfaa1_1	pdgfaa1		pdgfaa
44041	FDR_PDGFAA.1.1	F_Dr_4	3.28	1	mature	68	Heart	pdgfaa1_1	pdgfaa1		pdgfaa
44041	FDR_PDGFAA.1.1	F_Dr_14	0.0001	1	unknown	0	UF eggs	pdgfaa1_1	pdgfaa1		pdgfaa
24185	FDR_PDGFAB.1.1	F_Dr_7	16.89	1	mature	317	Head kidney	pdgfab1_1	pdgfab1		pdgfab
24185	FDR_PDGFAB.1.1	F_Dr_1	1.6	1	embryo	38	Ovary	pdgfab1_1	pdgfab1		pdgfab
24185	FDR_PDGFAB.1.1	F_Dr_10	12.69	1	mature	334	Testis	pdgfab1_1	pdgfab1		pdgfab
24185	FDR_PDGFAB.1.1	F_Dr_2	10.85	1	mature	266	Brain	pdgfab1_1	pdgfab1		pdgfab
24185	FDR_PDGFAB.1.1	F_Dr_11	57.6	1	embryo	1404	Embryo	pdgfab1_1	pdgfab1		pdgfab
24185	FDR_PDGFAB.1.1	F_Dr_9	36.99	1	mature	896	Intestine	pdgfab1_1	pdgfab1		pdgfab
24185	FDR_PDGFAB.1.1	F_Dr_5	8.84	1	mature	214	Muscle	pdgfab1_1	pdgfab1		pdgfab
24185	FDR_PDGFAB.1.1	F_Dr_3	43.56	1	mature	1060	Gills	pdgfab1_1	pdgfab1		pdgfab
24185	FDR_PDGFAB.1.1	F_Dr_8	20.56	1	mature	546	Bones	pdgfab1_1	pdgfab1		pdgfab
24185	FDR_PDGFAB.1.1	F_Dr_6	2.6	1	mature	62	Liver	pdgfab1_1	pdgfab1		pdgfab
24185	FDR_PDGFAB.1.1	F_Dr_4	3.24	1	mature	92	Heart	pdgfab1_1	pdgfab1		pdgfab
24185	FDR_PDGFAB.1.1	F_Dr_14	0.0001	1	unknown	0	UF eggs	pdgfab1_1	pdgfab1		pdgfab
26996	FDR_SI_CH211-79M20.1.1.1	F_Dr_7	18.39	1	mature	691	Head kidney	pdgfba1_1	pdgfba1		pdgfba
26996	FDR_SI_CH211-79M20.1.1.1	F_Dr_1	0.17	1	embryo	8	Ovary	pdgfba1_1	pdgfba1		pdgfba
26996	FDR_SI_CH211-79M20.1.1.1	F_Dr_10	5.36	1	mature	278	Testis	pdgfba1_1	pdgfba1		pdgfba
26996	FDR_SI_CH211-79M20.1.1.1	F_Dr_2	17.43	1	mature	856	Brain	pdgfba1_1	pdgfba1		pdgfba
26996	FDR_SI_CH211-79M20.1.1.1	F_Dr_11	12.79	1	embryo	614	Embryo	pdgfba1_1	pdgfba1		pdgfba
26996	FDR_SI_CH211-79M20.1.1.1	F_Dr_9	5.19	1	mature	246	Intestine	pdgfba1_1	pdgfba1		pdgfba
26996	FDR_SI_CH211-79M20.1.1.1	F_Dr_5	16.62	1	mature	802	Muscle	pdgfba1_1	pdgfba1		pdgfba
26996	FDR_SI_CH211-79M20.1.1.1	F_Dr_3	17.87	1	mature	856	Gills	pdgfba1_1	pdgfba1		pdgfba
26996	FDR_SI_CH211-79M20.1.1.1	F_Dr_8	37.07	1	mature	1914	Bones	pdgfba1_1	pdgfba1		pdgfba
26996	FDR_SI_CH211-79M20.1.1.1	F_Dr_6	1.01	1	mature	52	Liver	pdgfba1_1	pdgfba1		pdgfba
26996	FDR_SI_CH211-79M20.1.1.1	F_Dr_4	13.3	1	mature	734	Heart	pdgfba1_1	pdgfba1		pdgfba
26996	FDR_SI_CH211-79M20.1.1.1	F_Dr_14	0.0001	1	unknown	0	UF eggs	pdgfba1_1	pdgfba1		pdgfba
19973	FDR_VEGFAA.1.2	F_Dr_7	16.28	1	mature	382	Head kidney	vegfaa1_1	vegfaa1		vegfaa1_tv1
19973	FDR_VEGFAA.1.2	F_Dr_1	1.52	1	embryo	46	Ovary	vegfaa1_1	vegfaa1		vegfaa1_tv1
19973	FDR_VEGFAA.1.2	F_Dr_10	4.53	1	mature	144	Testis	vegfaa1_1	vegfaa1		vegfaa1_tv1
19973	FDR_VEGFAA.1.2	F_Dr_2	9.83	1	mature	294	Brain	vegfaa1_1	vegfaa1		vegfaa1_tv1
19973	FDR_VEGFAA.1.2	F_Dr_11	21.17	1	embryo	634	Embryo	vegfaa1_1	vegfaa1		vegfaa1_tv1
19973	FDR_VEGFAA.1.2	F_Dr_9	8.2	1	mature	244	Intestine	vegfaa1_1	vegfaa1		vegfaa1_tv1
19973	FDR_VEGFAA.1.2	F_Dr_5	11.46	1	mature	340	Muscle	vegfaa1_1	vegfaa1		vegfaa1_tv1
19973	FDR_VEGFAA.1.2	F_Dr_3	18.63	1	mature	558	Gills	vegfaa1_1	vegfaa1		vegfaa1_tv1
19973	FDR_VEGFAA.1.2	F_Dr_8	27.69	1	mature	860	Bones	vegfaa1_1	vegfaa1		vegfaa1_tv1
19973	FDR_VEGFAA.1.2	F_Dr_6	0.2	1	mature	6	Liver	vegfaa1_1	vegfaa1		vegfaa1_tv1
19973	FDR_VEGFAA.1.2	F_Dr_4	17.98	1	mature	576	Heart	vegfaa1_1	vegfaa1		vegfaa1_tv1
19973	FDR_VEGFAA.1.2	F_Dr_14	1.76	1	unknown	52	UF eggs	vegfaa1_1	vegfaa1		vegfaa1_tv1
40888	FDR_VEGFAA.2.2	F_Dr_7	19.22	1	mature	417	Head kidney	vegfaa1_2	vegfaa1		vegfaa1_tv2
40888	FDR_VEGFAA.2.2	F_Dr_1	2.28	1	embryo	62	Ovary	vegfaa1_2	vegfaa1		vegfaa1_tv2
40888	FDR_VEGFAA.2.2	F_Dr_10	4.44	1	mature	128	Testis	vegfaa1_2	vegfaa1		vegfaa1_tv2
40888	FDR_VEGFAA.2.2	F_Dr_2	9.3	1	mature	258	Brain	vegfaa1_2	vegfaa1		vegfaa1_tv2
40888	FDR_VEGFAA.2.2	F_Dr_11	16.9	1	embryo	468	Embryo	vegfaa1_2	vegfaa1		vegfaa1_tv2
40888	FDR_VEGFAA.2.2	F_Dr_9	8.23	1	mature	226	Intestine	vegfaa1_2	vegfaa1		vegfaa1_tv2
40888	FDR_VEGFAA.2.2	F_Dr_5	9.27	1	mature	256	Muscle	vegfaa1_2	vegfaa1		vegfaa1_tv2
40888	FDR_VEGFAA.2.2	F_Dr_3	17.79	1	mature	490	Gills	vegfaa1_2	vegfaa1		vegfaa1_tv2
40888	FDR_VEGFAA.2.2	F_Dr_8	21.53	1	mature	608	Bones	vegfaa1_2	vegfaa1		vegfaa1_tv2
40888	FDR_VEGFAA.2.2	F_Dr_6	0.0001	1	mature	0	Liver	vegfaa1_2	vegfaa1		vegfaa1_tv2
40888	FDR_VEGFAA.2.2	F_Dr_4	14.01	1	mature	402	Heart	vegfaa1_2	vegfaa1		vegfaa1_tv2
40888	FDR_VEGFAA.2.2	F_Dr_14	1.75	1	unknown	48	UF eggs	vegfaa1_2	vegfaa1		vegfaa1_tv2
20752	FDR_VEGFAB.1.5	F_Dr_7	48.9	1	mature	1084	Head kidney	vegfab1_1	vegfab1		vegfab1_tv1
20752	FDR_VEGFAB.1.5	F_Dr_1	0.13	1	embryo	4	Ovary	vegfab1_1	vegfab1		vegfab1_tv1
20752	FDR_VEGFAB.1.5	F_Dr_10	5.87	1	mature	170	Testis	vegfab1_1	vegfab1		vegfab1_tv1
20752	FDR_VEGFAB.1.5	F_Dr_2	8.77	1	mature	248	Brain	vegfab1_1	vegfab1		vegfab1_tv1
20752	FDR_VEGFAB.1.5	F_Dr_11	6.47	1	embryo	182	Embryo	vegfab1_1	vegfab1		vegfab1_tv1
20752	FDR_VEGFAB.1.5	F_Dr_9	11.62	1	mature	326	Intestine	vegfab1_1	vegfab1		vegfab1_tv1
20752	FDR_VEGFAB.1.5	F_Dr_5	12.1	1	mature	340	Muscle	vegfab1_1	vegfab1		vegfab1_tv1
20752	FDR_VEGFAB.1.5	F_Dr_3	5.02	1	mature	142	Gills	vegfab1_1	vegfab1		vegfab1_tv1
20752	FDR_VEGFAB.1.5	F_Dr_8	21.74	1	mature	634	Bones	vegfab1_1	vegfab1		vegfab1_tv1
20752	FDR_VEGFAB.1.5	F_Dr_6	9.2	1	mature	258	Liver	vegfab1_1	vegfab1		vegfab1_tv1
20752	FDR_VEGFAB.1.5	F_Dr_4	52.52	1	mature	1588	Heart	vegfab1_1	vegfab1		vegfab1_tv1
20752	FDR_VEGFAB.1.5	F_Dr_14	0.0001	1	unknown	0	UF eggs	vegfab1_1	vegfab1		vegfab1_tv1
24434	FDR_VEGFAB.2.5	F_Dr_7	45.82	1	mature	1109	Head kidney	vegfab1_2	vegfab1		vegfab1_tv2
24434	FDR_VEGFAB.2.5	F_Dr_1	0.05	1	embryo	2	Ovary	vegfab1_2	vegfab1		vegfab1_tv2
24434	FDR_VEGFAB.2.5	F_Dr_10	9.46	1	mature	304	Testis	vegfab1_2	vegfab1		vegfab1_tv2
24434	FDR_VEGFAB.2.5	F_Dr_2	8.41	1	mature	258	Brain	vegfab1_2	vegfab1		vegfab1_tv2
24434	FDR_VEGFAB.2.5	F_Dr_11	8.16	1	embryo	250	Embryo	vegfab1_2	vegfab1		vegfab1_tv2
24434	FDR_VEGFAB.2.5	F_Dr_9	11.15	1	mature	344	Intestine	vegfab1_2	vegfab1		vegfab1_tv2
24434	FDR_VEGFAB.2.5	F_Dr_5	9.7	1	mature	300	Muscle	vegfab1_2	vegfab1		vegfab1_tv2
24434	FDR_VEGFAB.2.5	F_Dr_3	6.27	1	mature	192	Gills	vegfab1_2	vegfab1		vegfab1_tv2
24434	FDR_VEGFAB.2.5	F_Dr_8	20.89	1	mature	662	Bones	vegfab1_2	vegfab1		vegfab1_tv2
24434	FDR_VEGFAB.2.5	F_Dr_6	8.1	1	mature	250	Liver	vegfab1_2	vegfab1		vegfab1_tv2
24434	FDR_VEGFAB.2.5	F_Dr_4	55.2	1	mature	1818	Heart	vegfab1_2	vegfab1		vegfab1_tv2
24434	FDR_VEGFAB.2.5	F_Dr_14	0.0001	1	unknown	0	UF eggs	vegfab1_2	vegfab1		vegfab1_tv2
32204	FDR_VEGFAB.3.5	F_Dr_7	32.16	1	mature	760	Head kidney	vegfab1_3	vegfab1		vegfab1_tv3
32204	FDR_VEGFAB.3.5	F_Dr_1	0.07	1	embryo	2	Ovary	vegfab1_3	vegfab1		vegfab1_tv3
32204	FDR_VEGFAB.3.5	F_Dr_10	8.45	1	mature	262	Testis	vegfab1_3	vegfab1		vegfab1_tv3
32204	FDR_VEGFAB.3.5	F_Dr_2	9.14	1	mature	276	Brain	vegfab1_3	vegfab1		vegfab1_tv3
32204	FDR_VEGFAB.3.5	F_Dr_11	7.55	1	embryo	228	Embryo	vegfab1_3	vegfab1		vegfab1_tv3
32204	FDR_VEGFAB.3.5	F_Dr_9	13.39	1	mature	406	Intestine	vegfab1_3	vegfab1		vegfab1_tv3
32204	FDR_VEGFAB.3.5	F_Dr_5	8.7	1	mature	260	Muscle	vegfab1_3	vegfab1		vegfab1_tv3
32204	FDR_VEGFAB.3.5	F_Dr_3	6.31	1	mature	190	Gills	vegfab1_3	vegfab1		vegfab1_tv3
32204	FDR_VEGFAB.3.5	F_Dr_8	19.19	1	mature	594	Bones	vegfab1_3	vegfab1		vegfab1_tv3
32204	FDR_VEGFAB.3.5	F_Dr_6	8.63	1	mature	260	Liver	vegfab1_3	vegfab1		vegfab1_tv3
32204	FDR_VEGFAB.3.5	F_Dr_4	36.64	1	mature	1144	Heart	vegfab1_3	vegfab1		vegfab1_tv3
32204	FDR_VEGFAB.3.5	F_Dr_14	0.0001	1	unknown	0	UF eggs	vegfab1_3	vegfab1		vegfab1_tv3
32575	FDR_VEGFAB.4.5	F_Dr_7	37.06	1	mature	1523	Head kidney	vegfab1_4	vegfab1		vegfab1_tv4
32575	FDR_VEGFAB.4.5	F_Dr_1	0.04	1	embryo	2	Ovary	vegfab1_4	vegfab1		vegfab1_tv4
32575	FDR_VEGFAB.4.5	F_Dr_10	5.31	1	mature	288	Testis	vegfab1_4	vegfab1		vegfab1_tv4
32575	FDR_VEGFAB.4.5	F_Dr_2	10.26	1	mature	536	Brain	vegfab1_4	vegfab1		vegfab1_tv4
32575	FDR_VEGFAB.4.5	F_Dr_11	4.77	1	embryo	250	Embryo	vegfab1_4	vegfab1		vegfab1_tv4
32575	FDR_VEGFAB.4.5	F_Dr_9	15.51	1	mature	808	Intestine	vegfab1_4	vegfab1		vegfab1_tv4
32575	FDR_VEGFAB.4.5	F_Dr_5	8.57	1	mature	446	Muscle	vegfab1_4	vegfab1		vegfab1_tv4
32575	FDR_VEGFAB.4.5	F_Dr_3	4.22	1	mature	222	Gills	vegfab1_4	vegfab1		vegfab1_tv4
32575	FDR_VEGFAB.4.5	F_Dr_8	23.04	1	mature	1254	Bones	vegfab1_4	vegfab1		vegfab1_tv4
32575	FDR_VEGFAB.4.5	F_Dr_6	14.45	1	mature	754	Liver	vegfab1_4	vegfab1		vegfab1_tv4
32575	FDR_VEGFAB.4.5	F_Dr_4	45.93	1	mature	2600	Heart	vegfab1_4	vegfab1		vegfab1_tv4
32575	FDR_VEGFAB.4.5	F_Dr_14	0.0001	1	unknown	0	UF eggs	vegfab1_4	vegfab1		vegfab1_tv4
12191	FDR_VEGFC.1.1	F_Dr_7	39.01	1	mature	1033	Head kidney	vegfc1_1	vegfc1		vegfc
12191	FDR_VEGFC.1.1	F_Dr_1	0.79	1	embryo	26	Ovary	vegfc1_1	vegfc1		vegfc
12191	FDR_VEGFC.1.1	F_Dr_10	7.16	1	mature	268	Testis	vegfc1_1	vegfc1		vegfc
12191	FDR_VEGFC.1.1	F_Dr_2	6.22	1	mature	212	Brain	vegfc1_1	vegfc1		vegfc
12191	FDR_VEGFC.1.1	F_Dr_11	8.64	1	embryo	298	Embryo	vegfc1_1	vegfc1		vegfc
12191	FDR_VEGFC.1.1	F_Dr_9	3.97	1	mature	134	Intestine	vegfc1_1	vegfc1		vegfc
12191	FDR_VEGFC.1.1	F_Dr_5	2.09	1	mature	72	Muscle	vegfc1_1	vegfc1		vegfc
12191	FDR_VEGFC.1.1	F_Dr_3	25.85	1	mature	884	Gills	vegfc1_1	vegfc1		vegfc
12191	FDR_VEGFC.1.1	F_Dr_8	7	1	mature	256	Bones	vegfc1_1	vegfc1		vegfc
12191	FDR_VEGFC.1.1	F_Dr_6	0.4	1	mature	14	Liver	vegfc1_1	vegfc1		vegfc
12191	FDR_VEGFC.1.1	F_Dr_4	1.35	1	mature	52	Heart	vegfc1_1	vegfc1		vegfc
12191	FDR_VEGFC.1.1	F_Dr_14	0.0001	1	unknown	0	UF eggs	vegfc1_1	vegfc1		vegfc

[truncated: 14 more sheets: GPH, HEL, ITT, KGM, LOL, MPF, NST, PCL, QSF, SAM, TAM, UCC, YUP, ZPA]
